# Supplementary material for: The Osteoblast Transcriptome in Developing Zebrafish Reveals Key Roles for Extracellular Matrix Proteins Col10a1a and Fbln1 in Skeletal Development and Homeostasis
Source: Biomolecules. 2024 Jan 23;14(2):139. doi: 10.3390/biom14020139 (PMC10886564; doi:10.3390/biom14020139)
Supplement: Supplementary file 1 [file biomolecules-14-00139-s001.zip]

Archive with 5 entries (5 files):
- Figure S1 osteoblast BMP .pptx
- Figure S2 Wnt pathway.pptx
- Table S1 - All signifiant DEGs osteoblasts.xlsx
- Table S2 .xlsx
- Table S3 fbln1 mutant.xlsx
