# Supplementary material for: The Osteoblast Transcriptome in Developing Zebrafish Reveals Key Roles for Extracellular Matrix Proteins Col10a1a and Fbln1 in Skeletal Development and Homeostasis
Source: Biomolecules. 2024 Jan 23;14(2):139. doi: 10.3390/biom14020139 (PMC10886564; doi:10.3390/biom14020139)
Supplement: Supplementary file 1 [file biomolecules-14-00139-s001.zip › Table S1 - All signifiant DEGs osteoblasts.xlsx]

## Sheet: P1vsP2
P1vsP2
ID	gene symbol	log2(fold-change)	p-value	padj
ENSDARG00000092730	enam	8.89796	5.7225e-39	5.86634e-36
ENSDARG00000024847	col5a2b	8.40373	1.82267e-91	1.37022e-87
ENSDARG00000098226	smpd3	7.82096	9.04217e-59	2.91326e-55
ENSDARG00000054753	col10a1a	7.60909	1.06668e-113	2.40569e-109
ENSDARG00000105153	ifitm5	7.41951	1.33465e-40	1.88127e-37
ENSDARG00000070857	si:dkey-32e6.6	7.38012	6.28321e-46	1.18088e-42
ENSDARG00000004627	panx3	7.09211	3.35536e-58	7.56733e-55
ENSDARG00000095259	tmem119a	6.38605	2.26468e-49	4.64322e-46
ENSDARG00000076685	ccn4b	6.28454	8.82385e-39	8.65236e-36
ENSDARG00000008403	phospho1	6.164	2.57427e-33	2.15028e-30
ENSDARG00000104495	pltp	5.92313	3.47798e-40	4.35772e-37
ENSDARG00000101592	col22a1	5.91457	1.71207e-58	4.77423e-55
ENSDARG00000025089	loxl4	5.90991	1.77641e-42	2.6709e-39
ENSDARG00000022437	cd81b	5.88827	8.42908e-26	4.32048e-23
ENSDARG00000052520	sgms2a	5.78571	2.67135e-40	3.54394e-37
ENSDARG00000062363	phex	5.74102	1.30914e-59	5.90501e-56
ENSDARG00000079572	plcd3b	5.69849	4.71412e-40	5.59566e-37
ENSDARG00000015731	ano5a	5.62622	2.32798e-28	1.38166e-25
ENSDARG00000099344	zgc:92162	5.35333	4.04158e-18	1.03579e-15
ENSDARG00000061248	xylt1	5.24956	5.99005e-24	2.75701e-21
ENSDARG00000052633	si:ch211-106n13.3	5.19473	3.68966e-22	1.38688e-19
ENSDARG00000105403	abcc6b.1	5.13336	3.2437e-31	2.2861e-28
ENSDARG00000035677	bmp8a	5.10073	4.11944e-67	2.32264e-63
ENSDARG00000017884	bgna	5.09541	1.97506e-27	1.14214e-24
ENSDARG00000053481	entpd5a	5.08705	3.07086e-32	2.47346e-29
ENSDARG00000037145	slc8a4b	4.89769	1.02477e-39	1.15558e-36
ENSDARG00000016750	abcc6a	4.78825	4.10743e-23	1.62517e-20
ENSDARG00000090416	scpp1	4.74494	2.92981e-59	1.10127e-55
ENSDARG00000021137	adgrv1	4.72107	3.39839e-30	2.18983e-27
ENSDARG00000090338	fam20cb	4.45746	4.73254e-10	3.05825e-08
ENSDARG00000001999	adamts18	4.45148	2.87034e-20	9.38184e-18
ENSDARG00000075521	cpz	4.42729	1.90521e-58	4.77423e-55
ENSDARG00000101980	bmper	4.18119	1.04681e-14	1.78855e-12
ENSDARG00000103399	SLC44A2	4.09869	1.63652e-23	6.71062e-21
ENSDARG00000061885	satb2	4.07628	9.92815e-14	1.32491e-11
ENSDARG00000019516	sp7	4.0722	1.06964e-24	5.24428e-22
ENSDARG00000116076	FO704772.3	4.05745	0.000279572	0.00251604
ENSDARG00000090039	reck	3.95136	4.69079e-09	2.28986e-07
ENSDARG00000079183	sod3b	3.91203	3.65719e-16	7.36434e-14
ENSDARG00000060452	sdk2b	3.89681	1.07615e-13	1.41932e-11
ENSDARG00000023542	cdh7a	3.88443	1.23453e-12	1.33858e-10
ENSDARG00000061093	phldb1a	3.86029	2.20746e-26	1.18536e-23
ENSDARG00000011821	plod2	3.85176	3.83758e-39	4.12138e-36
ENSDARG00000044276	spp1	3.84177	1.01173e-09	6.11729e-08
ENSDARG00000117320	CABZ01067980.1	3.67862	7.70339e-11	6.11741e-09
ENSDARG00000059233	runx2b	3.67793	3.13673e-11	2.7001e-09
ENSDARG00000038009	CT573429.1	3.67653	1.26506e-05	0.00020467
ENSDARG00000060526	bmp3	3.58789	2.05821e-11	1.81529e-09
ENSDARG00000098345	mamdc2a	3.50863	3.90182e-13	4.55947e-11
ENSDARG00000002507	itga10	3.48536	3.04264e-26	1.59583e-23
ENSDARG00000005541	wif1	3.48164	3.36143e-38	3.15876e-35
ENSDARG00000006301	RAPH1	3.46402	6.70448e-14	9.41355e-12
ENSDARG00000009899	znf385a	3.44365	5.36247e-18	1.35887e-15
ENSDARG00000061977	ppfibp2a	3.44199	2.53683e-15	4.65147e-13
ENSDARG00000027087	tgfb2	3.43678	7.05543e-10	4.3835e-08
ENSDARG00000034559	srpx2	3.4086	5.58409e-12	5.42836e-10
ENSDARG00000059801	pdzd2	3.35402	1.97308e-13	2.43164e-11
ENSDARG00000020957	pth1r	3.3135	1.94407e-13	2.40904e-11
ENSDARG00000004377	ppp1r13ba	3.2856	1.81442e-21	6.29548e-19
ENSDARG00000012060	thbs3b	3.23814	2.97157e-10	2.03702e-08
ENSDARG00000062579	kremen1	3.21712	6.85813e-14	9.48905e-12
ENSDARG00000045946	sec24d	3.17656	3.94686e-11	3.3214e-09
ENSDARG00000011956	dlx4a	3.17047	2.99774e-11	2.62047e-09
ENSDARG00000020114	slc20a1a	3.12085	1.90153e-11	1.68839e-09
ENSDARG00000074317	fam20ca	3.11904	1.65214e-06	3.69762e-05
ENSDARG00000042984	fpr1	3.08662	1.67478e-09	9.5142e-08
ENSDARG00000058733	ihha	3.0859	2.19061e-20	7.37387e-18
ENSDARG00000076994	adgra2	3.02125	5.64077e-08	2.01611e-06
ENSDARG00000007172	plxna3	2.99117	4.28533e-15	7.67039e-13
ENSDARG00000058771	nav1b	2.98706	6.6803e-14	9.41355e-12
ENSDARG00000057403	CR847953.1	2.96457	3.16773e-09	1.63482e-07
ENSDARG00000007461	srgap1a	2.95219	1.69644e-13	2.13742e-11
ENSDARG00000000370	triob	2.94046	7.8647e-11	6.2236e-09
ENSDARG00000052012	rtn4rl2a	2.92867	5.91887e-06	0.000109081
ENSDARG00000034375	chst11	2.92098	3.16734e-11	2.70699e-09
ENSDARG00000033840	fat3a	2.89691	4.15037e-09	2.06175e-07
ENSDARG00000099412	bcan	2.87181	1.25908e-08	5.36786e-07
ENSDARG00000004782	fgfr3	2.84486	5.87798e-27	3.23332e-24
ENSDARG00000009610	rgs12a	2.83629	9.28039e-17	1.99899e-14
ENSDARG00000007412	slc2a1b	2.83268	9.00414e-07	2.19062e-05
ENSDARG00000013526	svep1	2.83243	2.36732e-15	4.37625e-13
ENSDARG00000059333	si:ch211-285f17.1	2.8026	1.79883e-08	7.25744e-07
ENSDARG00000016404	ptch1	2.7996	1.39538e-06	3.20481e-05
ENSDARG00000100872	otud1	2.78343	2.61094e-06	5.45228e-05
ENSDARG00000087341	unc5c	2.77727	8.77739e-11	6.82608e-09
ENSDARG00000015546	alpl	2.77321	5.84633e-07	1.51702e-05
ENSDARG00000056680	stc2a	2.76549	3.92007e-15	7.07274e-13
ENSDARG00000056181	ncam1a	2.76113	2.33995e-13	2.83725e-11
ENSDARG00000078076	nab2	2.75785	6.50075e-14	9.2792e-12
ENSDARG00000060631	GARNL3	2.73771	6.59882e-12	6.3358e-10
ENSDARG00000061725	mast3a	2.72309	1.47315e-13	1.87706e-11
ENSDARG00000010925	HTRA3	2.71097	1.14805e-10	8.80678e-09
ENSDARG00000076005	piezo2a.2	2.70731	5.25103e-13	6.10446e-11
ENSDARG00000063097	scube1	2.69101	4.22283e-14	6.47874e-12
ENSDARG00000026070	cd82b	2.67462	5.88903e-43	9.4868e-40
ENSDARG00000005476	nav3	2.67141	3.262e-16	6.688e-14
ENSDARG00000099730	pkma	2.67019	6.61388e-08	2.3126e-06
ENSDARG00000061836	nfixb	2.66479	1.16094e-06	2.7359e-05
ENSDARG00000071017	nt5e	2.66394	7.16307e-13	8.11802e-11
ENSDARG00000036168	nfatc1	2.66121	7.79073e-08	2.66623e-06
ENSDARG00000040432	klf2b	2.65541	6.61573e-10	4.15813e-08
ENSDARG00000087804	tnfrsf11a	2.64346	2.34349e-10	1.63631e-08
ENSDARG00000077353	rerea	2.6253	4.53317e-09	2.23224e-07
ENSDARG00000090617	ctif	2.62403	4.19828e-08	1.55219e-06
ENSDARG00000078227	cspg4	2.61853	7.40755e-08	2.55447e-06
ENSDARG00000055026	ptch2	2.57585	1.75911e-07	5.41985e-06
ENSDARG00000073810	thbs2b	2.56249	1.73498e-07	5.35279e-06
ENSDARG00000044803	dhrs3b	2.55365	1.09376e-13	1.43416e-11
ENSDARG00000071082	p4ha1b	2.55044	6.30304e-14	9.05429e-12
ENSDARG00000101627	ssr1	2.53489	9.02578e-08	3.04798e-06
ENSDARG00000068406	six5	2.5271	1.84442e-07	5.65947e-06
ENSDARG00000053186	vstm4b	2.52502	1.86668e-12	1.96725e-10
ENSDARG00000078135	mrc2	2.51934	1.65034e-06	3.69762e-05
ENSDARG00000020845	tns1b	2.50981	4.51284e-12	4.40598e-10
ENSDARG00000099802	pnp5b	2.50567	4.62928e-08	1.6927e-06
ENSDARG00000104953	stt3a	2.50566	9.75788e-06	0.000164109
ENSDARG00000005915	tcf3a	2.48711	1.02547e-06	2.46036e-05
ENSDARG00000101256	CABZ01085052.1	2.45609	2.80329e-08	1.07705e-06
ENSDARG00000096242	si:ch211-76l23.4	2.44324	0.000218537	0.00206826
ENSDARG00000033537	p4ha1a	2.43687	1.74914e-08	7.10779e-07
ENSDARG00000070497	bicc1b	2.43404	5.11864e-05	0.000631859
ENSDARG00000017174	dlx2b	2.42863	2.50772e-17	6.01667e-15
ENSDARG00000074143	myo10l3	2.42683	3.16769e-10	2.15183e-08
ENSDARG00000103519	adamts1	2.42512	1.82818e-05	0.000277836
ENSDARG00000009418	mef2cb	2.42308	2.66679e-27	1.5036e-24
ENSDARG00000004753	mylkb	2.39656	7.17649e-20	2.24794e-17
ENSDARG00000079639	NA	2.39488	6.23513e-05	0.000737781
ENSDARG00000058154	znf385c	2.39405	7.50784e-07	1.87721e-05
ENSDARG00000063264	pcdh9	2.39373	2.44596e-10	1.69214e-08
ENSDARG00000100349	prkacaa	2.38067	5.26284e-11	4.34773e-09
ENSDARG00000036086	itga11a	2.37693	1.65159e-11	1.47227e-09
ENSDARG00000059965	camsap2b	2.3738	2.86696e-13	3.42109e-11
ENSDARG00000030417	pkd1a	2.36261	2.27603e-06	4.84715e-05
ENSDARG00000079850	dchs1b	2.35923	7.7547e-13	8.72523e-11
ENSDARG00000035187	abl1	2.33591	5.09348e-07	1.34986e-05
ENSDARG00000079068	adam12	2.3292	1.42675e-08	5.94779e-07
ENSDARG00000035131	surf4l	2.31182	2.56075e-08	9.97453e-07
ENSDARG00000079378	phldb1b	2.30198	1.8066e-13	2.25107e-11
ENSDARG00000029898	cnga1a	2.29787	1.65022e-07	5.13344e-06
ENSDARG00000008593	nbas	2.28871	9.69329e-09	4.28652e-07
ENSDARG00000078145	si:ch211-218g4.2	2.28427	2.31628e-15	4.35325e-13
ENSDARG00000105477	si:dkey-88n24.12	2.27355	0.000794014	0.00569212
ENSDARG00000114825	SCARF2	2.26493	8.9173e-08	3.02424e-06
ENSDARG00000039964	fgfbp2a	2.23842	2.49398e-06	5.22738e-05
ENSDARG00000045747	cped1	2.23509	3.46432e-05	0.000463409
ENSDARG00000100725	ephb4a	2.22931	8.86681e-07	2.16421e-05
ENSDARG00000078317	si:dkey-175m17.7	2.22092	8.43959e-07	2.0734e-05
ENSDARG00000020057	bmpr2b	2.21967	1.77915e-08	7.20381e-07
ENSDARG00000076292	tns2a	2.21182	1.65104e-08	6.73344e-07
ENSDARG00000022727	epha2b	2.20477	1.29841e-05	0.000209016
ENSDARG00000038446	nrp2b	2.1992	1.80877e-09	1.01625e-07
ENSDARG00000103195	dync1i2b	2.18647	1.1531e-06	2.72029e-05
ENSDARG00000102883	sptbn1	2.18529	5.50022e-07	1.44426e-05
ENSDARG00000033899	ap2m1b	2.18008	0.00011609	0.00123791
ENSDARG00000098654	FQ976914.1	2.17163	2.77074e-06	5.74872e-05
ENSDARG00000012347	nacad	2.16974	4.5765e-06	8.81416e-05
ENSDARG00000023933	skila	2.16927	0.000343392	0.00296045
ENSDARG00000019008	erp44	2.16924	2.31507e-07	6.94307e-06
ENSDARG00000074238	brpf3b	2.16558	2.21087e-08	8.79396e-07
ENSDARG00000031756	mef2aa	2.16557	2.33688e-14	3.79163e-12
ENSDARG00000058419	gcn1	2.15794	2.48087e-08	9.73062e-07
ENSDARG00000028071	bmp1a	2.15394	1.25233e-08	5.35102e-07
ENSDARG00000104295	arhgap21a	2.13684	3.12417e-08	1.19019e-06
ENSDARG00000069113	dbn1	2.13646	1.4909e-08	6.1583e-07
ENSDARG00000098237	fbn2b	2.13337	0.000318612	0.00279055
ENSDARG00000059738	ptprsa	2.13281	8.87169e-06	0.000152039
ENSDARG00000079611	sema4c	2.13189	2.40681e-10	1.67018e-08
ENSDARG00000005023	fkbp9	2.12206	2.38595e-12	2.47974e-10
ENSDARG00000059362	cavin1b	2.11607	4.63835e-08	1.6927e-06
ENSDARG00000029146	lrp1ab	2.11154	4.67526e-07	1.26783e-05
ENSDARG00000005789	enpp1	2.11113	2.5847e-18	6.9396e-16
ENSDARG00000079570	rspo2	2.10952	4.12719e-09	2.05476e-07
ENSDARG00000068892	sostdc1a	2.10831	2.84314e-06	5.86119e-05
ENSDARG00000055381	bambia	2.10063	1.52468e-10	1.12007e-08
ENSDARG00000018820	flncb	2.09173	4.41513e-07	1.20696e-05
ENSDARG00000069105	fgfr4	2.08849	5.35005e-14	7.97064e-12
ENSDARG00000029764	mef2ca	2.08804	1.21065e-09	7.09186e-08
ENSDARG00000070006	rcn1	2.08736	5.81605e-10	3.70535e-08
ENSDARG00000054771	ghra	2.08679	2.2367e-10	1.57638e-08
ENSDARG00000094324	efemp2a	2.07937	8.27936e-13	9.15316e-11
ENSDARG00000040912	kdelr3	2.0784	4.9292e-09	2.39071e-07
ENSDARG00000099732	gfra1a	2.06238	1.59021e-08	6.52075e-07
ENSDARG00000060537	atad2b	2.05366	1.55943e-06	3.51868e-05
ENSDARG00000062749	ino80b	2.04138	5.16043e-07	1.366e-05
ENSDARG00000100698	eva1bb	2.0396	6.73016e-08	2.34962e-06
ENSDARG00000000002	ccdc80	2.03828	1.41245e-08	5.89907e-07
ENSDARG00000096546	nrp2a	2.03257	4.3279e-16	8.63779e-14
ENSDARG00000079780	hnrnpul1l	2.02713	4.74639e-07	1.28198e-05
ENSDARG00000010583	pard3ab	2.02507	1.35524e-07	4.34774e-06
ENSDARG00000019442	CABZ01086041.1	2.01972	5.44098e-08	1.95399e-06
ENSDARG00000070843	arid3a	2.01941	7.33181e-08	2.53611e-06
ENSDARG00000074531	spag9a	2.01801	1.37523e-10	1.03041e-08
ENSDARG00000099677	bambib	2.01432	5.21008e-06	9.81646e-05
ENSDARG00000100908	lcor	2.00363	7.82337e-06	0.000137094
ENSDARG00000103823	rbms1b	2.00318	2.54965e-06	5.33912e-05
ENSDARG00000055575	pcolce2b	2.00272	6.03677e-11	4.91506e-09
ENSDARG00000011459	gsna	2.00172	6.73699e-13	7.75201e-11
ENSDARG00000015399	foxf1	1.99863	6.31891e-07	1.62128e-05
ENSDARG00000041430	bmp2b	1.99662	3.4377e-08	1.29433e-06
ENSDARG00000006044	usta	1.99509	1.53077e-08	6.29989e-07
ENSDARG00000061368	klf13	1.99441	4.99227e-07	1.33614e-05
ENSDARG00000074275	limch1a	1.99154	4.65718e-09	2.28407e-07
ENSDARG00000069473	frem1a	1.99081	0.000348597	0.00299844
ENSDARG00000052826	runx3	1.98892	7.14947e-11	5.72447e-09
ENSDARG00000023181	pcp4l1	1.98648	3.32813e-05	0.000449743
ENSDARG00000034555	pard3bb	1.98551	3.27844e-07	9.43094e-06
ENSDARG00000039273	fbln5	1.97635	4.48375e-09	2.21274e-07
ENSDARG00000061687	atxn1a	1.97595	0.000134119	0.00139263
ENSDARG00000099653	PSMD2	1.97246	1.78792e-06	3.94936e-05
ENSDARG00000027353	zmym2	1.96753	1.19311e-07	3.89409e-06
ENSDARG00000012422	col11a2	1.96572	9.26182e-24	3.94117e-21
ENSDARG00000010085	p4ha2	1.96373	8.3093e-11	6.52961e-09
ENSDARG00000090656	tomm20a	1.96045	2.22094e-09	1.20117e-07
ENSDARG00000104283	cdc42bpaa	1.95964	0.000102187	0.00111119
ENSDARG00000102153	nrp1a	1.9594	3.06777e-07	8.9274e-06
ENSDARG00000008100	slc7a10a	1.9583	7.1119e-08	2.46761e-06
ENSDARG00000037961	rcn3	1.95288	4.77006e-05	0.000596007
ENSDARG00000111876	CABZ01048392.1	1.94985	0.000753605	0.005472
ENSDARG00000031894	lef1	1.93827	7.42792e-09	3.39113e-07
ENSDARG00000020952	si:ch211-214j8.1	1.93605	6.75831e-05	0.000790152
ENSDARG00000035650	evla	1.93211	1.02503e-11	9.55271e-10
ENSDARG00000079889	phldb2a	1.93141	4.78866e-06	9.16796e-05
ENSDARG00000099144	igfbp3	1.92982	2.09172e-10	1.47883e-08
ENSDARG00000062799	baiap2a	1.92742	1.75393e-09	9.91e-08
ENSDARG00000078016	dtx4b	1.92741	8.83576e-05	0.000982608
ENSDARG00000018907	kat6a	1.92262	4.92846e-07	1.32166e-05
ENSDARG00000018179	acvrl1	1.92172	2.51577e-12	2.60267e-10
ENSDARG00000078890	wdfy3	1.91233	0.000363087	0.00308504
ENSDARG00000075670	rereb	1.90597	2.08476e-09	1.14677e-07
ENSDARG00000099645	zgc:153184	1.88795	7.04334e-10	4.3835e-08
ENSDARG00000005754	ptprfb	1.88742	7.59159e-14	1.04398e-11
ENSDARG00000055284	afap1	1.87827	1.23316e-05	0.000200226
ENSDARG00000079317	dlc1	1.86974	1.32472e-06	3.06111e-05
ENSDARG00000105114	crebrf	1.86953	9.03923e-07	2.19679e-05
ENSDARG00000053835	plekhh1	1.86326	4.32325e-05	0.000548999
ENSDARG00000037121	mat2ab	1.86267	3.72074e-09	1.88148e-07
ENSDARG00000098968	RSBN1	1.85839	1.48201e-08	6.14406e-07
ENSDARG00000035682	FP102018.1	1.85505	5.02749e-07	1.34025e-05
ENSDARG00000077641	thbs3a	1.85183	5.4919e-07	1.44426e-05
ENSDARG00000079552	maml3	1.84552	1.27115e-05	0.000205359
ENSDARG00000100693	ddr2a	1.84505	1.67194e-09	9.5142e-08
ENSDARG00000103190	psmd2	1.84319	1.53228e-05	0.000239318
ENSDARG00000045803	mfge8b	1.84037	0.000256628	0.00234416
ENSDARG00000054302	ehd4	1.83671	1.07452e-07	3.55855e-06
ENSDARG00000054814	ptp4a3b	1.83599	0.00010642	0.00114836
ENSDARG00000055429	kat6b	1.83311	1.83743e-05	0.000278527
ENSDARG00000104484	itgb1b	1.82472	6.19067e-06	0.00011296
ENSDARG00000031164	tuba8l2	1.82377	2.68437e-07	7.89316e-06
ENSDARG00000063437	wnt9a	1.82352	1.21975e-06	2.84772e-05
ENSDARG00000059794	kdm6al	1.82164	0.000195851	0.0018881
ENSDARG00000074184	arhgap32b	1.81749	0.000817643	0.00582448
ENSDARG00000061268	ago2	1.81639	0.00019551	0.00188594
ENSDARG00000011661	twf1b	1.8141	1.15344e-14	1.94131e-12
ENSDARG00000063555	MAZ	1.81347	9.09454e-05	0.00100692
ENSDARG00000040334	mat2aa	1.80958	7.87636e-06	0.000137809
ENSDARG00000060915	fbxl16	1.80779	2.072e-08	8.32974e-07
ENSDARG00000076657	plagl2	1.80602	1.11244e-08	4.84204e-07
ENSDARG00000014891	robo2	1.7966	3.10704e-09	1.60718e-07
ENSDARG00000101989	thrap3a	1.7965	1.88209e-09	1.04807e-07
ENSDARG00000021405	chd3	1.79286	1.64372e-07	5.12028e-06
ENSDARG00000016080	nob1	1.79083	0.000160399	0.00160563
ENSDARG00000070670	crip2	1.79029	4.20761e-12	4.14386e-10
ENSDARG00000002332	frmd6	1.78503	6.16229e-08	2.17834e-06
ENSDARG00000062154	dip2ca	1.78414	2.5286e-05	0.000358438
ENSDARG00000103156	gpc6a	1.78359	4.89389e-07	1.31552e-05
ENSDARG00000070025	dchs1a	1.78246	0.00020923	0.0019961
ENSDARG00000062338	zeb2a	1.78074	1.48959e-08	6.1583e-07
ENSDARG00000020242	fermt2	1.77821	3.34673e-06	6.72716e-05
ENSDARG00000043553	ches1	1.7775	3.65541e-07	1.03505e-05
ENSDARG00000103735	elovl1b	1.77499	4.85424e-09	2.35943e-07
ENSDARG00000009459	slc35e4	1.77433	0.000138988	0.00143328
ENSDARG00000018782	kdm4aa	1.77212	2.95007e-05	0.000407179
ENSDARG00000016464	cdc42bpab	1.77171	7.69348e-07	1.91725e-05
ENSDARG00000014181	foxp1b	1.77127	2.44716e-05	0.000348503
ENSDARG00000078864	lats2	1.76792	0.000123773	0.00130966
ENSDARG00000091359	CAMSAP3	1.76346	4.74062e-05	0.000593173
ENSDARG00000100965	ep400	1.763	4.09477e-05	0.000528617
ENSDARG00000078979	arhgef40	1.76291	5.02301e-08	1.81836e-06
ENSDARG00000009549	ubr4	1.76233	1.20044e-05	0.000195494
ENSDARG00000031911	tns3.2	1.76116	1.35034e-08	5.70165e-07
ENSDARG00000008372	spred2b	1.75925	1.2192e-06	2.84772e-05
ENSDARG00000100947	mafk	1.7583	0.00061736	0.00469115
ENSDARG00000105285	FAT4	1.75735	1.02271e-05	0.000170726
ENSDARG00000037000	fkbp11	1.75401	2.2479e-07	6.75957e-06
ENSDARG00000042296	dlx5a	1.75	4.09911e-09	2.04529e-07
ENSDARG00000010844	kras	1.74262	2.36477e-06	5.00306e-05
ENSDARG00000057583	prrc2c	1.74085	1.84215e-05	0.000278832
ENSDARG00000004939	mtdhb	1.73955	6.15553e-14	8.94751e-12
ENSDARG00000008153	serinc5	1.73716	5.93175e-13	6.86045e-11
ENSDARG00000078866	sdk1a	1.73179	5.1358e-09	2.47495e-07
ENSDARG00000102565	vasnb	1.7311	3.73894e-07	1.05012e-05
ENSDARG00000019601	col12a1b	1.72953	4.21957e-05	0.000539784
ENSDARG00000008388	mmp14b	1.72675	1.21787e-10	9.24803e-09
ENSDARG00000061030	vezf1b	1.72432	0.000434872	0.00355737
ENSDARG00000017220	otud7b	1.72424	2.61666e-08	1.01748e-06
ENSDARG00000099093	dock1	1.71822	0.000623498	0.00472505
ENSDARG00000103004	tpra	1.7147	0.000130954	0.00136922
ENSDARG00000079637	alpk2	1.71288	0.00025122	0.00230597
ENSDARG00000102365	eloa	1.70708	0.000211595	0.00201439
ENSDARG00000098753	elmo1	1.70694	3.33931e-12	3.36212e-10
ENSDARG00000078954	rxrba	1.70643	0.000772352	0.00557582
ENSDARG00000105452	plxna1a	1.70613	0.000384926	0.00322483
ENSDARG00000078313	MYO9B	1.7036	1.13534e-07	3.73802e-06
ENSDARG00000060893	col8a2	1.70096	0.000383678	0.00321916
ENSDARG00000060148	sh3pxd2aa	1.69482	5.8083e-11	4.76344e-09
ENSDARG00000026531	alcama	1.69476	7.1742e-09	3.30423e-07
ENSDARG00000075759	samd4a	1.69076	6.14819e-06	0.000112275
ENSDARG00000076564	hspg2	1.6898	4.25525e-07	1.17609e-05
ENSDARG00000013704	cers2a	1.68892	1.69637e-08	6.9058e-07
ENSDARG00000021082	sec31a	1.68751	7.15781e-11	5.72447e-09
ENSDARG00000039489	git1	1.68534	4.51505e-11	3.75749e-09
ENSDARG00000008287	fam114a1	1.68451	6.18903e-14	8.94751e-12
ENSDARG00000006760	slc24a3	1.6832	7.12436e-05	0.000826096
ENSDARG00000015793	creb3l1	1.67988	1.51232e-10	1.12007e-08
ENSDARG00000054438	fzd2	1.67663	3.10565e-07	9.01437e-06
ENSDARG00000093374	EPB41L2	1.6762	3.47644e-05	0.000464246
ENSDARG00000076014	ERC1	1.67571	1.85831e-05	0.000280101
ENSDARG00000042940	nab1a	1.67541	0.000530929	0.00416778
ENSDARG00000060494	eprs1	1.67534	9.21672e-10	5.60282e-08
ENSDARG00000014626	dlx3b	1.67222	1.93725e-06	4.2377e-05
ENSDARG00000038121	si:ch211-13k12.2	1.67209	3.29924e-06	6.63761e-05
ENSDARG00000075444	cgref1	1.66742	0.000387007	0.00323985
ENSDARG00000071212	p3h1	1.66534	6.01339e-07	1.54817e-05
ENSDARG00000003293	sox9a	1.66	9.77916e-05	0.00106959
ENSDARG00000101701	bmp5	1.65921	4.65867e-09	2.28407e-07
ENSDARG00000013681	si:dkey-42i9.6	1.65874	9.54123e-09	4.24425e-07
ENSDARG00000104701	map7d1b	1.65721	5.10672e-06	9.65336e-05
ENSDARG00000007407	barx1	1.6568	2.59765e-05	0.00036547
ENSDARG00000099995	apbb2b	1.6553	0.000115828	0.0012357
ENSDARG00000102142	ece2b	1.6521	4.86704e-05	0.000605688
ENSDARG00000067601	arfgap2	1.63983	5.91769e-07	1.52877e-05
ENSDARG00000003449	pde10a	1.63839	2.40533e-06	5.06986e-05
ENSDARG00000076119	emid1	1.63487	7.83926e-07	1.94284e-05
ENSDARG00000075793	prex1	1.6301	1.551e-06	3.50497e-05
ENSDARG00000053542	kctd12.2	1.62962	1.69958e-05	0.00026218
ENSDARG00000044090	zmpste24	1.62864	4.43905e-07	1.21093e-05
ENSDARG00000015199	cblb	1.62796	9.0149e-10	5.49494e-08
ENSDARG00000076501	asxl2	1.62615	6.3366e-08	2.22947e-06
ENSDARG00000032013	pafah1b1a	1.62144	9.38297e-09	4.1821e-07
ENSDARG00000056557	copb1	1.61947	1.93439e-07	5.89546e-06
ENSDARG00000103679	bmp16	1.61899	1.29434e-09	7.5235e-08
ENSDARG00000013457	mtrex	1.61221	9.84538e-07	2.37225e-05
ENSDARG00000013763	rrbp1a	1.61185	6.34786e-12	6.14435e-10
ENSDARG00000053956	sptbn2	1.61156	0.000161698	0.00161504
ENSDARG00000101687	CU929259.1	1.61043	1.79436e-05	0.000273434
ENSDARG00000013031	mta2	1.60626	1.06918e-09	6.39609e-08
ENSDARG00000094557	nupr1b	1.60519	0.000960436	0.00659382
ENSDARG00000079097	tanc2a	1.60477	1.46502e-07	4.64284e-06
ENSDARG00000040777	inhbb	1.60377	2.20314e-06	4.71866e-05
ENSDARG00000071424	ap3d1	1.60373	1.44389e-06	3.30265e-05
ENSDARG00000059587	ABR	1.60229	0.000126656	0.00133231
ENSDARG00000114823	PLXNA1	1.59828	0.000290988	0.00259907
ENSDARG00000076153	lca5	1.59807	2.37996e-06	5.03048e-05
ENSDARG00000015536	sox6	1.59713	1.81144e-09	1.01625e-07
ENSDARG00000044688	dusp4	1.59528	3.65777e-07	1.03505e-05
ENSDARG00000068478	gpx4a	-1.60103	0.000286056	0.00256212
ENSDARG00000093382	uqcc3	-1.60168	2.77678e-05	0.000386095
ENSDARG00000059311	dpysl5b	-1.60241	0.000641023	0.00483027
ENSDARG00000086523	ch25hl3	-1.61069	5.09694e-06	9.65166e-05
ENSDARG00000099744	gap43	-1.61278	0.000633959	0.00478663
ENSDARG00000055100	cxcl12b	-1.61308	1.53036e-06	3.47226e-05
ENSDARG00000069425	hsbp1a	-1.62379	0.000143973	0.00147576
ENSDARG00000043581	gadd45aa	-1.62816	0.000372458	0.00313959
ENSDARG00000053493	aldh1a2	-1.63073	0.000476481	0.00381608
ENSDARG00000062045	il1rapl1a	-1.63132	0.00021746	0.0020598
ENSDARG00000024032	coch	-1.63404	0.000131995	0.00137818
ENSDARG00000075752	myo18aa	-1.63475	0.00047079	0.00378529
ENSDARG00000070951	hmga1b	-1.63697	5.76421e-05	0.000694446
ENSDARG00000099124	f3a	-1.63782	2.22873e-05	0.000323036
ENSDARG00000077777	tmsb4x	-1.6405	2.91448e-17	6.91899e-15
ENSDARG00000036784	commd7	-1.64101	0.000699939	0.00517565
ENSDARG00000103101	si:ch211-235e9.6	-1.64147	3.94955e-05	0.000515475
ENSDARG00000075706	si:ch211-106h4.9	-1.64329	0.000128297	0.00134706
ENSDARG00000038826	jph1b	-1.65068	0.000985595	0.00672968
ENSDARG00000036820	mgll	-1.65227	0.000317711	0.00278482
ENSDARG00000039131	atp1a1a.3	-1.65737	0.000576805	0.00445503
ENSDARG00000042961	zgc:100920	-1.66099	1.50506e-06	3.4252e-05
ENSDARG00000041400	ndufa3	-1.66346	0.000266224	0.00241421
ENSDARG00000052059	PAQR9	-1.66826	0.000248725	0.00228772
ENSDARG00000078523	ddr1	-1.67359	5.52765e-10	3.54162e-08
ENSDARG00000117319	CABZ01092746.1	-1.67862	0.000475806	0.00381338
ENSDARG00000036840	krt15	-1.68358	2.20719e-05	0.000320946
ENSDARG00000059945	sv2a	-1.68644	0.00025111	0.00230589
ENSDARG00000031044	lipg	-1.68906	7.06024e-06	0.000125378
ENSDARG00000103937	ndrg4	-1.69961	0.000293801	0.00261901
ENSDARG00000029689	tkta	-1.70565	1.00518e-05	0.000168472
ENSDARG00000004169	stmn1a	-1.7098	1.74032e-06	3.86312e-05
ENSDARG00000074680	rims1a	-1.71025	0.00035432	0.00303493
ENSDARG00000069920	cox17	-1.71039	0.000866638	0.00609267
ENSDARG00000036830	krt91	-1.71744	0.000214272	0.00203644
ENSDARG00000088805	nes	-1.72137	5.03127e-05	0.000622437
ENSDARG00000027065	slc38a3a	-1.72643	3.79559e-07	1.06206e-05
ENSDARG00000076919	igdcc4	-1.73026	7.51755e-07	1.87756e-05
ENSDARG00000091592	peli1a	-1.74201	0.000272511	0.0024574
ENSDARG00000052063	col4a5	-1.74336	6.93775e-07	1.76208e-05
ENSDARG00000010192	pax3a	-1.74355	0.000855983	0.00603847
ENSDARG00000009823	pou3f1	-1.74386	0.000185862	0.00181225
ENSDARG00000104068	gstp1	-1.74564	0.000888303	0.00620053
ENSDARG00000102414	myhz1.1	-1.74752	0.000143259	0.00147127
ENSDARG00000020795	rac3b	-1.75085	1.1013e-07	3.63653e-06
ENSDARG00000098130	bola3	-1.76164	3.97161e-05	0.000517756
ENSDARG00000102047	mab21l1	-1.76371	2.83281e-05	0.000392607
ENSDARG00000036684	ndufa7	-1.7685	7.47471e-05	0.000857899
ENSDARG00000023713	aqp1a.1	-1.78702	0.000781567	0.00562434
ENSDARG00000098936	kif5aa	-1.78753	0.00047934	0.00383489
ENSDARG00000045442	cpb1	-1.78872	0.000236864	0.00219925
ENSDARG00000036785	si:ch211-226m16.2	-1.79459	1.39187e-07	4.45893e-06
ENSDARG00000002909	tjp3	-1.80059	4.7415e-06	9.09312e-05
ENSDARG00000052769	glrbb	-1.80739	0.000203602	0.00195231
ENSDARG00000075621	birc5a	-1.81136	0.000191707	0.0018567
ENSDARG00000055373	sema3fb	-1.81192	9.109e-08	3.06837e-06
ENSDARG00000002131	celf2	-1.81263	3.50872e-10	2.34814e-08
ENSDARG00000058646	ptprna	-1.81643	0.000908872	0.00631673
ENSDARG00000087596	si:ch73-95l15.5	-1.81665	4.29652e-07	1.18314e-05
ENSDARG00000062165	tub	-1.81885	0.000367608	0.00311095
ENSDARG00000026829	cotl1	-1.82112	5.11217e-06	9.65336e-05
ENSDARG00000053853	slc13a2	-1.82244	0.000331971	0.00288848
ENSDARG00000077004	aldh1l1	-1.82709	1.36899e-05	0.000218042
ENSDARG00000089271	nexmifa	-1.82933	0.000333931	0.00289977
ENSDARG00000013360	sh3gl3a	-1.83157	6.76183e-14	9.41355e-12
ENSDARG00000040822	fundc1	-1.83239	1.17621e-05	0.000192225
ENSDARG00000090063	fa2h	-1.83328	7.87569e-07	1.94759e-05
ENSDARG00000079815	lyrm7	-1.84209	4.40694e-05	0.000558369
ENSDARG00000105529	vgf	-1.84247	0.000191244	0.00185511
ENSDARG00000076856	frem2a	-1.84478	2.07387e-06	4.48008e-05
ENSDARG00000031049	igsf21a	-1.84794	0.000493291	0.00392423
ENSDARG00000070047	rgs4	-1.85211	3.38561e-05	0.000455311
ENSDARG00000089043	ptpn6	-1.85927	8.58204e-05	0.000959597
ENSDARG00000000503	stx1b	-1.85939	0.000116622	0.0012424
ENSDARG00000018351	hpda	-1.86245	0.000960855	0.00659469
ENSDARG00000071251	ppp1r18	-1.86544	0.000560569	0.00435049
ENSDARG00000067848	nmrk2	-1.86636	0.000254415	0.00232864
ENSDARG00000010250	nqo1	-1.87687	0.000167662	0.00166871
ENSDARG00000101199	rbp4	-1.88042	7.05834e-05	0.000820663
ENSDARG00000060948	dync1i1	-1.8883	0.000105993	0.00114431
ENSDARG00000011602	CRACD	-1.88859	0.000412009	0.00341117
ENSDARG00000062942	kcna1a	-1.88892	0.000363876	0.0030898
ENSDARG00000104458	rnasekb	-1.88984	9.17713e-05	0.00101357
ENSDARG00000104314	nrg1	-1.89166	2.09426e-05	0.000307441
ENSDARG00000007971	cks1b	-1.89189	0.000262456	0.00238504
ENSDARG00000058734	prdx1	-1.89546	8.18418e-06	0.000142641
ENSDARG00000056108	ndufa4	-1.8985	6.49522e-06	0.000117471
ENSDARG00000019328	plxna4	-1.89875	4.62367e-08	1.6927e-06
ENSDARG00000058730	rdh10a	-1.90144	4.99395e-06	9.49074e-05
ENSDARG00000075015	soul5	-1.90285	3.71902e-07	1.04713e-05
ENSDARG00000056877	vamp2	-1.90876	2.79286e-05	0.000387854
ENSDARG00000052099	agxta	-1.90934	2.45046e-05	0.000348676
ENSDARG00000104836	myom1b	-1.90978	0.000633168	0.00478663
ENSDARG00000036558	col18a1a	-1.91858	3.85904e-09	1.9427e-07
ENSDARG00000101584	CU467822.2	-1.91961	0.000598886	0.00458787
ENSDARG00000096849	si:dkey-16p21.8	-1.92149	7.43294e-08	2.55931e-06
ENSDARG00000006025	tp53i11b	-1.92375	2.09587e-05	0.000307441
ENSDARG00000018809	abhd3	-1.92376	2.79399e-09	1.46863e-07
ENSDARG00000039041	sfrp5	-1.92495	1.35681e-06	3.12565e-05
ENSDARG00000086327	srrm4	-1.92537	3.31554e-05	0.000449102
ENSDARG00000058003	wfdc1	-1.92775	6.0569e-05	0.000719333
ENSDARG00000058365	hspb8	-1.93131	2.91698e-07	8.53264e-06
ENSDARG00000020798	necap1	-1.93285	0.000465178	0.00374684
ENSDARG00000070567	cadpsb	-1.93776	0.000407253	0.00338173
ENSDARG00000027611	cavin2a	-1.93915	0.000412725	0.00341209
ENSDARG00000053262	atp1b4	-1.94548	0.000184428	0.00180373
ENSDARG00000061985	rbm47	-1.95162	8.26325e-08	2.81938e-06
ENSDARG00000057317	nexn	-1.95482	0.000480915	0.00384613
ENSDARG00000078842	tns1a	-1.95568	0.000107304	0.0011546
ENSDARG00000071465	lrrc39	-1.95712	0.00087259	0.00612539
ENSDARG00000099101	gch2	-1.95838	5.77439e-05	0.000694713
ENSDARG00000101195	cyp1c1	-1.96206	1.50962e-07	4.74183e-06
ENSDARG00000060978	atp2a3	-1.96398	3.65949e-10	2.42031e-08
ENSDARG00000005559	pou4f1	-1.96765	0.000613322	0.00466832
ENSDARG00000055009	col4a1	-1.97716	1.5015e-13	1.90244e-11
ENSDARG00000076364	si:dkey-178k16.1	-1.97885	0.0002621	0.00238353
ENSDARG00000056781	zanl	-1.981	0.000460657	0.0037264
ENSDARG00000069630	tat	-1.98237	1.55065e-05	0.000241685
ENSDARG00000021172	cyp2ad2	-1.99041	3.30461e-05	0.000448159
ENSDARG00000043864	nptnb	-1.99676	1.25538e-05	0.00020325
ENSDARG00000102340	ptn	-1.99721	1.95838e-05	0.000291533
ENSDARG00000052061	col4a6	-1.9993	6.09288e-10	3.85991e-08
ENSDARG00000010791	dla	-1.99952	2.362e-07	7.04633e-06
ENSDARG00000040465	irf2	-2.0058	1.53907e-05	0.000240112
ENSDARG00000014053	olfm1b	-2.00684	1.20494e-06	2.82485e-05
ENSDARG00000061817	kif1aa	-2.00715	0.000352016	0.00302022
ENSDARG00000035544	etnppl	-2.01111	0.000739272	0.00539469
ENSDARG00000036194	pitx2	-2.01154	6.71367e-06	0.00012036
ENSDARG00000038010	rac2	-2.01509	0.00082939	0.00589427
ENSDARG00000108475	otos	-2.01537	0.000223158	0.00210493
ENSDARG00000063157	mapk8ip2	-2.03189	0.000357361	0.00305171
ENSDARG00000056331	ahcyl1	-2.04826	5.85203e-07	1.51702e-05
ENSDARG00000077428	camta1a	-2.05096	8.11927e-07	2.00343e-05
ENSDARG00000069946	itga6b	-2.05258	4.93711e-06	9.40427e-05
ENSDARG00000004246	slit2	-2.05429	1.22152e-09	7.13701e-08
ENSDARG00000032242	tnnt2c	-2.05562	5.75289e-06	0.000106601
ENSDARG00000013522	pck1	-2.05724	9.29111e-05	0.00102466
ENSDARG00000056379	si:ch73-86n18.1	-2.05768	0.000135964	0.00140531
ENSDARG00000098435	BX005003.1	-2.05797	3.17181e-06	6.43289e-05
ENSDARG00000075133	adgrb1a	-2.06201	4.83512e-05	0.000602799
ENSDARG00000040177	rgs16	-2.06295	0.000117744	0.001252
ENSDARG00000013056	itpk1a	-2.06297	4.3595e-06	8.48315e-05
ENSDARG00000059815	oaz2b	-2.06325	6.71076e-06	0.00012036
ENSDARG00000104581	tom1	-2.0652	6.52172e-05	0.000768064
ENSDARG00000042245	myl13	-2.07309	0.000265619	0.00241067
ENSDARG00000035253	npr3	-2.07608	4.32023e-05	0.000548924
ENSDARG00000061259	sost	-2.08812	2.33032e-13	2.83725e-11
ENSDARG00000105441	pcdh11	-2.09017	6.50635e-05	0.000767056
ENSDARG00000092199	si:ch211-250c4.4	-2.09099	8.71182e-11	6.79853e-09
ENSDARG00000101363	ano2b	-2.10137	9.82754e-05	0.00107384
ENSDARG00000059057	atpv0e2	-2.10233	0.000185842	0.00181225
ENSDARG00000094695	si:dkey-204f11.64	-2.10381	4.22311e-08	1.55882e-06
ENSDARG00000031343	rab6bb	-2.10492	7.77622e-13	8.72523e-11
ENSDARG00000037496	gria4a	-2.11048	0.000227179	0.00212685
ENSDARG00000099257	si:ch73-119p20.1	-2.11227	0.000868435	0.0061034
ENSDARG00000052766	EVI5L	-2.11596	0.000752593	0.00546874
ENSDARG00000069733	mavs	-2.13288	1.38118e-09	8.00762e-08
ENSDARG00000043010	camk2d1	-2.13708	5.06219e-07	1.34473e-05
ENSDARG00000076309	mxra5b	-2.13808	0.000369486	0.00312332
ENSDARG00000090767	si:ch211-136m16.8	-2.14238	1.1816e-05	0.000192827
ENSDARG00000014059	cldn5b	-2.14279	5.63181e-05	0.000680676
ENSDARG00000095556	CR318588.4	-2.14377	1.49457e-07	4.71429e-06
ENSDARG00000074599	frmd4ba	-2.14406	2.79912e-08	1.07705e-06
ENSDARG00000032639	cd36	-2.14421	2.47519e-06	5.19284e-05
ENSDARG00000074777	ank1b	-2.14477	5.2226e-05	0.000642933
ENSDARG00000068760	tnks1bp1	-2.14517	2.275e-06	4.84715e-05
ENSDARG00000039626	nrgna	-2.14732	0.000225771	0.00211982
ENSDARG00000008407	tspan7b	-2.14813	3.06446e-06	6.25454e-05
ENSDARG00000056745	necab2	-2.1497	1.52262e-05	0.000237973
ENSDARG00000017673	nova2	-2.15359	4.73163e-08	1.72395e-06
ENSDARG00000090190	bcam	-2.1564	4.56507e-06	8.79966e-05
ENSDARG00000032799	kcnd2	-2.15747	0.000136215	0.00140726
ENSDARG00000073893	dnase2	-2.16187	7.26013e-07	1.82539e-05
ENSDARG00000103443	vwde	-2.16916	4.38185e-09	2.16719e-07
ENSDARG00000016598	ckmt1	-2.1696	3.40441e-07	9.73126e-06
ENSDARG00000006923	cacna1ab	-2.17238	0.000149747	0.00152167
ENSDARG00000059773	SRCIN1	-2.17391	6.38217e-09	2.97391e-07
ENSDARG00000089441	si:ch211-105c13.3	-2.18079	4.4547e-06	8.61786e-05
ENSDARG00000070162	stox2a	-2.18463	2.82659e-09	1.47565e-07
ENSDARG00000099959	smyhc1	-2.18561	0.000179636	0.00176375
ENSDARG00000058394	tagln3b	-2.18777	1.82055e-05	0.000276928
ENSDARG00000011422	ryr1a	-2.1894	3.66541e-05	0.00048456
ENSDARG00000015002	cdh4	-2.19386	1.90621e-05	0.000285627
ENSDARG00000067964	slc6a5	-2.19714	4.3723e-07	1.19962e-05
ENSDARG00000005368	mcamb	-2.19954	8.79109e-10	5.37305e-08
ENSDARG00000109726	PLCB1	-2.2187	0.000216235	0.00204992
ENSDARG00000078352	lyrm4	-2.23223	0.000202624	0.00194459
ENSDARG00000091669	bicdl2l	-2.23243	1.8246e-06	4.01857e-05
ENSDARG00000077881	chl1a	-2.23293	8.3854e-05	0.000942665
ENSDARG00000054122	tmem30b	-2.23525	0.000374054	0.00315033
ENSDARG00000034677	scel	-2.23698	0.000167226	0.0016651
ENSDARG00000041505	itm2bb	-2.24073	2.51118e-05	0.000356193
ENSDARG00000008720	lmo3	-2.24186	0.00040799	0.00338535
ENSDARG00000079455	nlgn4xa	-2.24271	1.71856e-05	0.000264384
ENSDARG00000053453	mpp2a	-2.24954	0.000294399	0.00262021
ENSDARG00000025034	syngr3b	-2.25266	5.85346e-06	0.000108119
ENSDARG00000102975	nsg2	-2.25646	7.58818e-05	0.000868271
ENSDARG00000100166	si:dkeyp-9d4.3	-2.26147	2.32446e-06	4.92702e-05
ENSDARG00000059279	tfap2a	-2.26439	1.37098e-10	1.03041e-08
ENSDARG00000060637	clstn2	-2.26711	1.52422e-10	1.12007e-08
ENSDARG00000008660	coro1b	-2.26783	2.20237e-09	1.19399e-07
ENSDARG00000092677	coa6	-2.27212	6.82792e-12	6.47017e-10
ENSDARG00000042988	slc24a2	-2.2724	3.25014e-08	1.22987e-06
ENSDARG00000021789	myoc	-2.27295	9.58235e-16	1.86302e-13
ENSDARG00000022165	mgst1.2	-2.27323	3.13827e-05	0.000429214
ENSDARG00000077341	ppp1r14c	-2.27835	4.36824e-06	8.48552e-05
ENSDARG00000045958	egfl6	-2.28138	0.000148442	0.00151211
ENSDARG00000104436	zgc:153426	-2.28312	0.000226943	0.00212685
ENSDARG00000100088	zmp:0000001114	-2.28361	0.00068352	0.00508457
ENSDARG00000099672	capgb	-2.2917	9.82871e-07	2.37077e-05
ENSDARG00000076170	pcsk1nl	-2.29252	5.54895e-05	0.000673187
ENSDARG00000061173	st14a	-2.29717	3.1146e-05	0.000426495
ENSDARG00000001807	tnfrsf21	-2.29818	5.95445e-08	2.11481e-06
ENSDARG00000058543	lama5	-2.30002	5.51002e-05	0.000670267
ENSDARG00000030265	scdb	-2.30046	4.56487e-05	0.000576182
ENSDARG00000012972	cfl1l	-2.30053	0.000219797	0.0020767
ENSDARG00000031658	si:ch211-207d6.2	-2.30727	7.48423e-07	1.87338e-05
ENSDARG00000060639	apba2b	-2.30873	2.73242e-05	0.000381102
ENSDARG00000010710	msi1	-2.31536	1.24375e-06	2.89775e-05
ENSDARG00000075565	lzts1	-2.31737	8.91538e-07	2.17137e-05
ENSDARG00000073883	clstn3	-2.31747	1.12615e-05	0.000185523
ENSDARG00000057296	cbln1	-2.32103	0.000586215	0.00451379
ENSDARG00000086665	si:dkey-175g6.2	-2.32651	0.000190949	0.00185304
ENSDARG00000068586	CU302253.1	-2.33437	0.000610406	0.00465084
ENSDARG00000007663	amph	-2.33873	0.000178441	0.00175431
ENSDARG00000010083	rbfox3a	-2.3463	1.53611e-10	1.12116e-08
ENSDARG00000024785	ctnna2	-2.34691	5.75027e-06	0.000106601
ENSDARG00000095152	si:ch211-255i3.4	-2.34797	0.000603733	0.00461559
ENSDARG00000100244	ebf3a	-2.36021	9.34734e-11	7.24435e-09
ENSDARG00000045014	tuba2	-2.36046	3.62491e-06	7.23475e-05
ENSDARG00000040534	epcam	-2.36115	2.27066e-05	0.00032743
ENSDARG00000054619	fras1	-2.36338	2.07109e-11	1.81748e-09
ENSDARG00000103379	pax6a	-2.36798	9.26112e-07	2.24105e-05
ENSDARG00000113411	lrrc4ca	-2.37491	0.000320672	0.00280315
ENSDARG00000078856	slc22a23	-2.37778	5.9826e-07	1.54201e-05
ENSDARG00000091834	si:ch211-198m17.1	-2.37971	3.94198e-05	0.000514786
ENSDARG00000074581	add2	-2.38892	0.000129692	0.00135854
ENSDARG00000012968	rhoub	-2.38972	1.53927e-11	1.37758e-09
ENSDARG00000010816	slc7a14a	-2.39025	4.98185e-05	0.000618019
ENSDARG00000071384	slc7a11	-2.39132	2.92067e-05	0.000403367
ENSDARG00000100719	uraha	-2.40357	1.57545e-05	0.000245211
ENSDARG00000069503	cldnh	-2.40718	1.5166e-05	0.000237198
ENSDARG00000071871	glod5	-2.40947	2.36137e-07	7.04633e-06
ENSDARG00000056979	lhx9	-2.41772	5.42731e-05	0.000662903
ENSDARG00000054543	samsn1a	-2.42748	1.3352e-12	1.43394e-10
ENSDARG00000014420	elavl3	-2.43003	4.77061e-08	1.73535e-06
ENSDARG00000038655	ajap1	-2.4314	0.000430645	0.00352791
ENSDARG00000039647	slc6a1b	-2.4424	8.92019e-06	0.000152407
ENSDARG00000089109	bcl2b	-2.44704	3.22204e-05	0.000438809
ENSDARG00000020708	mdkb	-2.44805	4.19078e-09	2.07725e-07
ENSDARG00000041959	cxcr4b	-2.46027	0.000655066	0.00491801
ENSDARG00000095796	si:dkey-87o1.2	-2.46318	5.02488e-05	0.000622329
ENSDARG00000021352	gria1a	-2.4674	0.000220675	0.00208412
ENSDARG00000035907	fam49al	-2.46867	1.32321e-08	5.59894e-07
ENSDARG00000063433	atp2b2	-2.47061	3.8296e-09	1.93219e-07
ENSDARG00000092402	BX569787.1	-2.47109	1.06277e-07	3.52999e-06
ENSDARG00000059774	dub	-2.4803	5.25921e-05	0.00064659
ENSDARG00000062973	ttll7	-2.483	4.2716e-11	3.56805e-09
ENSDARG00000023111	plg	-2.48756	1.90755e-05	0.000285627
ENSDARG00000005485	ucmab	-2.49223	6.38419e-08	2.24272e-06
ENSDARG00000093304	si:dkey-221j11.3	-2.49237	0.000101837	0.00110846
ENSDARG00000036375	cyfip2	-2.50258	7.83884e-09	3.5643e-07
ENSDARG00000015559	fstl1a	-2.50754	3.01038e-10	2.05737e-08
ENSDARG00000092517	gpsm1a	-2.50807	7.72338e-05	0.00088106
ENSDARG00000015537	gad2	-2.51322	3.16892e-06	6.43283e-05
ENSDARG00000074846	si:dkeyp-68b7.12	-2.5148	2.11684e-08	8.49485e-07
ENSDARG00000104435	si:ch73-217b7.1	-2.51963	5.18122e-05	0.000638187
ENSDARG00000068126	nppc	-2.52724	2.10453e-07	6.35387e-06
ENSDARG00000012667	tfap2b	-2.53693	5.00931e-09	2.42436e-07
ENSDARG00000008209	myt1la	-2.53818	1.47171e-05	0.000231733
ENSDARG00000004724	tcea3	-2.54029	2.03491e-09	1.12483e-07
ENSDARG00000056027	hoxb8a	-2.54763	1.86426e-14	3.06896e-12
ENSDARG00000090444	ponzr1	-2.55321	9.15445e-06	0.000155584
ENSDARG00000077897	znf296	-2.55706	0.000176945	0.00174339
ENSDARG00000117241	CABZ01067657.1	-2.56124	3.98503e-05	0.000518905
ENSDARG00000033234	stmn2a	-2.56662	4.30607e-05	0.000547941
ENSDARG00000013730	slc4a4a	-2.56894	7.22524e-05	0.000835645
ENSDARG00000097209	cox8b	-2.5737	8.36168e-10	5.12448e-08
ENSDARG00000079891	dnajc6	-2.57427	2.59214e-05	0.00036515
ENSDARG00000103917	znf185	-2.57905	0.000140016	0.00144322
ENSDARG00000054447	slc29a1b	-2.5797	1.24716e-07	4.05325e-06
ENSDARG00000019856	atp1a1b	-2.58054	2.32489e-14	3.79163e-12
ENSDARG00000100265	rhcgb	-2.58094	0.000570497	0.00442145
ENSDARG00000102750	cdh1	-2.58727	1.93027e-05	0.000288492
ENSDARG00000053484	syne2b	-2.58919	4.46357e-08	1.63953e-06
ENSDARG00000059775	slc32a1	-2.59037	2.71998e-08	1.05221e-06
ENSDARG00000046150	b4galnt4a	-2.59059	2.80091e-08	1.07705e-06
ENSDARG00000070214	slc41a1	-2.59296	2.11777e-09	1.15646e-07
ENSDARG00000057427	sv2ba	-2.60086	0.000375741	0.00316079
ENSDARG00000078622	scpp5	-2.61217	4.59979e-05	0.000578579
ENSDARG00000061918	cplx2	-2.61463	3.20805e-08	1.21598e-06
ENSDARG00000007982	onecut1	-2.61736	0.000197431	0.00190041
ENSDARG00000075189	cntnap5b	-2.62232	2.7776e-07	8.14607e-06
ENSDARG00000106248	LRFN2	-2.62598	2.74667e-05	0.000382853
ENSDARG00000040076	pycard	-2.62924	0.00091452	0.00634425
ENSDARG00000061741	itpr3	-2.63369	2.60562e-14	4.13834e-12
ENSDARG00000039064	st3gal7	-2.64747	1.13767e-08	4.92079e-07
ENSDARG00000089936	selenow2b	-2.65353	7.65454e-05	0.000874533
ENSDARG00000075433	myom2a	-2.65651	8.39299e-05	0.000942665
ENSDARG00000075393	spock2	-2.66648	2.6877e-05	0.000376261
ENSDARG00000043442	zgc:153665	-2.66895	1.99902e-07	6.076e-06
ENSDARG00000038056	fgfbp2b	-2.67819	4.38222e-07	1.20088e-05
ENSDARG00000051861	pkp3a	-2.68007	5.01717e-06	9.52088e-05
ENSDARG00000022176	IGLON5	-2.68316	5.76337e-07	1.49948e-05
ENSDARG00000013295	slc2a3a	-2.69075	1.9778e-07	6.01962e-06
ENSDARG00000006220	ugt1a1	-2.69509	0.000129366	0.00135576
ENSDARG00000054911	tmsb	-2.69599	1.24726e-07	4.05325e-06
ENSDARG00000014287	eno2	-2.70575	8.70983e-09	3.913e-07
ENSDARG00000011693	ttc36	-2.70624	1.15178e-11	1.06025e-09
ENSDARG00000116617	spaca4l	-2.70745	2.68414e-06	5.59994e-05
ENSDARG00000021607	negr1	-2.71025	4.56057e-06	8.79851e-05
ENSDARG00000016570	prlra	-2.71036	3.67172e-10	2.42129e-08
ENSDARG00000078078	lrfn4b	-2.7104	0.000224892	0.00211509
ENSDARG00000017320	f11r.1	-2.71489	7.96219e-09	3.60585e-07
ENSDARG00000045639	elavl4	-2.72116	3.66101e-06	7.30034e-05
ENSDARG00000007421	ftcd	-2.72782	0.000112717	0.00120765
ENSDARG00000036239	gatm	-2.7291	1.83878e-05	0.000278527
ENSDARG00000087093	si:ch211-157c3.4	-2.7306	0.000216159	0.00204992
ENSDARG00000041051	mid1ip1a	-2.73109	6.56013e-05	0.000770576
ENSDARG00000113771	GRIK2	-2.73758	1.14112e-08	4.92079e-07
ENSDARG00000097157	si:ch211-207n23.2	-2.73819	0.000352066	0.00302022
ENSDARG00000090185	si:dkeyp-73b11.8	-2.73935	3.97436e-07	1.10659e-05
ENSDARG00000045516	itih2	-2.7518	0.000276133	0.00248783
ENSDARG00000044935	hpdb	-2.7706	1.723e-06	3.82845e-05
ENSDARG00000052470	igfbp2a	-2.77805	6.37539e-05	0.000753586
ENSDARG00000098368	aplp1	-2.77837	2.23762e-06	4.77889e-05
ENSDARG00000043806	postna	-2.77842	1.28368e-06	2.97847e-05
ENSDARG00000044485	sall4	-2.78786	3.047e-17	7.15824e-15
ENSDARG00000059781	atcayb	-2.80529	2.99578e-05	0.00041273
ENSDARG00000111240	dhrs13a.2	-2.81097	2.35311e-05	0.00033631
ENSDARG00000003193	rassf7b	-2.81568	2.41204e-08	9.47714e-07
ENSDARG00000018923	fat2	-2.8189	9.28836e-09	4.14812e-07
ENSDARG00000074772	ccl44	-2.82796	9.24932e-06	0.000157078
ENSDARG00000009488	gipc2	-2.83128	2.74292e-13	3.30808e-11
ENSDARG00000008170	dbnla	-2.833	2.57924e-05	0.000363763
ENSDARG00000003902	ctsl.1	-2.83408	8.92932e-06	0.000152447
ENSDARG00000018997	cplx2l	-2.83646	7.55475e-08	2.59423e-06
ENSDARG00000056934	hepacama	-2.83811	0.000279891	0.0025179
ENSDARG00000100851	gphnb	-2.84159	8.57402e-07	2.10185e-05
ENSDARG00000008697	epas1a	-2.84192	2.67501e-12	2.75477e-10
ENSDARG00000019808	evpla	-2.84246	3.11667e-06	6.34303e-05
ENSDARG00000068296	SLCO3A1	-2.84918	0.000364991	0.0030946
ENSDARG00000070498	phyhiplb	-2.85277	3.8738e-08	1.45126e-06
ENSDARG00000036767	urgcp	-2.85293	0.000305162	0.00269683
ENSDARG00000043128	cldne	-2.86522	6.9082e-06	0.000123198
ENSDARG00000097902	si:ch73-204p21.2	-2.86544	6.71619e-05	0.000786829
ENSDARG00000073978	crabp2a	-2.87357	1.19375e-13	1.54728e-11
ENSDARG00000029296	nexmifb	-2.87446	3.08627e-07	8.96968e-06
ENSDARG00000034705	pvalb7	-2.87795	5.3329e-09	2.55356e-07
ENSDARG00000010794	tfeb	-2.87928	2.06054e-11	1.81529e-09
ENSDARG00000040162	fgfbp3	-2.88058	2.22763e-05	0.000323036
ENSDARG00000057035	stoml3b	-2.8901	5.16268e-08	1.85997e-06
ENSDARG00000017624	krt4	-2.89201	1.11895e-05	0.000184575
ENSDARG00000079175	si:ch211-79k12.1	-2.90042	3.46357e-05	0.000463409
ENSDARG00000056175	scrt2	-2.9014	6.15747e-09	2.8871e-07
ENSDARG00000102435	plekhf1	-2.90631	0.000419983	0.00346701
ENSDARG00000011334	ncaldb	-2.92229	2.32833e-08	9.1963e-07
ENSDARG00000020609	snap25a	-2.93041	4.41598e-06	8.55614e-05
ENSDARG00000043587	srd5a2a	-2.93774	5.7081e-09	2.68757e-07
ENSDARG00000016319	c9	-2.93852	3.36509e-05	0.000453362
ENSDARG00000001994	stxbp1a	-2.94189	6.94954e-11	5.61767e-09
ENSDARG00000015876	npas1	-2.94376	0.000147909	0.00150736
ENSDARG00000043342	gpx3	-2.9444	1.58545e-07	4.95245e-06
ENSDARG00000098588	gchfr	-2.95418	1.40905e-08	5.89578e-07
ENSDARG00000076280	ppp1r1b	-2.95885	5.93799e-07	1.53226e-05
ENSDARG00000074390	tmem176l.4	-2.96224	5.27591e-06	9.91563e-05
ENSDARG00000074860	slc5a7a	-2.96924	6.73111e-06	0.000120577
ENSDARG00000013414	lin7a	-2.96984	9.85299e-10	5.97351e-08
ENSDARG00000093584	zgc:193505	-2.97207	2.99525e-05	0.00041273
ENSDARG00000040190	qdpra	-2.9726	8.77492e-18	2.1511e-15
ENSDARG00000104795	cxcl8a	-2.97638	1.28936e-06	2.98859e-05
ENSDARG00000017299	fabp11a	-2.97671	6.33985e-23	2.46522e-20
ENSDARG00000045131	id4	-2.98333	9.87462e-09	4.35817e-07
ENSDARG00000018105	casq1b	-2.98928	9.02578e-05	0.00100029
ENSDARG00000025855	camk2n1a	-2.99301	5.59296e-32	4.34958e-29
ENSDARG00000075549	cdh5	-3.00063	2.34966e-15	4.37625e-13
ENSDARG00000012981	osbpl7	-3.01623	1.40391e-06	3.22098e-05
ENSDARG00000079622	frmd5	-3.02146	4.10588e-08	1.52302e-06
ENSDARG00000078072	si:ch211-232i5.1	-3.02739	0.0009539	0.00656094
ENSDARG00000102332	spint1a	-3.0314	3.98856e-05	0.000519065
ENSDARG00000061120	slc43a2b	-3.0355	3.29978e-24	1.5834e-21
ENSDARG00000006773	elovl4a	-3.03957	2.55074e-08	9.95276e-07
ENSDARG00000095807	hp	-3.0416	3.44068e-09	1.75164e-07
ENSDARG00000058969	cntnap2a	-3.04207	1.92633e-10	1.36618e-08
ENSDARG00000011245	esrp1	-3.04568	5.87604e-09	2.76088e-07
ENSDARG00000013856	amy2a	-3.04582	0.000557346	0.00433144
ENSDARG00000020450	cacng8a	-3.04942	5.97109e-05	0.000712896
ENSDARG00000101967	sult4a1	-3.052	3.91626e-05	0.00051202
ENSDARG00000057437	apodb	-3.05506	3.57739e-06	7.14623e-05
ENSDARG00000103459	evplb	-3.05847	4.78762e-08	1.73873e-06
ENSDARG00000114516	CABZ01021592.1	-3.06396	3.43643e-10	2.31299e-08
ENSDARG00000024116	vamp8	-3.07965	8.79417e-09	3.94304e-07
ENSDARG00000070480	agr2	-3.08551	1.44045e-08	5.9938e-07
ENSDARG00000110528	sypa	-3.0864	1.44488e-05	0.000228196
ENSDARG00000101043	ppl	-3.09653	1.76588e-07	5.43327e-06
ENSDARG00000052905	zgc:165423	-3.09836	1.06181e-06	2.52872e-05
ENSDARG00000037425	s100a10a	-3.10227	2.1131e-09	1.15646e-07
ENSDARG00000103969	smyhc2	-3.10377	0.000769824	0.00556291
ENSDARG00000060010	iqgap2	-3.12034	7.79443e-14	1.06538e-11
ENSDARG00000075163	cxcl20	-3.12045	2.00702e-05	0.000297108
ENSDARG00000039499	soul2	-3.12414	3.35039e-06	6.72852e-05
ENSDARG00000077982	elf3	-3.13909	1.79573e-13	2.24995e-11
ENSDARG00000038574	scg2b	-3.13999	1.16189e-09	6.85973e-08
ENSDARG00000051809	btr12	-3.14739	4.83975e-06	9.23442e-05
ENSDARG00000004748	zgc:100868	-3.15419	0.000805714	0.00576316
ENSDARG00000074575	ppp1r9alb	-3.16978	3.89882e-18	1.01069e-15
ENSDARG00000019566	neurod1	-3.17056	5.62058e-08	2.01208e-06
ENSDARG00000092809	hoxc9a	-3.18158	7.52745e-10	4.63843e-08
ENSDARG00000068710	nid1a	-3.19124	5.77988e-17	1.30354e-14
ENSDARG00000105201	adcyap1r1a	-3.19572	7.67279e-07	1.91421e-05
ENSDARG00000076043	si:dkeyp-73d8.9	-3.19671	3.06873e-06	6.25761e-05
ENSDARG00000014018	lhx1a	-3.2191	5.55055e-07	1.45222e-05
ENSDARG00000017058	large2	-3.2618	6.95775e-13	7.96539e-11
ENSDARG00000099291	lsr	-3.26271	3.29996e-09	1.69145e-07
ENSDARG00000027966	ap1s3b	-3.2634	3.27438e-09	1.68217e-07
ENSDARG00000062750	si:ch73-74h11.1	-3.26819	0.000391717	0.003272
ENSDARG00000008637	mttp	-3.27142	9.4861e-06	0.000160471
ENSDARG00000056836	si:ch211-125o16.4	-3.29576	0.000504295	0.00399766
ENSDARG00000070331	muc5.1	-3.3023	0.000456187	0.00370219
ENSDARG00000005775	scn8aa	-3.30546	1.17608e-07	3.84409e-06
ENSDARG00000004296	ambp	-3.30722	0.000703026	0.00518826
ENSDARG00000036427	slc3a2a	-3.30858	3.38062e-16	6.86874e-14
ENSDARG00000024299	c1qtnf4	-3.30994	6.46296e-05	0.000762737
ENSDARG00000012341	capn9	-3.30999	7.36541e-06	0.000130182
ENSDARG00000002968	a1cf	-3.31056	2.16452e-05	0.000315845
ENSDARG00000078898	pcdh7a	-3.34383	3.8242e-13	4.49204e-11
ENSDARG00000068680	ctrl	-3.34422	0.000883245	0.00617478
ENSDARG00000041257	smtnl1	-3.35757	0.000335663	0.00290814
ENSDARG00000079586	gabrb2a	-3.36517	3.26201e-06	6.58034e-05
ENSDARG00000075864	igsf9a	-3.37126	2.64916e-20	8.78624e-18
ENSDARG00000095580	si:ch211-67e16.11	-3.38352	1.12463e-09	6.6747e-08
ENSDARG00000101959	etv1	-3.39088	1.23341e-14	2.06053e-12
ENSDARG00000040466	vil1	-3.41896	3.92443e-07	1.09558e-05
ENSDARG00000000212	krt97	-3.4212	3.56712e-07	1.01449e-05
ENSDARG00000102976	uncx	-3.44629	0.000207785	0.00198567
ENSDARG00000089310	gc	-3.47915	0.000766463	0.00554751
ENSDARG00000103878	anpepb	-3.48739	0.000547911	0.00427667
ENSDARG00000009544	cldnb	-3.49939	4.0512e-10	2.64831e-08
ENSDARG00000105590	si:cabz01007794.1	-3.5076	0.000150614	0.0015294
ENSDARG00000025301	gfap	-3.5113	4.00788e-06	7.8874e-05
ENSDARG00000074749	abca12	-3.51576	2.60729e-06	5.44969e-05
ENSDARG00000058371	krt5	-3.5191	4.70915e-05	0.000591015
ENSDARG00000078362	TNC	-3.53225	2.13736e-18	5.87851e-16
ENSDARG00000039256	spega	-3.53288	2.65196e-05	0.00037195
ENSDARG00000003219	bin2a	-3.53452	7.34603e-10	4.55151e-08
ENSDARG00000014047	cldn7b	-3.53505	1.08106e-08	4.71591e-07
ENSDARG00000033845	igsf9ba	-3.5362	3.37273e-09	1.72093e-07
ENSDARG00000093089	tac3a	-3.54188	1.09867e-06	2.60823e-05
ENSDARG00000016691	cd9b	-3.54867	1.06496e-10	8.21594e-09
ENSDARG00000031981	pcbd1	-3.56428	9.48255e-14	1.2806e-11
ENSDARG00000099031	scn4ba	-3.57012	2.10883e-07	6.35836e-06
ENSDARG00000060682	agr1	-3.57973	7.58399e-05	0.00086826
ENSDARG00000035765	CU633984.1	-3.58546	0.000362265	0.00308075
ENSDARG00000046090	dhrs11a	-3.58803	8.91496e-06	0.000152407
ENSDARG00000042010	pklr	-3.59376	9.53022e-06	0.000160759
ENSDARG00000077467	sox10	-3.60417	1.0401e-11	9.65321e-10
ENSDARG00000076241	txlnbb	-3.61021	1.5258e-07	4.77935e-06
ENSDARG00000034321	palmdb	-3.62647	0.000317052	0.00278012
ENSDARG00000100582	si:ch211-195b11.3	-3.63091	9.30152e-08	3.12168e-06
ENSDARG00000056226	creb3l3a	-3.63866	0.000259371	0.00236443
ENSDARG00000088885	si:ch1073-340i21.3	-3.64434	2.57045e-05	0.000363002
ENSDARG00000101324	apoa1b	-3.65196	1.38006e-05	0.000219496
ENSDARG00000018459	msrb2	-3.66122	3.32586e-07	9.5309e-06
ENSDARG00000076833	atp1b1b	-3.67317	1.21499e-11	1.10491e-09
ENSDARG00000077151	cbln2b	-3.67628	8.981e-06	0.000153214
ENSDARG00000077162	nwd2	-3.68509	1.50653e-09	8.66753e-08
ENSDARG00000088377	rp1l1b	-3.68605	0.000105927	0.00114414
ENSDARG00000033735	ncf1	-3.68654	1.4194e-22	5.42571e-20
ENSDARG00000022261	pdzk1	-3.69553	0.000120029	0.00127389
ENSDARG00000018846	dgat2	-3.70657	5.53347e-05	0.000672032
ENSDARG00000020581	otofb	-3.73233	1.62333e-08	6.6324e-07
ENSDARG00000045414	elovl2	-3.73454	1.45321e-11	1.31097e-09
ENSDARG00000040628	zgc:110333	-3.73858	2.61919e-07	7.72163e-06
ENSDARG00000103479	ptprfa	-3.74042	1.22256e-18	3.49019e-16
ENSDARG00000056248	si:dkey-183i3.5	-3.74282	0.000486526	0.00388135
ENSDARG00000079578	rbpms2b	-3.76108	6.47737e-22	2.39482e-19
ENSDARG00000055226	slc7a7	-3.76323	2.4434e-31	1.77762e-28
ENSDARG00000097635	wu:fb18f06	-3.7684	1.86047e-05	0.000280101
ENSDARG00000063018	fam78ba	-3.77896	0.000309779	0.00272695
ENSDARG00000071460	si:ch211-234p6.5	-3.79852	0.000359068	0.00306126
ENSDARG00000105274	CABZ01074130.1	-3.83094	2.11442e-31	1.58955e-28
ENSDARG00000038424	c4b	-3.83924	5.06794e-05	0.000626287
ENSDARG00000031483	col9a1b	-3.85452	3.88616e-09	1.952e-07
ENSDARG00000103466	ccl35.1	-3.85964	1.09594e-15	2.11254e-13
ENSDARG00000032849	ndrg1a	-3.86041	2.08916e-44	3.62437e-41
ENSDARG00000054321	ngs	-3.868	0.000580949	0.00447937
ENSDARG00000068365	lmx1bb	-3.87037	3.16874e-11	2.70699e-09
ENSDARG00000035652	sat1a.1	-3.87631	3.61457e-37	3.26078e-34
ENSDARG00000086362	pou6f2	-3.8934	4.68633e-05	0.000588479
ENSDARG00000053831	vtnb	-3.89367	1.6754e-05	0.000258803
ENSDARG00000043729	plac8.1	-3.9029	6.36139e-07	1.62847e-05
ENSDARG00000021151	ptpreb	-3.90415	7.26496e-11	5.78963e-09
ENSDARG00000099819	sb:cb1058	-3.90543	7.35323e-17	1.62586e-14
ENSDARG00000045143	hbbe2	-3.94105	0.000843676	0.00597033
ENSDARG00000036671	tnni4b.2	-3.94131	1.46924e-06	3.35382e-05
ENSDARG00000092170	apoc1	-3.94311	1.61632e-12	1.72763e-10
ENSDARG00000069476	spint2	-3.94563	3.64135e-13	4.29965e-11
ENSDARG00000019986	grhprb	-3.96654	6.02942e-05	0.000717603
ENSDARG00000055158	prox1a	-3.9683	3.07611e-15	5.5948e-13
ENSDARG00000037455	ugt8	-3.99055	5.18355e-24	2.43551e-21
ENSDARG00000096874	tmem176l.3b	-3.99207	1.87915e-07	5.74262e-06
ENSDARG00000056765	ela2l	-4.00817	0.000430868	0.00352846
ENSDARG00000093608	ccl34b.1	-4.04582	8.58533e-06	0.000148145
ENSDARG00000052207	c3a.3	-4.06272	7.33895e-05	0.000846626
ENSDARG00000071497	zic3	-4.06698	2.78045e-13	3.33551e-11
ENSDARG00000055504	si:ch211-212k18.7	-4.06796	2.11695e-17	5.13371e-15
ENSDARG00000016771	tfa	-4.07024	3.17366e-08	1.20701e-06
ENSDARG00000070011	hce2l2	-4.07437	3.58105e-07	1.01717e-05
ENSDARG00000035904	crabp1b	-4.08223	3.17201e-13	3.76517e-11
ENSDARG00000037281	fgg	-4.08422	5.35597e-05	0.000655772
ENSDARG00000104077	fcer1gl	-4.08956	4.74212e-05	0.000593173
ENSDARG00000092947	cyt1	-4.09523	3.28568e-06	6.61623e-05
ENSDARG00000109648	si:ch211-147m6.1	-4.09631	1.70634e-30	1.13186e-27
ENSDARG00000028148	pax2a	-4.10145	3.65498e-31	2.4979e-28
ENSDARG00000020944	ezra	-4.11607	6.83803e-22	2.48739e-19
ENSDARG00000069265	matn3b	-4.12095	1.37704e-14	2.28356e-12
ENSDARG00000077570	cdh16	-4.13199	1.25164e-05	0.00020279
ENSDARG00000069027	admb	-4.1378	8.31339e-30	5.20811e-27
ENSDARG00000055514	icn2	-4.14255	2.25934e-05	0.000326006
ENSDARG00000040747	tm4sf4	-4.15675	4.03246e-14	6.22905e-12
ENSDARG00000094719	CR318588.3	-4.16145	4.60001e-14	6.91627e-12
ENSDARG00000042780	apoba	-4.18939	5.92041e-08	2.10813e-06
ENSDARG00000093135	si:dkey-117n7.2	-4.2184	4.62747e-05	0.000581735
ENSDARG00000055278	cfb	-4.21941	4.10624e-05	0.000529188
ENSDARG00000074745	zmp:0000000760	-4.22567	3.33009e-05	0.000449743
ENSDARG00000100095	anxa1b	-4.23309	1.23485e-08	5.30468e-07
ENSDARG00000076853	areg	-4.2364	0.000457349	0.00370762
ENSDARG00000092044	si:dkey-22f5.9	-4.27359	9.36468e-05	0.00103227
ENSDARG00000097959	si:dkey-248g15.3	-4.28135	1.2073e-10	9.19872e-09
ENSDARG00000025403	ftr83	-4.28503	9.17935e-16	1.81598e-13
ENSDARG00000020364	fbp1b	-4.29044	5.4657e-08	1.95974e-06
ENSDARG00000006427	fabp2	-4.33116	1.88267e-10	1.34367e-08
ENSDARG00000037790	pvalb8	-4.33854	1.01851e-05	0.000170277
ENSDARG00000102506	lrp2a	-4.34956	4.3527e-12	4.2681e-10
ENSDARG00000079111	actc1c	-4.37367	0.000130355	0.00136359
ENSDARG00000036832	cyt1l	-4.38447	2.06242e-05	0.000303614
ENSDARG00000115405	hbbe1.2	-4.38685	0.000235854	0.00219192
ENSDARG00000021787	abcb5	-4.4494	1.7083e-07	5.29221e-06
ENSDARG00000100052	cckb	-4.4663	1.22014e-11	1.10513e-09
ENSDARG00000103785	sult2st2	-4.47371	3.78209e-07	1.0596e-05
ENSDARG00000020143	pah	-4.51303	4.50778e-14	6.82308e-12
ENSDARG00000090850	serpina1l	-4.52037	4.81657e-06	9.19797e-05
ENSDARG00000091996	tcnbb	-4.54017	2.46574e-07	7.29788e-06
ENSDARG00000070873	ccl25b	-4.55585	8.34751e-18	2.06881e-15
ENSDARG00000100406	zgc:112265	-4.55767	8.09021e-07	1.99845e-05
ENSDARG00000013598	tnfb	-4.57165	1.31503e-19	4.00781e-17
ENSDARG00000070038	rbp2a	-4.58292	3.82707e-12	3.80229e-10
ENSDARG00000061099	nfasca	-4.58382	2.29444e-19	6.89952e-17
ENSDARG00000039099	aep1	-4.62811	3.92207e-05	0.000512483
ENSDARG00000096905	si:ch73-23l24.1	-4.66159	3.89998e-05	0.000510483
ENSDARG00000055539	epdl2	-4.66908	6.09593e-06	0.000111502
ENSDARG00000023151	ucp1	-4.69006	1.51261e-07	4.74462e-06
ENSDARG00000076838	apom	-4.72356	2.18351e-08	8.70046e-07
ENSDARG00000033950	lamb2l	-4.74712	6.61626e-21	2.26086e-18
ENSDARG00000055192	zgc:136930	-4.75999	6.02961e-05	0.000717603
ENSDARG00000052765	gria2b	-4.7693	2.95539e-07	8.63379e-06
ENSDARG00000020610	tnnt2a	-4.77722	1.17834e-05	0.000192433
ENSDARG00000094045	si:dkeyp-73d8.8	-4.78674	1.66159e-06	3.71395e-05
ENSDARG00000031952	mb	-4.80829	8.38891e-11	6.56927e-09
ENSDARG00000005112	cdh17	-4.82921	1.26791e-16	2.69765e-14
ENSDARG00000021004	c5	-4.88761	5.9744e-06	0.000109634
ENSDARG00000039423	AL831745.1	-4.89017	2.55212e-06	5.33933e-05
ENSDARG00000012694	c3a.1	-4.90839	1.77033e-06	3.91817e-05
ENSDARG00000099518	si:ch211-119e14.1	-4.92301	8.61889e-06	0.000148383
ENSDARG00000087390	hbbe1.3	-4.92986	9.52371e-05	0.00104724
ENSDARG00000100712	si:dkey-19b23.12	-4.96668	1.69848e-12	1.80687e-10
ENSDARG00000074322	si:ch211-194m7.3	-4.97046	1.33397e-16	2.81169e-14
ENSDARG00000104108	slco1d1	-5.00369	6.49921e-07	1.66187e-05
ENSDARG00000089124	hbae1.3	-5.07931	3.36854e-05	0.000453556
ENSDARG00000102456	cfhl4	-5.09615	3.91756e-06	7.73792e-05
ENSDARG00000089475	hbae1.1	-5.12277	9.82927e-08	3.27928e-06
ENSDARG00000038439	fabp10a	-5.18329	5.77944e-08	2.0624e-06
ENSDARG00000055589	s100t	-5.21751	1.54165e-08	6.33312e-07
ENSDARG00000117512	LO018605.3	-5.26796	6.36616e-06	0.000115415
ENSDARG00000109310	im:7150988	-5.29776	8.16027e-08	2.78846e-06
ENSDARG00000007009	hoxa11b	-5.30171	4.50762e-14	6.82308e-12
ENSDARG00000062711	gal3st1a	-5.34198	1.14923e-15	2.1965e-13
ENSDARG00000093774	rbp2b	-5.41053	9.6858e-09	4.28652e-07
ENSDARG00000104664	dclk1b	-5.50591	3.3785e-11	2.8753e-09
ENSDARG00000062592	myl10	-5.58348	7.89031e-13	8.80941e-11
ENSDARG00000040306	otomp	-5.58861	8.27406e-06	0.000143763
ENSDARG00000058462	zgc:158846	-5.63127	3.75294e-07	1.05274e-05
ENSDARG00000038153	lgals2b	-5.63449	2.10906e-18	5.87229e-16
ENSDARG00000022531	ntn1b	-5.77838	2.35984e-14	3.80153e-12
ENSDARG00000093494	si:ch211-217k17.9	-5.7997	3.79288e-14	5.89936e-12
ENSDARG00000056873	and3	-5.81001	2.37448e-18	6.45202e-16
ENSDARG00000004358	gnb3a	-5.82209	7.64158e-15	1.31558e-12
ENSDARG00000103002	nptna	-5.88053	8.07622e-24	3.64286e-21
ENSDARG00000063370	sgk2a	-5.91156	6.8229e-10	4.27436e-08
ENSDARG00000041062	calb2a	-6.04518	9.90774e-19	2.86474e-16
ENSDARG00000071601	pvalb9	-6.28052	1.12565e-08	4.88207e-07
ENSDARG00000099117	si:dkey-33i11.4	-6.33164	8.19076e-17	1.79346e-14
ENSDARG00000088514	and1	-6.48928	1.02566e-23	4.28364e-21
ENSDARG00000001870	atp1a1a.4	-6.97541	3.86149e-36	3.34954e-33
ENSDARG00000039579	cfd	-6.99279	1.32367e-25	6.63396e-23
ENSDARG00000079302	and2	-7.02164	1.59778e-16	3.33656e-14
ENSDARG00000007739	atp1a1a.2	-7.08407	2.6161e-19	7.76328e-17
ENSDARG00000094561	si:ch211-139a5.9	-7.45625	3.11483e-17	7.19589e-15
ENSDARG00000056023	hoxb9a	-7.50284	1.10584e-13	1.44162e-11
ENSDARG00000035694	stm	-7.5493	5.71577e-17	1.3021e-14
ENSDARG00000102650	BX248331.2	-7.63135	6.46527e-15	1.12163e-12
ENSDARG00000092099	si:ch211-133n4.6	-7.67593	4.80025e-15	8.45781e-13
ENSDARG00000103639	si:dkey-36i7.3	-7.79981	3.07809e-12	3.11301e-10
ENSDARG00000024740	gng13a	-8.16669	3.02989e-14	4.77854e-12
ENSDARG00000078522	si:ch211-80h18.1	-8.21454	8.29944e-24	3.67014e-21
ENSDARG00000056015	hoxb13a	-8.30414	3.34096e-14	5.23254e-12
ENSDARG00000074476	odam	-8.6024	1.43594e-10	1.07234e-08
ENSDARG00000087178	scpp9	-9.03585	5.46043e-09	2.59261e-07
ENSDARG00000058476	stc1l	-9.94166	4.43148e-105	4.99716e-101
ENSDARG00000052948	nppal	-10.6963	1.84255e-23	7.42054e-21
ENSDARG00000037946	prl	-10.9896	1.45567e-21	5.12966e-19

## Sheet: AllvsP1
AllvsP1
ID	gene symbol	log2(fold-change)	p-value	padj
ENSDARG00000091234	si:ch73-335l21.4	11.4999	7.03075e-62	4.89397e-60
ENSDARG00000075045	cxcl18b	10.4159	1.20634e-54	6.15533e-53
ENSDARG00000015355	fosl1a	9.54032	1.16493e-150	1.54546e-147
ENSDARG00000104773	junbb	9.3693	6.14852e-67	5.11689e-65
ENSDARG00000092057	si:dkey-90l23.1	9.11302	3.90683e-10	1.81485e-09
ENSDARG00000056795	serpine1	9.05915	1.85874e-81	2.67008e-79
ENSDARG00000105562	si:dkey-23i12.7	8.96518	1.27573e-38	3.56966e-37
ENSDARG00000096717	AL732488.2	8.89718	1.75459e-38	4.89137e-37
ENSDARG00000111237	CT583728.13	8.88139	2.37117e-21	2.64084e-20
ENSDARG00000037946	prl	8.48876	3.53535e-33	7.71109e-32
ENSDARG00000005673	f3b	8.47026	1.19961e-65	9.29718e-64
ENSDARG00000102892	h1m	8.46998	2.78195e-21	3.08463e-20
ENSDARG00000077570	cdh16	8.1851	4.72087e-19	4.51718e-18
ENSDARG00000058476	stc1l	8.15169	1.49003e-118	7.30538e-116
ENSDARG00000013598	tnfb	8.14426	3.38542e-30	6.32572e-29
ENSDARG00000023299	snu13b	8.08981	2.05153e-30	3.88481e-29
ENSDARG00000075855	adgre10	8.07194	3.7311e-31	7.31717e-30
ENSDARG00000096594	lratb.1	7.85537	6.19646e-24	8.10138e-23
ENSDARG00000014673	fzd9b	7.84651	2.41583e-31	4.77932e-30
ENSDARG00000044132	ogna	7.80182	2.2067e-78	2.81174e-76
ENSDARG00000038429	csrnp1b	7.77546	1.21894e-25	1.7886e-24
ENSDARG00000025670	fstl3	7.71349	3.62483e-59	2.28994e-57
ENSDARG00000094263	CU539058.1	7.62872	1.8418e-27	2.99265e-26
ENSDARG00000074378	junba	7.5356	1.49752e-80	2.05936e-78
ENSDARG00000020133	jdp2b	7.49848	1.04769e-51	4.83203e-50
ENSDARG00000104795	cxcl8a	7.44063	1.08853e-22	1.31422e-21
ENSDARG00000109310	im:7150988	7.40877	3.3509e-21	3.70092e-20
ENSDARG00000099411	zgc:158343	7.35508	7.01903e-94	1.4934e-91
ENSDARG00000026166	emilin1b	7.23768	3.66265e-24	4.88779e-23
ENSDARG00000092337	CU467861.6	7.23539	1.43247e-39	4.17397e-38
ENSDARG00000052948	nppal	7.22509	3.67691e-38	1.00394e-36
ENSDARG00000011190	fgfr1b	7.18943	9.42481e-24	1.22089e-22
ENSDARG00000045190	ch25h	7.15881	1.80202e-21	2.029e-20
ENSDARG00000087084	hcar1-4	7.15262	4.63614e-22	5.38963e-21
ENSDARG00000099195	ier2a	7.13167	5.17473e-143	5.3048e-140
ENSDARG00000042816	mmp9	7.1211	1.66263e-25	2.41607e-24
ENSDARG00000038794	zgc:113531	7.10392	7.57636e-41	2.30283e-39
ENSDARG00000044098	egr2a	7.09643	1.00241e-25	1.4776e-24
ENSDARG00000076144	icam3	7.09003	2.86288e-21	3.16969e-20
ENSDARG00000093412	sertad2a	7.06913	1.30617e-22	1.56609e-21
ENSDARG00000099002	creb5a	7.0641	1.12792e-23	1.45527e-22
ENSDARG00000104953	stt3a	7.06382	9.55615e-22	1.09235e-20
ENSDARG00000071024	zgc:171679	7.02975	2.01785e-24	2.73818e-23
ENSDARG00000004539	ptgs2a	6.99818	4.2758e-38	1.16183e-36
ENSDARG00000087178	scpp9	6.9879	1.78698e-08	7.00536e-08
ENSDARG00000002509	zgc:153911	6.97874	4.8779e-14	3.21295e-13
ENSDARG00000057374	sfxn3	6.96084	1.95656e-24	2.65982e-23
ENSDARG00000013576	gadd45bb	6.96039	1.83205e-50	8.08577e-49
ENSDARG00000102583	il4r.1	6.95027	3.76712e-22	4.41579e-21
ENSDARG00000060893	col8a2	6.90961	1.6359e-25	2.38182e-24
ENSDARG00000021924	hsp70.3	6.89272	3.51826e-38	9.61787e-37
ENSDARG00000106760	golim4a	6.78558	2.84345e-21	3.15127e-20
ENSDARG00000037121	mat2ab	6.75396	6.69713e-25	9.40476e-24
ENSDARG00000027799	ucmaa	6.74262	1.07139e-19	1.07583e-18
ENSDARG00000052279	osgn1	6.74254	4.2188e-25	5.97654e-24
ENSDARG00000076853	areg	6.72304	5.46579e-12	3.03471e-11
ENSDARG00000044276	spp1	6.66077	1.07431e-23	1.38768e-22
ENSDARG00000093440	tnfaip6	6.62429	1.19115e-28	2.046e-27
ENSDARG00000057737	rxraa	6.62333	2.00387e-18	1.83787e-17
ENSDARG00000089307	pmaip1	6.62081	2.94102e-47	1.15959e-45
ENSDARG00000116076	FO704772.3	6.60852	1.76905e-10	8.54883e-10
ENSDARG00000109678	dap1b	6.60464	5.82378e-28	9.69327e-27
ENSDARG00000017860	rgs5b	6.59538	4.13272e-38	1.12431e-36
ENSDARG00000030844	klf11a	6.5797	2.94755e-26	4.52835e-25
ENSDARG00000038635	magoh	6.57127	1.52075e-23	1.9443e-22
ENSDARG00000043802	ms4a17a.8	6.56539	5.55908e-18	4.93987e-17
ENSDARG00000091085	lepa	6.5505	8.70231e-21	9.35032e-20
ENSDARG00000029544	id2b	6.539	5.86858e-48	2.39772e-46
ENSDARG00000045493	slc35e3	6.53276	2.0811e-21	2.33276e-20
ENSDARG00000055365	si:dkey-25e12.3	6.45848	5.33451e-16	4.10052e-15
ENSDARG00000103211	si:dkey-19b23.8	6.44901	7.44309e-29	1.29126e-27
ENSDARG00000017354	epha2a	6.4323	1.02275e-32	2.18636e-31
ENSDARG00000088330	hbae1.3	6.42145	3.23467e-05	8.53634e-05
ENSDARG00000051823	hyal4	6.41693	2.89238e-56	1.61465e-54
ENSDARG00000077473	mych	6.38367	1.28659e-46	4.92638e-45
ENSDARG00000070597	prelp	6.36116	7.40931e-26	1.10153e-24
ENSDARG00000078041	xpo1a	6.3411	6.40153e-22	7.37353e-21
ENSDARG00000069421	grpel2	6.33755	1.15248e-19	1.15519e-18
ENSDARG00000113969	supt4h1	6.33141	1.53936e-29	2.78183e-28
ENSDARG00000093303	ifitm1	6.32121	1.40818e-55	7.63433e-54
ENSDARG00000103519	adamts1	6.31473	1.01283e-17	8.86393e-17
ENSDARG00000040306	otomp	6.31439	1.30248e-09	5.74401e-09
ENSDARG00000043467	ndufb11	6.28449	3.75353e-16	2.92009e-15
ENSDARG00000077982	elf3	6.27531	1.57805e-30	3.01098e-29
ENSDARG00000100427	BX547934.2	6.22352	3.13669e-21	3.46773e-20
ENSDARG00000080020	il13ra1	6.22308	7.70092e-34	1.73332e-32
ENSDARG00000019307	dusp5	6.22102	1.77722e-55	9.56605e-54
ENSDARG00000104613	znf1179	6.19641	1.72692e-16	1.37817e-15
ENSDARG00000043093	mpeg1.2	6.18249	3.08136e-19	2.99414e-18
ENSDARG00000055129	pim3	6.16099	1.41296e-27	2.30917e-26
ENSDARG00000094422	si:dkey-12l12.1	6.15914	3.94835e-46	1.49911e-44
ENSDARG00000035859	angptl4	6.14882	4.51926e-136	4.07692e-133
ENSDARG00000076994	adgra2	6.14036	4.42192e-17	3.71702e-16
ENSDARG00000097452	CU929070.5	6.13579	2.95688e-15	2.14771e-14
ENSDARG00000045661	irf7	6.12819	2.69232e-23	3.38839e-22
ENSDARG00000101036	traf2b	6.11331	6.53294e-20	6.63682e-19
ENSDARG00000086911	si:dkey-100n23.5	6.10876	1.03351e-17	9.03442e-17
ENSDARG00000060410	thbs2a	6.09695	3.27747e-38	8.9923e-37
ENSDARG00000040284	si:dkey-79d12.5	6.09077	1.64957e-47	6.58456e-46
ENSDARG00000105409	hist1h4l	6.08791	1.86006e-30	3.53411e-29
ENSDARG00000013293	crispld1b	6.05919	2.79554e-16	2.19296e-15
ENSDARG00000083699	CT027646.4	6.0363	4.06601e-16	3.15448e-15
ENSDARG00000056379	si:ch73-86n18.1	6.03318	3.97004e-27	6.35911e-26
ENSDARG00000002192	aspn	6.01276	9.17668e-54	4.5788e-52
ENSDARG00000023933	skila	5.9912	2.00456e-15	1.47165e-14
ENSDARG00000056922	ltbp1	5.97823	3.6757e-17	3.1048e-16
ENSDARG00000103775	thbs1a	5.97387	5.30235e-66	4.25566e-64
ENSDARG00000019367	tgfb3	5.93759	3.06928e-15	2.22864e-14
ENSDARG00000057644	adam8b	5.93406	3.91017e-30	7.25811e-29
ENSDARG00000043531	jun	5.93396	4.78582e-77	5.68077e-75
ENSDARG00000012060	thbs3b	5.92584	1.01627e-16	8.2803e-16
ENSDARG00000055751	fosb	5.90339	1.16171e-41	3.63386e-40
ENSDARG00000077275	crispld1a	5.90322	1.14821e-23	1.48059e-22
ENSDARG00000100515	dusp1	5.88691	1.30439e-117	6.12873e-115
ENSDARG00000037895	ramp2	5.86853	7.52442e-30	1.38191e-28
ENSDARG00000040432	klf2b	5.86047	2.02579e-37	5.3561e-36
ENSDARG00000016188	SBNO2	5.85614	6.0894e-78	7.58752e-76
ENSDARG00000010085	p4ha2	5.83011	9.19939e-25	1.27912e-23
ENSDARG00000043249	irf1b	5.75572	5.91018e-30	1.08988e-28
ENSDARG00000117133	cst14b.1	5.73596	3.54691e-16	2.76602e-15
ENSDARG00000079762	si:dkey-253d23.4	5.71639	2.67809e-26	4.12562e-25
ENSDARG00000044935	hpdb	5.71174	7.55261e-34	1.70334e-32
ENSDARG00000090552	si:dkey-7j14.6	5.70203	1.20398e-47	4.84015e-46
ENSDARG00000100252	capzb	5.67997	1.69347e-12	9.84857e-12
ENSDARG00000101023	msx2b	5.59156	2.80711e-19	2.73708e-18
ENSDARG00000044485	sall4	5.58107	1.23231e-46	4.72656e-45
ENSDARG00000075903	chadlb	5.58021	4.8683e-13	2.96743e-12
ENSDARG00000062171	olfml3b	5.55436	2.39151e-43	8.02614e-42
ENSDARG00000090847	si:ch211-209l18.4	5.55182	5.22292e-16	4.02022e-15
ENSDARG00000042409	RALGDS	5.51768	1.04404e-19	1.04929e-18
ENSDARG00000078468	fap	5.51284	2.81283e-58	1.73802e-56
ENSDARG00000104077	fcer1gl	5.50639	1.40293e-10	6.83816e-10
ENSDARG00000030224	ppp2ca	5.50608	5.84975e-17	4.86645e-16
ENSDARG00000023062	ccn1	5.4998	3.15e-83	4.89944e-81
ENSDARG00000086881	ier2b	5.49724	1.06681e-76	1.25968e-74
ENSDARG00000101980	bmper	5.46586	3.35021e-14	2.2341e-13
ENSDARG00000054162	nfatc4	5.46287	3.71416e-19	3.58892e-18
ENSDARG00000104393	npr2	5.43462	3.64512e-17	3.08127e-16
ENSDARG00000041530	ppih	5.43001	3.14208e-24	4.21054e-23
ENSDARG00000030449	crabp2b	5.41318	4.67907e-69	4.25513e-67
ENSDARG00000056995	snai1a	5.41168	1.78555e-32	3.7635e-31
ENSDARG00000039486	bag3	5.41113	1.89903e-35	4.59536e-34
ENSDARG00000078864	lats2	5.39335	1.04463e-14	7.26247e-14
ENSDARG00000013025	ints6	5.39041	2.55231e-42	8.17645e-41
ENSDARG00000044954	slit1a	5.3885	9.01769e-20	9.10367e-19
ENSDARG00000010925	HTRA3	5.38534	2.88578e-15	2.09945e-14
ENSDARG00000100357	si:ch73-44m9.3	5.3821	1.53135e-18	1.41659e-17
ENSDARG00000021905	derl1	5.34603	7.54519e-47	2.92382e-45
ENSDARG00000031683	fosab	5.34457	1.49135e-112	6.00615e-110
ENSDARG00000070702	s100v2	5.29422	7.63612e-37	1.97951e-35
ENSDARG00000020031	cldn11a	5.28385	8.08551e-66	6.35375e-64
ENSDARG00000059001	pim2	5.28075	1.08561e-36	2.79494e-35
ENSDARG00000044688	dusp4	5.2805	7.17375e-16	5.4493e-15
ENSDARG00000078227	cspg4	5.27404	6.58138e-17	5.46301e-16
ENSDARG00000042829	si:dkey-30j22.1	5.27292	4.64216e-14	3.06214e-13
ENSDARG00000101209	lamb1a	5.26337	6.54324e-29	1.13953e-27
ENSDARG00000039949	fibina	5.25843	6.81085e-45	2.46954e-43
ENSDARG00000015399	foxf1	5.23558	2.30927e-15	1.6882e-14
ENSDARG00000093931	rflnb	5.21526	2.60302e-27	4.21133e-26
ENSDARG00000043796	ms4a17a.7	5.21192	1.95152e-24	2.65457e-23
ENSDARG00000070743	tmem45a	5.21129	2.21146e-21	2.46906e-20
ENSDARG00000016200	trib3	5.20856	4.23305e-112	1.646e-109
ENSDARG00000055723	hsp70l	5.20766	3.25321e-31	6.39667e-30
ENSDARG00000069795	zgc:154058	5.19582	4.80641e-14	3.16678e-13
ENSDARG00000027777	tnfaip3	5.18311	1.58434e-11	8.43923e-11
ENSDARG00000078659	tmem176	5.17575	1.66578e-50	7.39245e-49
ENSDARG00000026611	socs3b	5.1668	2.21709e-43	7.48534e-42
ENSDARG00000051970	smu1b	5.15272	9.26434e-19	8.69129e-18
ENSDARG00000073716	cpxm1a	5.13292	3.23538e-43	1.07781e-41
ENSDARG00000029353	serpine2	5.12611	2.4786e-45	9.1639e-44
ENSDARG00000006617	napga	5.12326	4.83099e-18	4.31157e-17
ENSDARG00000031776	fthl27	5.11595	4.49745e-96	1.04568e-93
ENSDARG00000092920	si:ch211-106h4.12	5.10565	7.88907e-56	4.33957e-54
ENSDARG00000035904	crabp1b	5.09909	2.08929e-24	2.83342e-23
ENSDARG00000027744	gadd45ba	5.07293	7.64954e-85	1.26853e-82
ENSDARG00000025428	socs3a	5.0571	8.77128e-60	5.61985e-58
ENSDARG00000059906	sdc4	5.04945	3.70738e-78	4.69733e-76
ENSDARG00000099911	lrrc8c	5.04584	1.26211e-25	1.84953e-24
ENSDARG00000037421	egr1	5.03738	2.63501e-77	3.16104e-75
ENSDARG00000030402	twist1a	5.03618	4.57088e-58	2.78614e-56
ENSDARG00000004363	lhfpl6	5.03426	1.95573e-32	4.11836e-31
ENSDARG00000076010	twist1b	5.02107	2.03352e-44	7.22236e-43
ENSDARG00000063922	mt-nd6	5.02088	1.94756e-67	1.66376e-65
ENSDARG00000097425	CU638870.1	5.01198	1.18503e-22	1.42614e-21
ENSDARG00000100773	zmynd19	5.00095	5.57955e-20	5.70683e-19
ENSDARG00000101362	mibp	4.98835	8.14818e-41	2.46666e-39
ENSDARG00000011973	slc35d1a	4.98559	8.35604e-22	9.59052e-21
ENSDARG00000075261	timp2b	4.98527	1.58694e-37	4.23552e-36
ENSDARG00000007099	cx43.4	4.98122	3.66547e-58	2.25251e-56
ENSDARG00000089187	wfdc2	4.97311	7.90652e-36	1.95447e-34
ENSDARG00000030700	ctps1a	4.9605	1.02569e-40	3.0967e-39
ENSDARG00000027112	ephb4b	4.9593	1.96415e-19	1.93186e-18
ENSDARG00000081369	NC_002333.9	4.95776	5.46889e-24	7.20022e-23
ENSDARG00000015674	msx3	4.95522	8.11693e-29	1.40708e-27
ENSDARG00000091111	si:ch211-15b10.6	4.95142	1.13203e-31	2.28565e-30
ENSDARG00000061948	amotl2b	4.94142	2.28518e-45	8.4766e-44
ENSDARG00000056087	ecrg4a	4.94077	2.98268e-39	8.58015e-38
ENSDARG00000045129	fkbp10b	4.93797	1.54907e-33	3.44538e-32
ENSDARG00000094854	ms4a17a.9	4.91931	2.45985e-47	9.74992e-46
ENSDARG00000042984	fpr1	4.91712	1.80419e-20	1.89874e-19
ENSDARG00000078622	scpp5	4.91574	1.09985e-22	1.32717e-21
ENSDARG00000030632	ccdc3b	4.90594	7.11202e-39	2.01758e-37
ENSDARG00000067850	jund	4.90157	1.38124e-94	3.05402e-92
ENSDARG00000018820	flncb	4.89631	5.22853e-16	4.02317e-15
ENSDARG00000098108	dusp2	4.8885	7.62278e-40	2.2385e-38
ENSDARG00000011724	marveld1	4.88809	3.23927e-29	5.76146e-28
ENSDARG00000041394	dnajb1b	4.88464	1.91662e-37	5.07937e-36
ENSDARG00000039482	calhm2.1	4.88147	1.80756e-19	1.78329e-18
ENSDARG00000076554	cdkn1a	4.86413	4.1432e-32	8.55693e-31
ENSDARG00000031763	smad6b	4.85175	2.13232e-18	1.95092e-17
ENSDARG00000070389	foxf2b	4.85055	2.31199e-19	2.26509e-18
ENSDARG00000036168	nfatc1	4.84745	1.02565e-22	1.23963e-21
ENSDARG00000034503	per2	4.83796	4.74031e-47	1.85605e-45
ENSDARG00000093089	tac3a	4.8304	2.74966e-13	1.7126e-12
ENSDARG00000017676	mmp2	4.82139	1.34812e-107	4.28227e-105
ENSDARG00000022303	higd1a	4.81856	5.18306e-39	1.47967e-37
ENSDARG00000074322	si:ch211-194m7.3	4.8177	4.53635e-19	4.348e-18
ENSDARG00000077938	cd248b	4.81635	2.70049e-16	2.12136e-15
ENSDARG00000093957	si:dkey-251i10.2	4.81313	2.36048e-08	9.12483e-08
ENSDARG00000109373	tmbim1b	4.81055	1.03092e-26	1.61798e-25
ENSDARG00000102012	ppp1cbl	4.80839	3.25367e-11	1.67994e-10
ENSDARG00000079816	rhbdd3	4.79746	1.63096e-20	1.72367e-19
ENSDARG00000101195	cyp1c1	4.78564	9.85184e-38	2.6451e-36
ENSDARG00000103145	cdk2ap2	4.78388	5.99396e-24	7.84117e-23
ENSDARG00000040334	mat2aa	4.77733	4.30639e-21	4.71238e-20
ENSDARG00000007494	st3gal8	4.77458	1.90579e-16	1.51556e-15
ENSDARG00000069027	admb	4.77149	2.97211e-34	6.84678e-33
ENSDARG00000070011	hce2l2	4.7669	4.02184e-12	2.26365e-11
ENSDARG00000040338	hvcn1	4.76094	1.69218e-26	2.63379e-25
ENSDARG00000056134	c1qtnf5	4.75743	4.49944e-25	6.36213e-24
ENSDARG00000040985	itgbl1	4.75376	1.89613e-17	1.63219e-16
ENSDARG00000020298	btg2	4.74275	2.72038e-84	4.44585e-82
ENSDARG00000007275	si:ch211-251b21.1	4.73424	4.51326e-73	4.71239e-71
ENSDARG00000042934	ccn2a	4.72332	4.48706e-92	9.28409e-90
ENSDARG00000063177	manf	4.72185	6.12673e-32	1.2516e-30
ENSDARG00000045297	phb2a	4.72181	6.02242e-18	5.34318e-17
ENSDARG00000009014	col11a1b	4.71675	2.29538e-113	9.7675e-111
ENSDARG00000022904	skilb	4.6922	4.39506e-20	4.51786e-19
ENSDARG00000033735	ncf1	4.68488	1.14116e-24	1.577e-23
ENSDARG00000068367	nfkbie	4.67434	3.70431e-19	3.58094e-18
ENSDARG00000071586	tgfbi	4.6733	4.69433e-82	7.05808e-80
ENSDARG00000096242	si:ch211-76l23.4	4.6725	8.43358e-17	6.93663e-16
ENSDARG00000061923	amotl2a	4.66464	1.80768e-91	3.5762e-89
ENSDARG00000045066	entpd1	4.66109	8.06558e-56	4.41512e-54
ENSDARG00000034643	fhl3a	4.64834	4.68186e-25	6.60763e-24
ENSDARG00000019636	yif1a	4.64831	2.1339e-19	2.09334e-18
ENSDARG00000011257	enpp2	4.64192	2.27063e-34	5.25765e-33
ENSDARG00000009881	ier5	4.62459	1.14372e-77	1.40952e-75
ENSDARG00000008049	si:dkey-42i9.4	4.62457	1.39066e-40	4.17623e-39
ENSDARG00000045580	lum	4.61932	1.86784e-91	3.66307e-89
ENSDARG00000104903	cdkn1cb	4.61702	5.74459e-24	7.54119e-23
ENSDARG00000059233	runx2b	4.60972	2.1537e-10	1.03104e-09
ENSDARG00000056515	spsb1	4.60051	2.37877e-25	3.41927e-24
ENSDARG00000103720	zgc:162730	4.57956	5.61979e-134	4.52654e-131
ENSDARG00000042401	derl2	4.57691	8.79741e-25	1.22474e-23
ENSDARG00000078959	tpcn3	4.57185	1.64399e-17	1.41949e-16
ENSDARG00000067713	snx18a	4.57123	1.4868e-21	1.67743e-20
ENSDARG00000063910	mt-atp8	4.56706	6.0081e-25	8.44767e-24
ENSDARG00000009779	mcl1a	4.56446	7.04666e-58	4.23796e-56
ENSDARG00000020136	ptges	4.55476	3.27911e-26	5.01381e-25
ENSDARG00000105223	pmp22a	4.54944	6.39845e-63	4.58109e-61
ENSDARG00000008811	cmtm3	4.54599	1.07992e-16	8.77355e-16
ENSDARG00000059367	mfap2	4.53635	8.28081e-99	2.02997e-96
ENSDARG00000019845	pdlim1	4.536	3.00466e-41	9.27005e-40
ENSDARG00000109276	CABZ01068367.1	4.53467	9.85519e-17	8.03558e-16
ENSDARG00000102626	frem2b	4.5314	1.20008e-14	8.31758e-14
ENSDARG00000102060	C25H11orf49	4.52953	1.05954e-13	6.80794e-13
ENSDARG00000051975	cd99	4.52636	1.03899e-25	1.52852e-24
ENSDARG00000101624	lmnb2	4.5238	6.74685e-44	2.3518e-42
ENSDARG00000077549	aifm2	4.51933	5.95549e-27	9.47209e-26
ENSDARG00000036809	ANPEP	4.51774	4.73006e-57	2.72831e-55
ENSDARG00000039980	ppt1	4.49639	8.61585e-59	5.39759e-57
ENSDARG00000103466	ccl35.1	4.49443	8.54327e-25	1.19157e-23
ENSDARG00000035552	agtr2	4.48549	2.34066e-21	2.60814e-20
ENSDARG00000069048	serpinf1	4.48309	9.00624e-63	6.42777e-61
ENSDARG00000059308	golt1bb	4.47875	3.93398e-24	5.23131e-23
ENSDARG00000027063	arpc1b	4.46539	8.19142e-32	1.67035e-30
ENSDARG00000020143	pah	4.4651	1.48493e-21	1.67616e-20
ENSDARG00000018145	mid1ip1l	4.45481	3.70979e-24	4.94777e-23
ENSDARG00000078076	nab2	4.45422	2.14966e-11	1.1301e-10
ENSDARG00000094752	rpe65b	4.45152	3.35761e-21	3.70652e-20
ENSDARG00000020278	si:dkeyp-120h9.1	4.45007	1.53824e-37	4.11042e-36
ENSDARG00000021120	ndc1	4.44488	1.72126e-24	2.34985e-23
ENSDARG00000099746	rgs3a	4.42704	3.20297e-22	3.76624e-21
ENSDARG00000016856	pon2	4.4247	8.17691e-26	1.21325e-24
ENSDARG00000040251	ctsk	4.42094	1.66841e-50	7.39245e-49
ENSDARG00000074262	nck1a	4.41972	1.90687e-33	4.237e-32
ENSDARG00000113599	hbbe1.1	4.41052	3.44261e-05	9.06072e-05
ENSDARG00000081270	rn7sk	4.4033	2.30455e-26	3.5599e-25
ENSDARG00000038785	abcf2a	4.39945	7.66867e-41	2.32775e-39
ENSDARG00000089663	lsm3	4.39193	4.79965e-32	9.8675e-31
ENSDARG00000074033	adamtsl2	4.39032	6.4424e-29	1.12371e-27
ENSDARG00000015156	fbln2	4.38606	5.71963e-43	1.88039e-41
ENSDARG00000033971	prrx1a	4.38508	2.78112e-43	9.29223e-42
ENSDARG00000010169	myd88	4.3834	3.17075e-18	2.85811e-17
ENSDARG00000056630	angptl5	4.38121	6.91402e-26	1.03061e-24
ENSDARG00000040290	pon3.2	4.38107	1.04407e-16	8.49454e-16
ENSDARG00000101063	CABZ01058650.1	4.38049	6.1389e-28	1.02027e-26
ENSDARG00000068036	tmem119b	4.37706	4.33118e-43	1.43227e-41
ENSDARG00000098237	fbn2b	4.368	6.99218e-16	5.31854e-15
ENSDARG00000075666	tsc22d3	4.36636	6.62062e-55	3.44043e-53
ENSDARG00000009544	cldnb	4.3662	9.92804e-24	1.28387e-22
ENSDARG00000062129	mxra8b	4.362	2.59623e-58	1.61303e-56
ENSDARG00000045543	atp6v1f	4.35876	7.46909e-24	9.6922e-23
ENSDARG00000042725	cebpb	4.34243	2.22651e-123	1.32144e-120
ENSDARG00000010572	slc25a25a	4.33605	2.08406e-67	1.76699e-65
ENSDARG00000025641	gli2a	4.33109	7.6558e-43	2.50597e-41
ENSDARG00000045705	meig1	4.32844	3.2955e-16	2.57799e-15
ENSDARG00000070025	dchs1a	4.3281	3.00683e-21	3.3258e-20
ENSDARG00000040944	ntd5	4.32135	7.66715e-55	3.97511e-53
ENSDARG00000074850	il12rb2l	4.32023	2.52171e-14	1.70174e-13
ENSDARG00000091280	si:ch211-66k16.27	4.31393	6.45722e-17	5.36192e-16
ENSDARG00000074184	arhgap32b	4.30963	2.89806e-10	1.36593e-09
ENSDARG00000039863	lifrb	4.29735	9.22772e-20	9.30737e-19
ENSDARG00000007971	cks1b	4.29503	2.85588e-21	3.16349e-20
ENSDARG00000040526	s1pr5a	4.29142	2.37546e-31	4.70357e-30
ENSDARG00000021250	slc25a48	4.28661	2.35285e-31	4.66291e-30
ENSDARG00000024829	tnn	4.28638	1.8009e-66	1.48233e-64
ENSDARG00000087198	cthrc1a	4.27968	3.1849e-18	2.86972e-17
ENSDARG00000079369	si:ch211-212g7.6	4.27962	1.15918e-30	2.22872e-29
ENSDARG00000044251	rasgef1bb	4.27485	6.64757e-24	8.67107e-23
ENSDARG00000020645	slc7a3a	4.274	1.8136e-53	8.89176e-52
ENSDARG00000071095	abi3bpb	4.27394	6.59118e-49	2.7962e-47
ENSDARG00000095908	sat1a.2	4.27345	2.36783e-105	6.93528e-103
ENSDARG00000093608	ccl34b.1	4.25877	1.57993e-09	6.90679e-09
ENSDARG00000101701	bmp5	4.25789	6.05665e-29	1.0597e-27
ENSDARG00000044511	etv5b	4.25588	2.31056e-62	1.62844e-60
ENSDARG00000019815	fn1a	4.25577	5.07415e-51	2.30256e-49
ENSDARG00000070873	ccl25b	4.25155	1.10796e-24	1.533e-23
ENSDARG00000042690	s1pr1	4.25023	1.28887e-87	2.25333e-85
ENSDARG00000076227	ror2	4.24589	1.32607e-15	9.87024e-15
ENSDARG00000035719	arl5c	4.24238	5.1106e-28	8.52661e-27
ENSDARG00000028523	inip	4.24166	3.82737e-16	2.97548e-15
ENSDARG00000044894	zgc:113307	4.23835	7.77345e-25	1.08554e-23
ENSDARG00000058003	wfdc1	4.23567	5.40936e-22	6.26591e-21
ENSDARG00000092362	hsp70.2	4.23268	4.0973e-24	5.44208e-23
ENSDARG00000078388	glis2a	4.23094	1.70379e-37	4.53666e-36
ENSDARG00000018404	krt18a.1	4.22498	8.26456e-91	1.55325e-88
ENSDARG00000003429	hnrnpdl	4.22384	2.32633e-15	1.69957e-14
ENSDARG00000023989	pef1	4.22215	8.36486e-26	1.23869e-24
ENSDARG00000056438	her9	4.22114	2.33803e-63	1.68465e-61
ENSDARG00000074476	odam	4.22042	2.24323e-07	7.79652e-07
ENSDARG00000104992	epgn	4.21403	7.065e-06	2.04252e-05
ENSDARG00000027088	ptgdsb.1	4.20483	2.91772e-20	3.03101e-19
ENSDARG00000098646	mthfd2	4.18248	6.72274e-23	8.24011e-22
ENSDARG00000000796	nr4a1	4.177	5.69905e-61	3.84822e-59
ENSDARG00000015611	rasl11b	4.16972	2.83562e-23	3.56476e-22
ENSDARG00000007396	rnd3b	4.16592	1.2264e-22	1.47279e-21
ENSDARG00000016154	zfp36l1a	4.16378	5.70378e-54	2.85227e-52
ENSDARG00000036995	lsm6	4.15676	1.44257e-30	2.76182e-29
ENSDARG00000042094	eef2a.1	4.15578	4.38272e-41	1.34481e-39
ENSDARG00000098584	CABZ01102240.1	4.15143	2.50309e-19	2.447e-18
ENSDARG00000099124	f3a	4.14794	2.15866e-33	4.78705e-32
ENSDARG00000043055	hiat1b	4.14775	1.39493e-35	3.38642e-34
ENSDARG00000039969	akirin1	4.1454	7.38168e-32	1.5066e-30
ENSDARG00000030417	pkd1a	4.14152	1.52945e-14	1.05132e-13
ENSDARG00000004702	irf2bp2a	4.14041	2.6094e-05	6.97521e-05
ENSDARG00000039914	gapdhs	4.13817	4.54042e-57	2.63239e-55
ENSDARG00000114516	CABZ01021592.1	4.1338	7.44577e-28	1.22842e-26
ENSDARG00000105239	ecm1b	4.13305	7.28676e-25	1.01821e-23
ENSDARG00000102171	fnip1	4.13131	2.56047e-25	3.67342e-24
ENSDARG00000055938	tspan14	4.11807	9.49595e-16	7.15544e-15
ENSDARG00000104315	fhl3b	4.11498	5.53702e-26	8.31955e-25
ENSDARG00000001733	gulp1a	4.11466	1.06542e-44	3.83842e-43
ENSDARG00000038025	cbx7a	4.11208	7.87546e-33	1.6948e-31
ENSDARG00000090912	npc2	4.10906	7.60174e-31	1.47617e-29
ENSDARG00000094451	cfp	4.1081	2.93841e-42	9.39998e-41
ENSDARG00000099014	fxyd1	4.10598	2.25626e-29	4.03532e-28
ENSDARG00000101914	metrnla	4.10039	2.10773e-35	5.09492e-34
ENSDARG00000035326	nccrp1	4.09955	2.71403e-26	4.17813e-25
ENSDARG00000075161	defbl1	4.09933	7.11911e-05	0.000179514
ENSDARG00000078179	fndc3ba	4.09291	1.29995e-43	4.44883e-42
ENSDARG00000021287	rab7b	4.0902	6.37107e-13	3.83267e-12
ENSDARG00000059075	nip7	4.08974	1.92409e-14	1.31219e-13
ENSDARG00000055797	cnpy4	4.08783	1.19967e-26	1.88021e-25
ENSDARG00000103399	SLC44A2	4.08737	6.92614e-12	3.80988e-11
ENSDARG00000011770	dhrs12	4.08725	1.16673e-14	8.09393e-14
ENSDARG00000029406	h2ax	4.0858	4.37248e-28	7.32091e-27
ENSDARG00000008363	mcl1b	4.07938	1.93342e-54	9.79875e-53
ENSDARG00000086173	relb	4.07892	1.37989e-34	3.21495e-33
ENSDARG00000040157	glt8d1	4.07724	3.49703e-13	2.15488e-12
ENSDARG00000071878	trmt112	4.07671	9.88831e-23	1.19577e-21
ENSDARG00000087804	tnfrsf11a	4.07064	5.18632e-28	8.64501e-27
ENSDARG00000074201	flna	4.06891	4.22787e-86	7.06305e-84
ENSDARG00000078522	si:ch211-80h18.1	4.0645	5.25006e-13	3.1872e-12
ENSDARG00000024540	tspan36	4.06221	3.1246e-33	6.83503e-32
ENSDARG00000006456	pdgfrl	4.05943	7.38947e-36	1.82936e-34
ENSDARG00000071203	sptssa	4.05815	1.34673e-16	1.08552e-15
ENSDARG00000018283	cyba	4.05798	2.07783e-21	2.33025e-20
ENSDARG00000037961	rcn3	4.05692	1.15597e-22	1.39266e-21
ENSDARG00000034559	srpx2	4.05633	8.26812e-09	3.36044e-08
ENSDARG00000088663	lman2lb	4.05397	6.69385e-17	5.55023e-16
ENSDARG00000099491	tmem176l.1	4.0496	1.37525e-26	2.14644e-25
ENSDARG00000054823	id3	4.04519	4.92114e-36	1.22909e-34
ENSDARG00000093899	BX510657.1	4.04233	2.63341e-17	2.24627e-16
ENSDARG00000008886	msx1b	4.04225	8.16838e-30	1.49774e-28
ENSDARG00000045747	cped1	4.038	5.89623e-11	2.97623e-10
ENSDARG00000014047	cldn7b	4.03698	7.66626e-17	6.33091e-16
ENSDARG00000087697	lpl	4.03369	8.08556e-72	8.06874e-70
ENSDARG00000054814	ptp4a3b	4.03246	1.72151e-10	8.32268e-10
ENSDARG00000099101	gch2	4.03146	2.84499e-26	4.37674e-25
ENSDARG00000068461	aopep	4.02257	3.88239e-28	6.51971e-27
ENSDARG00000104484	itgb1b	4.01924	3.31378e-12	1.87967e-11
ENSDARG00000053463	poglut1	4.01833	3.61223e-20	3.73187e-19
ENSDARG00000045886	slc38a2	4.01626	6.06988e-64	4.48833e-62
ENSDARG00000058221	ugcg	4.01585	4.41532e-22	5.13822e-21
ENSDARG00000102650	BX248331.2	4.01446	1.21043e-08	4.8385e-08
ENSDARG00000075521	cpz	4.01065	3.17747e-10	1.48953e-09
ENSDARG00000027087	tgfb2	4.00927	3.57723e-08	1.35547e-07
ENSDARG00000110700	COX7A2	4.00642	2.48714e-17	2.12794e-16
ENSDARG00000092807	si:dkey-151g10.6	4.00636	7.66886e-35	1.81105e-33
ENSDARG00000043542	zpr1	4.00628	9.04188e-16	6.8224e-15
ENSDARG00000100047	ergic1	4.00444	1.22885e-22	1.47495e-21
ENSDARG00000040534	epcam	4.00295	5.76561e-21	6.25754e-20
ENSDARG00000070050	sfrp2	4.00058	7.25696e-82	1.06971e-79
ENSDARG00000035858	cnn2	3.99842	1.02648e-75	1.1692e-73
ENSDARG00000008388	mmp14b	3.99824	2.92611e-70	2.75482e-68
ENSDARG00000074772	ccl44	3.99809	1.3987e-12	8.20841e-12
ENSDARG00000068406	six5	3.99678	1.06198e-09	4.72496e-09
ENSDARG00000010154	vstm4a	3.99561	2.03429e-19	1.99823e-18
ENSDARG00000013794	klf11b	3.98971	2.1588e-38	5.996e-37
ENSDARG00000070404	inka1b	3.98656	1.08052e-24	1.49778e-23
ENSDARG00000054632	fli1a	3.97885	5.11045e-34	1.1642e-32
ENSDARG00000015947	matn4	3.97241	1.34176e-102	3.60246e-100
ENSDARG00000101670	kntc1	3.97056	1.81655e-16	1.44714e-15
ENSDARG00000056378	ifi30	3.95931	1.22927e-20	1.31392e-19
ENSDARG00000006514	her6	3.95618	1.30696e-68	1.16968e-66
ENSDARG00000003375	gng12a	3.94783	7.42967e-29	1.28992e-27
ENSDARG00000039273	fbln5	3.94263	2.19388e-29	3.92999e-28
ENSDARG00000117652	CABZ01087560.1	3.94141	1.45048e-19	1.43855e-18
ENSDARG00000040695	fkbp14	3.93725	3.88686e-24	5.17476e-23
ENSDARG00000031435	TXN	3.93439	1.24628e-43	4.27813e-42
ENSDARG00000004167	zgc:110366	3.93333	2.30119e-12	1.32395e-11
ENSDARG00000101744	elavl1b	3.93235	2.10376e-33	4.6699e-32
ENSDARG00000103682	si:dkey-23i12.5	3.92963	2.65644e-52	1.25336e-50
ENSDARG00000039964	fgfbp2a	3.92841	4.166e-10	1.93086e-09
ENSDARG00000009724	rpn2	3.92606	2.43601e-31	4.81501e-30
ENSDARG00000057676	golga7	3.92572	1.53256e-22	1.82878e-21
ENSDARG00000001452	adam8a	3.9245	2.35918e-28	4.00049e-27
ENSDARG00000089291	cenpx	3.92246	2.53282e-17	2.16374e-16
ENSDARG00000057680	foxj2	3.92206	1.39764e-15	1.03688e-14
ENSDARG00000074071	mrnip	3.92081	5.76661e-26	8.65874e-25
ENSDARG00000036930	tbx18	3.92065	3.22398e-15	2.33495e-14
ENSDARG00000060397	hhip	3.91297	5.24484e-57	3.00984e-55
ENSDARG00000053840	ei24	3.91216	1.23958e-19	1.23865e-18
ENSDARG00000002330	lhx8a	3.91005	2.13865e-16	1.69239e-15
ENSDARG00000009299	dusp8a	3.90745	4.57294e-29	8.05102e-28
ENSDARG00000016368	zbtb8os	3.90614	3.4858e-25	4.96309e-24
ENSDARG00000076119	emid1	3.90494	1.81266e-36	4.6037e-35
ENSDARG00000089368	hopx	3.89897	1.15313e-34	2.69497e-33
ENSDARG00000045803	mfge8b	3.89713	4.77722e-18	4.26527e-17
ENSDARG00000069476	spint2	3.88631	1.3001e-18	1.20863e-17
ENSDARG00000092115	eif4a1a	3.88021	4.53953e-41	1.38914e-39
ENSDARG00000002613	rpa3	3.87972	5.49202e-27	8.75347e-26
ENSDARG00000031907	ptbp1b	3.87642	5.31896e-71	5.17063e-69
ENSDARG00000021443	zfp36l1b	3.86963	2.63556e-69	2.41626e-67
ENSDARG00000039378	rcn2	3.86886	1.02723e-15	7.72138e-15
ENSDARG00000104693	il6st	3.86574	1.15778e-56	6.52787e-55
ENSDARG00000088816	trabd2b	3.86264	1.61467e-14	1.10821e-13
ENSDARG00000025465	spon2a	3.86162	8.68238e-21	9.33335e-20
ENSDARG00000036482	hexim1	3.86125	1.42629e-43	4.87382e-42
ENSDARG00000010246	prmt1	3.86043	3.04321e-38	8.3877e-37
ENSDARG00000016936	hmcn1	3.8601	2.33789e-16	1.84423e-15
ENSDARG00000077176	zgc:174888	3.85804	3.75665e-26	5.72072e-25
ENSDARG00000045036	cdc42ep4b	3.85358	4.30811e-32	8.88124e-31
ENSDARG00000079752	col6a4a	3.85222	2.89364e-36	7.2754e-35
ENSDARG00000042667	klf2a	3.84725	2.91107e-34	6.71301e-33
ENSDARG00000040725	NA	3.8406	3.15916e-23	3.95167e-22
ENSDARG00000038980	txndc12	3.83715	5.10915e-43	1.68214e-41
ENSDARG00000061242	tuft1a	3.83487	3.86051e-41	1.1878e-39
ENSDARG00000055162	zhx2a	3.833	7.02558e-29	1.22165e-27
ENSDARG00000069065	btg3	3.82617	2.54063e-22	3.01098e-21
ENSDARG00000068629	cd151l	3.82373	2.67512e-22	3.16371e-21
ENSDARG00000030914	tmem120a	3.81992	1.93455e-20	2.03024e-19
ENSDARG00000070358	smim12	3.81895	2.88129e-15	2.09686e-14
ENSDARG00000099148	bzw1b	3.81802	8.94483e-61	6.00395e-59
ENSDARG00000019516	sp7	3.81296	6.11556e-16	4.66906e-15
ENSDARG00000044010	loxl2a	3.80711	1.40522e-19	1.39612e-18
ENSDARG00000026766	bcl2l10	3.8039	7.07723e-26	1.05425e-24
ENSDARG00000039576	fstl1b	3.80379	2.42933e-73	2.55134e-71
ENSDARG00000101441	lima1a	3.80003	6.67499e-35	1.58631e-33
ENSDARG00000010785	thbs1b	3.79991	2.31573e-75	2.59834e-73
ENSDARG00000002538	smu1a	3.79596	1.90851e-17	1.64222e-16
ENSDARG00000052011	rrad	3.78846	1.45597e-28	2.4895e-27
ENSDARG00000026577	cdk2	3.78416	2.04345e-20	2.14153e-19
ENSDARG00000035434	zmat5	3.78219	7.59804e-14	4.94684e-13
ENSDARG00000060457	pmp22b	3.78025	1.26007e-41	3.93607e-40
ENSDARG00000103619	si:ch73-238c9.1	3.77653	7.92385e-17	6.54124e-16
ENSDARG00000094324	efemp2a	3.77619	4.12106e-43	1.36479e-41
ENSDARG00000000690	sypl2b	3.77399	1.18429e-14	8.21066e-14
ENSDARG00000041306	mrps25	3.77046	7.42848e-26	1.10365e-24
ENSDARG00000039459	qsox1	3.76702	8.61964e-12	4.7013e-11
ENSDARG00000037654	pmm2	3.76455	7.04707e-14	4.59874e-13
ENSDARG00000018953	gclm	3.76114	1.28821e-23	1.65733e-22
ENSDARG00000015575	cyp3c1	3.76076	1.14835e-29	2.08692e-28
ENSDARG00000001953	pfkfb3	3.7599	6.47615e-45	2.35196e-43
ENSDARG00000029621	sgms1	3.75859	1.33798e-25	1.9569e-24
ENSDARG00000055283	id2a	3.7537	5.34835e-47	2.08688e-45
ENSDARG00000058734	prdx1	3.75288	9.9324e-26	1.46505e-24
ENSDARG00000068275	ptx3a	3.75044	3.4514e-16	2.69621e-15
ENSDARG00000019417	gadd45ga	3.74416	1.06743e-28	1.83769e-27
ENSDARG00000058005	hgd	3.74273	5.22164e-28	8.69747e-27
ENSDARG00000087196	fibinb	3.74197	5.89432e-41	1.79641e-39
ENSDARG00000032535	praf2	3.74136	9.25467e-19	8.68583e-18
ENSDARG00000074849	rac1a	3.73565	5.89458e-51	2.66949e-49
ENSDARG00000069432	plscr3b	3.73314	2.79054e-38	7.72209e-37
ENSDARG00000078383	mcrip1	3.72899	2.34454e-18	2.13469e-17
ENSDARG00000002235	mmp14a	3.71199	3.29834e-52	1.54974e-50
ENSDARG00000117319	CABZ01092746.1	3.70879	2.16468e-18	1.97973e-17
ENSDARG00000070683	dkk3b	3.70849	7.41969e-17	6.13178e-16
ENSDARG00000015628	psmd10	3.70634	4.32575e-19	4.15673e-18
ENSDARG00000044074	loxl2b	3.70507	3.65341e-29	6.47762e-28
ENSDARG00000009950	edf1	3.69824	3.99298e-26	6.06831e-25
ENSDARG00000058606	sik1	3.69579	1.36288e-49	5.89964e-48
ENSDARG00000039269	arg2	3.6949	1.36163e-33	3.03148e-32
ENSDARG00000086416	med11	3.6938	9.69099e-16	7.29509e-15
ENSDARG00000037804	phlda3	3.69092	2.33349e-18	2.12721e-17
ENSDARG00000057949	slc43a3b	3.68846	1.15404e-19	1.15625e-18
ENSDARG00000037555	atoh8	3.68729	2.2515e-23	2.8479e-22
ENSDARG00000054818	rpl32	3.68378	2.7065e-30	5.09088e-29
ENSDARG00000086842	dap1b	3.67295	2.36346e-20	2.47003e-19
ENSDARG00000008133	foxl1	3.6712	1.91312e-22	2.27687e-21
ENSDARG00000007823	atf3	3.66957	6.45027e-72	6.46547e-70
ENSDARG00000040076	pycard	3.66651	8.14234e-09	3.31111e-08
ENSDARG00000069807	zdhhc18a	3.66526	9.00036e-19	8.45419e-18
ENSDARG00000014796	wnt11	3.66474	2.27875e-23	2.88075e-22
ENSDARG00000004713	mad2l1	3.6646	3.69184e-17	3.11727e-16
ENSDARG00000053864	elmsan1b	3.66356	9.62873e-55	4.93538e-53
ENSDARG00000076439	ppp4cb	3.66189	5.28548e-33	1.14399e-31
ENSDARG00000103026	p3h2	3.65794	5.01887e-26	7.58142e-25
ENSDARG00000002445	prdm1a	3.65616	1.17298e-31	2.36409e-30
ENSDARG00000108475	otos	3.65377	2.33752e-18	2.13002e-17
ENSDARG00000041895	cad	3.65235	2.03804e-34	4.7288e-33
ENSDARG00000014059	cldn5b	3.64841	7.77935e-15	5.46396e-14
ENSDARG00000005891	cyb5r3	3.64464	7.54557e-23	9.20862e-22
ENSDARG00000068637	si:ch211-281l24.3	3.64397	2.80931e-31	5.54316e-30
ENSDARG00000037960	lrrc17	3.64395	1.27122e-27	2.08205e-26
ENSDARG00000005789	enpp1	3.6435	9.612e-44	3.31975e-42
ENSDARG00000105477	si:dkey-88n24.12	3.63811	4.35803e-07	1.46543e-06
ENSDARG00000058292	sephs1	3.63152	2.38719e-20	2.49367e-19
ENSDARG00000089637	rnaseh2c	3.62878	2.83343e-17	2.4105e-16
ENSDARG00000040440	snrpd2	3.61906	2.01975e-29	3.6296e-28
ENSDARG00000044194	tcta	3.61862	1.29782e-17	1.12749e-16
ENSDARG00000007377	odc1	3.61476	2.27495e-28	3.86056e-27
ENSDARG00000069009	si:ch211-147a11.3	3.6123	3.05383e-18	2.75712e-17
ENSDARG00000024365	crlf1a	3.61175	9.61966e-18	8.43844e-17
ENSDARG00000086815	MYADM	3.60987	3.54158e-22	4.16006e-21
ENSDARG00000027595	selenot1b	3.60944	2.3489e-18	2.1378e-17
ENSDARG00000075954	serpinh1a	3.60827	5.49073e-30	1.01419e-28
ENSDARG00000069378	pard6a	3.6077	2.16989e-25	3.129e-24
ENSDARG00000018688	elk3	3.60741	9.82791e-17	8.01623e-16
ENSDARG00000089976	spcs3	3.60389	3.78271e-26	5.75652e-25
ENSDARG00000008434	bcl2l1	3.6038	1.9336e-20	2.03019e-19
ENSDARG00000041959	cxcr4b	3.60231	1.16939e-09	5.18242e-09
ENSDARG00000027582	angptl7	3.60194	1.10158e-33	2.46467e-32
ENSDARG00000033616	selenon	3.59642	1.96958e-30	3.7359e-29
ENSDARG00000044532	nr4a2b	3.5964	1.45915e-14	1.00545e-13
ENSDARG00000011693	ttc36	3.59625	1.46983e-27	2.39862e-26
ENSDARG00000101244	gli1	3.59399	5.99401e-23	7.37496e-22
ENSDARG00000035682	FP102018.1	3.59127	1.53319e-29	2.77289e-28
ENSDARG00000039830	gng5	3.59104	9.06217e-28	1.48639e-26
ENSDARG00000091215	rpz2	3.58962	9.75599e-21	1.04675e-19
ENSDARG00000099766	myl12.1	3.58824	1.48856e-29	2.69651e-28
ENSDARG00000100331	SMIM10	3.58687	1.35718e-12	7.9689e-12
ENSDARG00000079967	prkd3	3.58628	1.23675e-20	1.32004e-19
ENSDARG00000069105	fgfr4	3.58195	5.65965e-47	2.20072e-45
ENSDARG00000017174	dlx2b	3.58034	2.51216e-17	2.14771e-16
ENSDARG00000058504	ap1s2	3.57704	7.95089e-39	2.24989e-37
ENSDARG00000089878	nedd9	3.57287	8.66049e-34	1.94542e-32
ENSDARG00000027984	gstz1	3.5671	1.20329e-21	1.36921e-20
ENSDARG00000075014	sqstm1	3.5659	1.08404e-34	2.54142e-33
ENSDARG00000040556	ift20	3.56478	3.59034e-20	3.71095e-19
ENSDARG00000046054	CT027815.1	3.55866	1.61815e-23	2.06649e-22
ENSDARG00000070480	agr2	3.55612	1.9627e-16	1.55752e-15
ENSDARG00000096457	si:dkey-118j18.2	3.55404	3.04595e-38	8.3877e-37
ENSDARG00000090980	apof	3.55123	1.05144e-11	5.68386e-11
ENSDARG00000010641	slc20a1b	3.5371	9.08123e-66	7.08682e-64
ENSDARG00000040666	nifk	3.53503	5.03249e-12	2.80727e-11
ENSDARG00000034375	chst11	3.53427	5.30444e-10	2.428e-09
ENSDARG00000038288	cd151	3.53382	5.37198e-11	2.72502e-10
ENSDARG00000005464	dnase1l1	3.52855	3.92477e-19	3.78595e-18
ENSDARG00000030038	C20H12orf57	3.52433	6.55257e-21	7.09458e-20
ENSDARG00000078859	g0s2	3.52225	8.47807e-06	2.42739e-05
ENSDARG00000096661	si:ch211-286b5.5	3.52153	6.87741e-26	1.02651e-24
ENSDARG00000040362	ehd2b	3.51967	1.62739e-22	1.93988e-21
ENSDARG00000028401	rhogc	3.51608	3.25747e-20	3.37773e-19
ENSDARG00000038505	polr2h	3.51314	1.20479e-13	7.70608e-13
ENSDARG00000013784	zgc:77158	3.51206	1.69007e-22	2.01247e-21
ENSDARG00000071871	glod5	3.51002	8.81452e-17	7.23413e-16
ENSDARG00000062558	rspry1	3.50894	1.04619e-32	2.23436e-31
ENSDARG00000037188	rpa2	3.50586	4.37241e-20	4.49868e-19
ENSDARG00000021669	sec61a1	3.50533	1.39781e-52	6.66485e-51
ENSDARG00000019160	sh3bp5la	3.50475	9.93221e-29	1.71386e-27
ENSDARG00000029856	cnn3b	3.50459	5.9413e-24	7.77679e-23
ENSDARG00000070161	vamp3	3.50367	6.42687e-29	1.12187e-27
ENSDARG00000028275	sult1st1	3.50362	1.09193e-18	1.0193e-17
ENSDARG00000071863	itgb1a	3.50328	4.95569e-40	1.46482e-38
ENSDARG00000086618	psma3	3.49582	1.24022e-24	1.70866e-23
ENSDARG00000100897	pdgfrb	3.49113	4.26814e-55	2.25432e-53
ENSDARG00000063333	nup210	3.48987	2.50091e-23	3.15277e-22
ENSDARG00000015546	alpl	3.48743	1.85949e-11	9.85595e-11
ENSDARG00000087732	BX649540.1	3.48703	1.13985e-17	9.9447e-17
ENSDARG00000055124	ccnl1a	3.48546	3.82564e-44	1.34392e-42
ENSDARG00000076292	tns2a	3.48406	3.71044e-16	2.88856e-15
ENSDARG00000009594	nr1d2b	3.48117	2.80357e-52	1.32002e-50
ENSDARG00000045524	lamb1b	3.47982	5.80747e-19	5.52874e-18
ENSDARG00000031678	col5a2a	3.47693	1.46913e-45	5.48564e-44
ENSDARG00000005318	stam2	3.47539	8.34881e-17	6.86942e-16
ENSDARG00000098345	mamdc2a	3.47537	1.16057e-08	4.65155e-08
ENSDARG00000022807	pitpnc1b	3.47501	1.29393e-26	2.02653e-25
ENSDARG00000076867	mrtfbb	3.45654	1.62368e-17	1.40302e-16
ENSDARG00000054304	homeza	3.45159	4.63595e-18	4.14242e-17
ENSDARG00000059858	pappab	3.45108	5.45401e-12	3.02966e-11
ENSDARG00000079905	mark2a	3.44811	1.07588e-09	4.78211e-09
ENSDARG00000013777	ppp1r13l	3.44525	1.0187e-24	1.41296e-23
ENSDARG00000068996	hist2h2l	3.44508	3.38207e-38	9.26802e-37
ENSDARG00000026183	polr2eb	3.44336	7.44009e-21	8.02853e-20
ENSDARG00000057928	mzt2b	3.43959	8.98631e-14	5.81211e-13
ENSDARG00000061140	colec12	3.43858	3.3879e-32	7.02274e-31
ENSDARG00000039601	ier3ip1	3.43616	4.72868e-19	4.52273e-18
ENSDARG00000019995	bmp4	3.43078	1.14474e-34	2.67815e-33
ENSDARG00000059073	gsc	3.42963	3.74742e-18	3.36313e-17
ENSDARG00000019444	ssr4	3.42755	1.73488e-26	2.69653e-25
ENSDARG00000057231	rorca	3.42551	1.00475e-17	8.79661e-17
ENSDARG00000029045	peli2	3.42423	2.66462e-22	3.15295e-21
ENSDARG00000032831	htra1a	3.42378	2.7187e-24	3.65186e-23
ENSDARG00000045676	calua	3.42274	1.18301e-43	4.07336e-42
ENSDARG00000012369	rdh10b	3.4184	8.49279e-23	1.03255e-21
ENSDARG00000057992	fstb	3.41464	2.8974e-25	4.14101e-24
ENSDARG00000010481	bzw1a	3.41193	2.34517e-32	4.91549e-31
ENSDARG00000098191	si:dkey-16l2.20	3.41013	1.90028e-14	1.29713e-13
ENSDARG00000075621	birc5a	3.40967	1.75959e-16	1.40276e-15
ENSDARG00000015208	rbb4l	3.40719	6.30019e-29	1.10146e-27
ENSDARG00000042708	tuba8l	3.40654	1.26499e-33	2.8219e-32
ENSDARG00000099840	lpar1	3.40587	2.58305e-23	3.2545e-22
ENSDARG00000102195	zc3h7a	3.40567	1.1571e-17	1.00874e-16
ENSDARG00000075718	rpz5	3.4021	8.23488e-35	1.94066e-33
ENSDARG00000061946	commd4	3.40209	3.34007e-14	2.228e-13
ENSDARG00000079183	sod3b	3.39509	1.04891e-06	3.35119e-06
ENSDARG00000004840	rassf1	3.3949	5.36136e-23	6.61822e-22
ENSDARG00000061852	olfml3a	3.39452	4.64201e-19	4.44549e-18
ENSDARG00000045542	lamtor4	3.39428	5.31303e-10	2.43102e-09
ENSDARG00000020311	cnih1	3.39299	8.57664e-22	9.8337e-21
ENSDARG00000090338	fam20cb	3.38538	2.00108e-05	5.43805e-05
ENSDARG00000013415	lmna	3.38387	1.50046e-26	2.34025e-25
ENSDARG00000036784	commd7	3.37734	1.36827e-16	1.10249e-15
ENSDARG00000089646	ctdspl3	3.37057	1.7232e-20	1.81689e-19
ENSDARG00000007891	meox1	3.36831	4.42788e-15	3.17931e-14
ENSDARG00000033899	ap2m1b	3.36775	2.21394e-08	8.57333e-08
ENSDARG00000078567	lonrf1l	3.367	2.6461e-25	3.79145e-24
ENSDARG00000073867	rex1bd	3.36681	2.01025e-13	1.26463e-12
ENSDARG00000079605	prmt5	3.36398	1.9923e-20	2.08891e-19
ENSDARG00000045628	rab34a	3.36306	6.40763e-14	4.18873e-13
ENSDARG00000074023	rbms1a	3.3566	6.48092e-30	1.19318e-28
ENSDARG00000042977	nfil3	3.3558	2.90994e-26	4.47362e-25
ENSDARG00000104221	sat2b	3.34813	1.81895e-16	1.44854e-15
ENSDARG00000073902	ptpn9b	3.3448	2.06201e-16	1.63461e-15
ENSDARG00000039117	tefa	3.34332	7.65899e-26	1.13715e-24
ENSDARG00000012140	ccnl1b	3.34225	1.0086e-32	2.15815e-31
ENSDARG00000058454	dynll1	3.34049	2.47006e-42	7.92423e-41
ENSDARG00000098153	lhfpl2b	3.34041	9.21974e-17	7.54473e-16
ENSDARG00000103578	gtf2b	3.33898	9.16067e-17	7.49911e-16
ENSDARG00000098312	scarb2a	3.33854	8.87974e-52	4.11222e-50
ENSDARG00000040039	pttg1ipb	3.33806	1.67622e-22	1.99703e-21
ENSDARG00000058206	si:ch211-153b23.5	3.33731	6.97561e-12	3.83429e-11
ENSDARG00000045797	C25H12orf73	3.33396	9.4635e-11	4.69697e-10
ENSDARG00000020232	eif6	3.33113	9.04024e-17	7.40852e-16
ENSDARG00000099510	cnn3a	3.3304	7.06626e-69	6.37461e-67
ENSDARG00000071031	snx1a	3.3243	2.3634e-26	3.6483e-25
ENSDARG00000044102	znf593	3.32133	1.32572e-13	8.44364e-13
ENSDARG00000005251	rpe	3.32107	5.10138e-18	4.54748e-17
ENSDARG00000071224	si:ch211-133n4.4	3.32051	6.73129e-40	1.97928e-38
ENSDARG00000070651	prkcdb	3.31846	3.11511e-34	7.16159e-33
ENSDARG00000007241	mycb	3.3176	6.31101e-52	2.93468e-50
ENSDARG00000058358	krt8	3.31594	1.611e-74	1.76373e-72
ENSDARG00000071570	si:dkeyp-87e7.4	3.31165	6.23589e-19	5.9241e-18
ENSDARG00000056913	pcolcea	3.30954	2.42273e-37	6.3757e-36
ENSDARG00000052617	raver1	3.30922	1.76945e-17	1.52489e-16
ENSDARG00000030092	tram2	3.3071	4.94096e-23	6.10929e-22
ENSDARG00000054438	fzd2	3.30603	3.86013e-29	6.82805e-28
ENSDARG00000009753	sf3b6	3.30435	1.11071e-21	1.26643e-20
ENSDARG00000016855	sf3b5	3.30234	9.21417e-19	8.65142e-18
ENSDARG00000061885	satb2	3.30137	1.25089e-06	3.96504e-06
ENSDARG00000036044	rps20	3.30086	2.64353e-20	2.75379e-19
ENSDARG00000076667	ccng1	3.29724	6.59591e-49	2.7962e-47
ENSDARG00000036086	itga11a	3.29543	1.86513e-19	1.83607e-18
ENSDARG00000043511	prdx6	3.29493	4.81384e-21	5.2473e-20
ENSDARG00000039563	loxl3b	3.29465	1.70273e-23	2.16958e-22
ENSDARG00000058328	lsm7	3.28839	1.81844e-19	1.79167e-18
ENSDARG00000058179	ackr3b	3.28643	1.19493e-36	3.06242e-35
ENSDARG00000019728	bmpr1aa	3.28614	1.34838e-27	2.20682e-26
ENSDARG00000097630	si:ch211-282b22.1	3.28608	7.0305e-13	4.21475e-12
ENSDARG00000077639	intu	3.28565	1.65763e-20	1.75103e-19
ENSDARG00000018010	crtap	3.28419	5.48325e-30	1.01364e-28
ENSDARG00000024740	gng13a	3.28389	9.81952e-12	5.32611e-11
ENSDARG00000075545	si:dkey-89b17.4	3.28331	1.23169e-17	1.07211e-16
ENSDARG00000093058	STMP1	3.27912	2.81817e-18	2.55254e-17
ENSDARG00000023040	zbtb1	3.27571	1.11314e-18	1.03867e-17
ENSDARG00000039872	lamtor2	3.27495	1.31435e-17	1.14141e-16
ENSDARG00000058729	akirin2	3.2743	2.18967e-26	3.38707e-25
ENSDARG00000033364	mgst3b	3.27419	3.09201e-28	5.20792e-27
ENSDARG00000013307	rpl19	3.27267	2.05556e-28	3.4988e-27
ENSDARG00000071679	mydgf	3.27184	5.16362e-15	3.67482e-14
ENSDARG00000054292	C2H14orf119	3.26972	1.19019e-15	8.89998e-15
ENSDARG00000002396	cry-dash	3.2667	1.24506e-13	7.95239e-13
ENSDARG00000062023	fndc3bb	3.26477	6.32357e-14	4.13618e-13
ENSDARG00000104901	ostc	3.26418	4.71182e-31	9.22445e-30
ENSDARG00000104039	errfi1a	3.26119	1.91138e-42	6.1582e-41
ENSDARG00000045706	tspan9b	3.26036	1.00682e-11	5.45179e-11
ENSDARG00000103203	vps28	3.25562	1.76523e-20	1.85942e-19
ENSDARG00000035253	npr3	3.25159	6.34189e-14	4.14696e-13
ENSDARG00000040046	snai2	3.25117	1.75614e-37	4.67056e-36
ENSDARG00000035695	scxa	3.2504	1.37031e-16	1.10335e-15
ENSDARG00000095459	si:ch211-191j22.3	3.24903	4.35863e-13	2.67048e-12
ENSDARG00000061226	timp2a	3.24876	1.02405e-44	3.70119e-43
ENSDARG00000099306	zgc:175088	3.24838	5.08444e-15	3.62419e-14
ENSDARG00000096631	MED9	3.24688	6.1053e-10	2.77536e-09
ENSDARG00000015759	tspan7	3.24672	3.51234e-44	1.23965e-42
ENSDARG00000042341	tmem251	3.24653	1.22376e-14	8.47911e-14
ENSDARG00000090194	lamtor5	3.24586	1.8732e-12	1.08407e-11
ENSDARG00000020761	arrdc2	3.24511	2.79018e-35	6.70148e-34
ENSDARG00000097445	si:dkey-195m11.8	3.24404	1.19139e-16	9.64095e-16
ENSDARG00000103129	nid1b	3.24144	3.24838e-36	8.14913e-35
ENSDARG00000033175	snrpe	3.24139	7.69512e-19	7.25838e-18
ENSDARG00000018891	rnaseh2a	3.23772	5.18123e-16	3.99086e-15
ENSDARG00000040917	cbfb	3.23726	1.15604e-35	2.82778e-34
ENSDARG00000035018	thy1	3.23606	1.473e-11	7.87589e-11
ENSDARG00000058819	nog1	3.23327	7.34326e-18	6.47683e-17
ENSDARG00000096668	MZT1	3.2324	4.19295e-14	2.77394e-13
ENSDARG00000044895	fmoda	3.22763	2.3992e-48	1.00017e-46
ENSDARG00000098391	psmg3	3.22653	1.92303e-15	1.41409e-14
ENSDARG00000032103	mapk6	3.22564	2.82848e-40	8.44909e-39
ENSDARG00000038687	nfkb2	3.22507	4.71454e-16	3.64259e-15
ENSDARG00000013804	capns1b	3.2245	9.76535e-27	1.53369e-25
ENSDARG00000045946	sec24d	3.22429	6.05095e-09	2.49483e-08
ENSDARG00000090039	reck	3.22409	1.50201e-05	4.15641e-05
ENSDARG00000041799	cx43	3.224	3.39789e-32	7.03696e-31
ENSDARG00000045696	mrpl23	3.22232	3.14803e-31	6.19524e-30
ENSDARG00000063097	scube1	3.2215	3.50607e-16	2.73512e-15
ENSDARG00000012407	mgat1a	3.22038	6.75002e-18	5.96759e-17
ENSDARG00000093864	wee1	3.21906	1.14931e-21	1.30911e-20
ENSDARG00000021806	zfp36l2	3.21755	8.51479e-44	2.94983e-42
ENSDARG00000007412	slc2a1b	3.21099	2.3635e-10	1.12646e-09
ENSDARG00000007231	ryk	3.20755	5.18992e-29	9.10173e-28
ENSDARG00000056475	trnau1apb	3.20447	1.17683e-35	2.87552e-34
ENSDARG00000041137	dhrs13a.3	3.2043	1.02595e-17	8.97495e-17
ENSDARG00000102482	zgc:165573	3.20405	6.79051e-19	6.43473e-18
ENSDARG00000038141	atf4b	3.20378	6.5851e-92	1.35012e-89
ENSDARG00000045768	cry1a	3.20281	6.44088e-28	1.06888e-26
ENSDARG00000006207	gpx1b	3.20022	3.07699e-13	1.90594e-12
ENSDARG00000039931	slc25a33	3.19703	3.82351e-29	6.76857e-28
ENSDARG00000087693	atox1	3.19567	9.24375e-16	6.97006e-15
ENSDARG00000103340	clic1	3.19519	1.35471e-17	1.17601e-16
ENSDARG00000053481	entpd5a	3.19434	1.55253e-12	9.06872e-12
ENSDARG00000009390	npl	3.1928	3.03209e-19	2.94754e-18
ENSDARG00000063661	nuak2	3.18695	1.33282e-22	1.59719e-21
ENSDARG00000005115	calub	3.18565	4.03335e-29	7.12327e-28
ENSDARG00000061830	prss12	3.1839	4.33984e-20	4.4672e-19
ENSDARG00000036704	tmem18	3.18349	3.39024e-13	2.09136e-12
ENSDARG00000057167	eif4g2b	3.18274	1.1306e-80	1.56431e-78
ENSDARG00000071872	zdhhc15b	3.18047	6.68752e-17	5.54703e-16
ENSDARG00000022399	ntmt1	3.18015	3.45265e-21	3.80771e-20
ENSDARG00000035634	rfc5	3.17843	3.1784e-19	3.08444e-18
ENSDARG00000022995	clic4	3.17787	1.72464e-62	1.22314e-60
ENSDARG00000035869	azin1b	3.17639	5.8274e-25	8.19871e-24
ENSDARG00000022466	clcn5b	3.17579	4.57173e-15	3.27633e-14
ENSDARG00000002271	zfand5b	3.17175	2.36028e-43	7.93314e-42
ENSDARG00000012887	znf143a	3.17169	4.40138e-17	3.70113e-16
ENSDARG00000053186	vstm4b	3.17102	8.3458e-10	3.73903e-09
ENSDARG00000078310	cecr2	3.16743	5.86145e-28	9.74876e-27
ENSDARG00000019941	sgta	3.16308	2.52623e-20	2.63647e-19
ENSDARG00000044267	sumo1	3.16216	6.53202e-27	1.03744e-25
ENSDARG00000097959	si:dkey-248g15.3	3.16199	4.20079e-10	1.94619e-09
ENSDARG00000042272	tmem231	3.16128	8.37161e-15	5.86351e-14
ENSDARG00000013681	si:dkey-42i9.6	3.16112	3.63998e-34	8.34273e-33
ENSDARG00000102320	mob1a	3.15556	2.36766e-24	3.20324e-23
ENSDARG00000010962	fkbp7	3.15421	8.19361e-26	1.21493e-24
ENSDARG00000022213	uck2b	3.15328	9.7601e-25	1.35542e-23
ENSDARG00000012942	itgb5	3.14345	3.57654e-16	2.78817e-15
ENSDARG00000002536	tm9sf4	3.14274	3.70151e-16	2.8826e-15
ENSDARG00000007347	degs1	3.13958	8.49783e-21	9.14804e-20
ENSDARG00000012390	kcnk5b	3.13905	5.02603e-19	4.80102e-18
ENSDARG00000057882	arpc3	3.13616	1.13946e-21	1.29855e-20
ENSDARG00000074287	sptlc2b	3.13566	4.20767e-39	1.20426e-37
ENSDARG00000018411	mknk1	3.13088	1.86219e-25	2.69736e-24
ENSDARG00000058459	plekhg2	3.12874	1.65402e-18	1.52757e-17
ENSDARG00000024828	tmem134	3.12568	1.24163e-17	1.07993e-16
ENSDARG00000094809	ms4a17a.11	3.12174	5.6492e-16	4.33208e-15
ENSDARG00000012591	pdcd10b	3.12167	3.78049e-14	2.51138e-13
ENSDARG00000076283	snrpd3l	3.12077	2.24003e-16	1.76889e-15
ENSDARG00000043665	glrx5	3.12066	2.31084e-15	1.6888e-14
ENSDARG00000104571	gadd45ab	3.1193	2.59564e-35	6.24755e-34
ENSDARG00000002847	fndc1	3.11915	6.91903e-25	9.70428e-24
ENSDARG00000075314	zgc:174906	3.11727	1.08098e-16	8.77901e-16
ENSDARG00000069453	zgc:113314	3.11454	2.43433e-15	1.7779e-14
ENSDARG00000109648	si:ch211-147m6.1	3.11409	3.95196e-22	4.62525e-21
ENSDARG00000019646	twist3	3.1116	8.79899e-17	7.22401e-16
ENSDARG00000023694	spon1b	3.10735	1.14637e-35	2.80716e-34
ENSDARG00000035569	cyp1d1	3.10582	9.79072e-21	1.04998e-19
ENSDARG00000016457	irf9	3.10537	5.28439e-15	3.75603e-14
ENSDARG00000035993	sumo3b	3.10461	9.73133e-23	1.17742e-21
ENSDARG00000004427	dpy30	3.10439	1.52413e-12	8.90742e-12
ENSDARG00000042851	srp9	3.10325	1.43901e-13	9.1394e-13
ENSDARG00000052826	runx3	3.10013	1.54973e-32	3.27871e-31
ENSDARG00000042566	rps7	3.09872	1.89198e-28	3.22523e-27
ENSDARG00000060004	fzd7a	3.09699	1.16262e-33	2.5961e-32
ENSDARG00000063916	mt-nd4l	3.09546	3.90207e-25	5.53481e-24
ENSDARG00000099122	naa38	3.0931	4.53849e-19	4.34819e-18
ENSDARG00000052082	gabarapb	3.09082	6.14978e-18	5.45403e-17
ENSDARG00000007836	ctsla	3.09038	7.93492e-62	5.50635e-60
ENSDARG00000055314	mcmbp	3.08954	5.43241e-23	6.69997e-22
ENSDARG00000052402	dnmt3ba	3.08941	2.08853e-22	2.48301e-21
ENSDARG00000054906	ier5l	3.08857	1.11785e-36	2.87117e-35
ENSDARG00000002949	ppp6c	3.08753	2.05973e-32	4.32928e-31
ENSDARG00000032373	rnf145b	3.08471	7.04397e-17	5.83625e-16
ENSDARG00000046132	dynlt3	3.07786	7.19713e-17	5.95439e-16
ENSDARG00000068262	vamp5	3.07692	7.31559e-16	5.55143e-15
ENSDARG00000040503	sb:cb81	3.07609	2.36102e-20	2.46862e-19
ENSDARG00000028295	mkrn4	3.07384	8.74268e-15	6.11391e-14
ENSDARG00000020072	thbs4b	3.07098	1.02906e-37	2.75962e-36
ENSDARG00000007566	appbp2	3.07007	1.32298e-15	9.85051e-15
ENSDARG00000058394	tagln3b	3.07006	7.4901e-14	4.87938e-13
ENSDARG00000103251	sh3pxd2b	3.06932	9.58565e-29	1.65532e-27
ENSDARG00000068265	tomm5	3.06661	5.81383e-14	3.8105e-13
ENSDARG00000101341	si:ch211-262i1.6	3.06446	2.73343e-16	2.14649e-15
ENSDARG00000029003	eif1axa	3.06426	9.20364e-23	1.11597e-21
ENSDARG00000077618	rin3	3.06327	1.05357e-29	1.91623e-28
ENSDARG00000038306	tsc22d1	3.06035	4.07887e-37	1.06471e-35
ENSDARG00000069074	cry3a	3.05333	1.81669e-44	6.48288e-43
ENSDARG00000095623	dpm2	3.0527	2.9124e-15	2.11745e-14
ENSDARG00000045352	cst14a.2	3.05148	2.95738e-26	4.54035e-25
ENSDARG00000025404	ube2g2	3.04964	8.42011e-16	6.36817e-15
ENSDARG00000036090	pard6gb	3.04261	7.09377e-15	4.99487e-14
ENSDARG00000056627	cxcl14	3.04185	2.03918e-15	1.49608e-14
ENSDARG00000074060	map3k14a	3.04052	1.51818e-23	1.94211e-22
ENSDARG00000030367	metrn	3.03907	8.63428e-19	8.12386e-18
ENSDARG00000030887	phf23a	3.03801	1.40276e-14	9.67772e-14
ENSDARG00000030463	tppp3	3.03614	3.98917e-15	2.87253e-14
ENSDARG00000058695	ddr2b	3.03594	1.29896e-08	5.17403e-08
ENSDARG00000077533	eif3f	3.03538	5.59823e-21	6.08174e-20
ENSDARG00000062721	dennd4a	3.03294	9.8289e-18	8.61528e-17
ENSDARG00000100366	si:dkey-102m7.3	3.03274	3.18694e-14	2.13216e-13
ENSDARG00000036428	EMP3	3.02782	1.76485e-19	1.74268e-18
ENSDARG00000033285	gsto2	3.02772	7.89999e-21	8.51666e-20
ENSDARG00000020187	GCA	3.02557	1.94953e-24	2.65345e-23
ENSDARG00000012949	scml2	3.02325	2.9639e-20	3.07615e-19
ENSDARG00000078433	spc25	3.02225	3.11932e-18	2.814e-17
ENSDARG00000055092	pora	3.02178	5.13287e-25	7.23509e-24
ENSDARG00000105452	plxna1a	3.02115	2.14647e-10	1.0278e-09
ENSDARG00000010625	clic2	3.02082	4.61487e-13	2.82134e-12
ENSDARG00000089936	selenow2b	3.01955	1.30951e-08	5.21332e-08
ENSDARG00000039350	ssbp1	3.01643	5.79865e-13	3.50233e-12
ENSDARG00000055854	nr4a3	3.01061	1.56955e-31	3.14929e-30
ENSDARG00000015863	socs6b	3.01046	1.04761e-13	6.73511e-13
ENSDARG00000039162	rhebl1	3.00987	1.22525e-20	1.31024e-19
ENSDARG00000074050	efnb2b	3.00958	1.04306e-13	6.70778e-13
ENSDARG00000027589	fzd7b	3.00935	1.6178e-31	3.24322e-30
ENSDARG00000075048	lonrf1	3.00907	1.23565e-22	1.48232e-21
ENSDARG00000020000	sh3bp4a	3.00758	3.57932e-20	3.70126e-19
ENSDARG00000057736	ano10a	3.00682	5.85878e-17	4.87217e-16
ENSDARG00000077571	zgc:174862	3.00568	4.76555e-10	2.19342e-09
ENSDARG00000019098	cd82a	3.00368	8.34231e-39	2.3518e-37
ENSDARG00000110836	tmem14ca	3.0016	8.03012e-16	6.08137e-15
ENSDARG00000058593	sri	3.00115	1.37289e-28	2.35279e-27
ENSDARG00000076221	fthl28	3.00077	1.72616e-16	1.37806e-15
ENSDARG00000042027	prrx1b	3.00039	2.07883e-28	3.53573e-27
ENSDARG00000007279	yipf5	3.00005	5.29324e-26	7.97451e-25
ENSDARG00000007795	cst3	2.99759	1.41236e-24	1.93517e-23
ENSDARG00000092947	cyt1	2.99732	9.28939e-06	2.64291e-05
ENSDARG00000068641	taf10	2.99639	1.83321e-14	1.25286e-13
ENSDARG00000099664	selenof	2.99596	1.38427e-22	1.65621e-21
ENSDARG00000044254	anxa3b	2.99111	3.39599e-17	2.87715e-16
ENSDARG00000075556	luzp1	2.99078	4.61622e-30	8.56165e-29
ENSDARG00000061682	bicc1a	2.98982	4.52293e-27	7.21908e-26
ENSDARG00000000018	nrf1	2.98975	3.16936e-19	3.077e-18
ENSDARG00000042940	nab1a	2.98647	2.23581e-10	1.06876e-09
ENSDARG00000002344	tubb4b	2.98581	8.97538e-49	3.79778e-47
ENSDARG00000070006	rcn1	2.98498	1.27807e-21	1.45211e-20
ENSDARG00000015273	alpi.1	2.98455	2.10492e-14	1.42946e-13
ENSDARG00000069671	maip1	2.98426	9.71124e-13	5.76514e-12
ENSDARG00000046143	prkab1b	2.9835	1.39201e-16	1.12001e-15
ENSDARG00000035324	hnrnpl	2.98119	5.41426e-36	1.34628e-34
ENSDARG00000022437	cd81b	2.97473	2.95243e-09	1.25492e-08
ENSDARG00000114670	ube2c	2.97448	3.76302e-20	3.88587e-19
ENSDARG00000056600	papss2b	2.97444	1.09346e-24	1.51479e-23
ENSDARG00000002787	tle3a	2.97371	5.56822e-35	1.32608e-33
ENSDARG00000037410	med28	2.9716	5.05123e-13	3.07395e-12
ENSDARG00000115271	zgc:171772	2.96993	4.00685e-23	4.97613e-22
ENSDARG00000088440	ssh2a	2.96848	4.17596e-17	3.51682e-16
ENSDARG00000073988	mntb	2.96782	2.06482e-13	1.29716e-12
ENSDARG00000027584	ttpa	2.9666	2.50378e-13	1.5642e-12
ENSDARG00000002127	stam	2.96426	9.88425e-25	1.37181e-23
ENSDARG00000017320	f11r.1	2.96407	1.5968e-15	1.18113e-14
ENSDARG00000017195	foxf2a	2.96298	4.72309e-29	8.30241e-28
ENSDARG00000057403	CR847953.1	2.95947	4.5655e-08	1.71182e-07
ENSDARG00000103823	rbms1b	2.95834	1.00343e-11	5.43474e-11
ENSDARG00000041391	tmed10	2.95674	1.7104e-31	3.41974e-30
ENSDARG00000026068	trappc5	2.95497	3.92392e-15	2.82736e-14
ENSDARG00000079639	NA	2.95394	1.75136e-08	6.87885e-08
ENSDARG00000043130	notch2	2.95361	2.55985e-57	1.49954e-55
ENSDARG00000073978	crabp2a	2.94459	3.68287e-22	4.31928e-21
ENSDARG00000115978	AL935186.10	2.9421	4.42433e-14	2.92101e-13
ENSDARG00000113899	zgc:77650	2.94205	2.09396e-18	1.91738e-17
ENSDARG00000061600	cemip2	2.94132	7.00376e-23	8.57058e-22
ENSDARG00000005023	fkbp9	2.94124	7.92228e-27	1.2512e-25
ENSDARG00000025147	cd63	2.94075	7.84429e-38	2.11618e-36
ENSDARG00000002644	rgs5a	2.93765	1.60747e-42	5.19388e-41
ENSDARG00000073786	cmbl	2.93368	1.89926e-16	1.5109e-15
ENSDARG00000070360	inka1a	2.93285	5.5243e-17	4.60079e-16
ENSDARG00000030871	siah1	2.93219	7.48535e-31	1.45532e-29
ENSDARG00000013526	svep1	2.928	5.21053e-15	3.70704e-14
ENSDARG00000058322	enc3	2.92672	1.47445e-13	9.35129e-13
ENSDARG00000003808	aqp3a	2.92508	1.14333e-12	6.74659e-12
ENSDARG00000036588	mhc1zba	2.92267	8.84356e-19	8.31383e-18
ENSDARG00000091699	capn2a	2.92179	4.87285e-22	5.65316e-21
ENSDARG00000026180	prpf8	2.92114	4.91021e-45	1.78901e-43
ENSDARG00000062929	FAM83G	2.91948	6.72437e-20	6.82822e-19
ENSDARG00000100151	appl2	2.91728	8.2485e-18	7.26673e-17
ENSDARG00000059177	tax1bp3	2.91462	4.95478e-14	3.26263e-13
ENSDARG00000017884	bgna	2.91437	1.9746e-09	8.53943e-09
ENSDARG00000006003	mycla	2.91372	8.98883e-13	5.34472e-12
ENSDARG00000051888	ist1	2.91236	2.38315e-32	4.99045e-31
ENSDARG00000071468	mrpl54	2.91196	2.89384e-10	1.36423e-09
ENSDARG00000014499	nutf2l	2.91111	1.27779e-15	9.52663e-15
ENSDARG00000075467	shisa3	2.91076	1.27171e-10	6.24038e-10
ENSDARG00000005172	dynll2b	2.90683	3.19942e-14	2.13924e-13
ENSDARG00000076228	kif2c	2.90674	2.45709e-14	1.65962e-13
ENSDARG00000036700	si:ch211-114n24.6	2.90533	2.44129e-10	1.16133e-09
ENSDARG00000078113	atp5mea	2.90448	3.08002e-14	2.06676e-13
ENSDARG00000104542	ppt2	2.90407	2.266e-14	1.53607e-13
ENSDARG00000022509	cox4i2	2.90338	4.1804e-18	3.74426e-17
ENSDARG00000086826	sult6b1	2.90085	4.12119e-28	6.91042e-27
ENSDARG00000063908	mt-co2	2.89836	2.62668e-16	2.06625e-15
ENSDARG00000035987	psmg2	2.89454	4.01791e-13	2.46574e-12
ENSDARG00000078335	amot	2.89288	4.14119e-19	3.98789e-18
ENSDARG00000029476	ldlra	2.89078	4.68125e-45	1.71112e-43
ENSDARG00000078619	pnp5a	2.89044	8.5168e-39	2.398e-37
ENSDARG00000058821	sema5a	2.89019	1.25914e-23	1.62086e-22
ENSDARG00000040777	inhbb	2.88337	5.17156e-19	4.93168e-18
ENSDARG00000003153	nudt21	2.88158	2.17739e-13	1.36597e-12
ENSDARG00000101619	micos10	2.88137	8.96254e-19	8.42217e-18
ENSDARG00000036316	rpl39	2.87885	3.13492e-26	4.80638e-25
ENSDARG00000094833	coa5	2.87796	1.62937e-14	1.11795e-13
ENSDARG00000087443	ptp4a2a	2.87249	3.53301e-19	3.41974e-18
ENSDARG00000052928	arf6b	2.87102	3.91566e-23	4.86555e-22
ENSDARG00000019717	pbx2	2.86895	8.26619e-26	1.22488e-24
ENSDARG00000008859	mylipa	2.86872	2.70511e-21	3.0009e-20
ENSDARG00000036282	rnaset2	2.86826	5.20466e-36	1.29702e-34
ENSDARG00000052746	grinab	2.86677	6.31799e-23	7.76087e-22
ENSDARG00000040192	nenf	2.86606	1.21849e-13	7.7849e-13
ENSDARG00000017084	bud31	2.86346	2.13002e-16	1.68615e-15
ENSDARG00000039125	map4k5	2.86343	7.14627e-17	5.91449e-16
ENSDARG00000018898	zfand5a	2.86337	1.62571e-31	3.25618e-30
ENSDARG00000038068	ddx5	2.86295	1.20142e-59	7.67581e-58
ENSDARG00000045304	mtfr1	2.86154	1.64725e-16	1.31692e-15
ENSDARG00000098017	pet100	2.85686	1.03254e-10	5.11153e-10
ENSDARG00000037012	slc3a2b	2.8563	1.99341e-18	1.82902e-17
ENSDARG00000014680	znf710a	2.85517	1.71702e-11	9.13085e-11
ENSDARG00000061845	pld7	2.85508	4.46041e-17	3.74658e-16
ENSDARG00000074057	calm3b	2.85419	5.18176e-36	1.29275e-34
ENSDARG00000091419	nrarpa	2.84963	3.19067e-32	6.62607e-31
ENSDARG00000089564	MDFI	2.84961	1.19638e-35	2.91698e-34
ENSDARG00000070623	med10	2.84662	9.35317e-11	4.64425e-10
ENSDARG00000006553	rras	2.84502	6.97851e-18	6.15994e-17
ENSDARG00000101216	meaf6	2.84318	8.45102e-17	6.94844e-16
ENSDARG00000098588	gchfr	2.84176	8.49586e-11	4.23909e-10
ENSDARG00000001558	kifc1	2.84071	1.39288e-18	1.29274e-17
ENSDARG00000056152	fam3c	2.84058	1.30343e-15	9.71454e-15
ENSDARG00000034013	rgmd	2.84043	2.62943e-23	3.31109e-22
ENSDARG00000035914	tmem167a	2.84041	1.54305e-15	1.14174e-14
ENSDARG00000069549	zgc:162396	2.83935	1.69437e-17	1.46187e-16
ENSDARG00000094295	CR855337.1	2.83897	2.07633e-10	9.96543e-10
ENSDARG00000063229	xpo1b	2.83879	2.98062e-29	5.31398e-28
ENSDARG00000014626	dlx3b	2.83737	2.50689e-16	1.97409e-15
ENSDARG00000015239	prpf19	2.83652	1.7766e-26	2.75948e-25
ENSDARG00000056532	serinc2	2.83616	4.17116e-21	4.57105e-20
ENSDARG00000059933	plpp3	2.83567	1.88322e-28	3.21273e-27
ENSDARG00000069853	txndc9	2.83415	3.70793e-21	4.07529e-20
ENSDARG00000008732	zgc:66479	2.834	7.33402e-27	1.15992e-25
ENSDARG00000025826	gna12a	2.83281	1.65937e-19	1.64211e-18
ENSDARG00000033160	nr1d1	2.83227	3.21775e-19	3.11994e-18
ENSDARG00000025033	stx5a	2.83023	5.65908e-19	5.38975e-18
ENSDARG00000063921	mt-nd5	2.82946	1.6047e-35	3.88731e-34
ENSDARG00000068784	vsir	2.82344	3.24416e-12	1.84157e-11
ENSDARG00000026655	tspo	2.81528	4.42479e-13	2.70954e-12
ENSDARG00000054451	loxl1	2.81242	2.11869e-15	1.5529e-14
ENSDARG00000090600	si:ch211-213a13.1	2.81087	4.11023e-19	3.95989e-18
ENSDARG00000088581	f10	2.81079	7.02204e-23	8.5883e-22
ENSDARG00000052633	si:ch211-106n13.3	2.81047	7.38273e-08	2.70912e-07
ENSDARG00000055398	foxc1b	2.80728	1.23911e-19	1.23865e-18
ENSDARG00000069425	hsbp1a	2.80458	7.28644e-16	5.53117e-15
ENSDARG00000011797	tent5bb	2.80104	1.35371e-35	3.29344e-34
ENSDARG00000063417	erf	2.80072	2.59216e-30	4.88804e-29
ENSDARG00000051923	ccnb1	2.79874	1.9173e-20	2.01402e-19
ENSDARG00000075021	fam120a	2.79675	7.4458e-19	7.03204e-18
ENSDARG00000058079	txndc17	2.79606	3.0091e-12	1.71251e-11
ENSDARG00000014898	ncbp2	2.79383	1.78869e-15	1.31824e-14
ENSDARG00000068064	sirt1	2.78764	9.20251e-23	1.11597e-21
ENSDARG00000101557	scarb1	2.78585	3.32062e-15	2.40109e-14
ENSDARG00000101037	asf1ba	2.7835	3.03344e-18	2.73981e-17
ENSDARG00000100003	glulb	2.78309	7.86615e-55	4.05962e-53
ENSDARG00000063924	mt-cyb	2.78277	5.16118e-18	4.59535e-17
ENSDARG00000058348	scinlb	2.78195	8.72545e-17	7.16886e-16
ENSDARG00000003835	stom	2.77573	3.44928e-30	6.4397e-29
ENSDARG00000037071	rps26	2.77069	6.26638e-27	9.95952e-26
ENSDARG00000056079	l3mbtl2	2.76793	5.02999e-21	5.47497e-20
ENSDARG00000009505	prelid3b	2.76688	2.94693e-28	4.96727e-27
ENSDARG00000043154	ucp2	2.76587	2.5925e-16	2.04079e-15
ENSDARG00000068126	nppc	2.76561	1.49639e-11	7.99528e-11
ENSDARG00000098344	rab18b	2.76082	2.98402e-18	2.69842e-17
ENSDARG00000004261	tmed9	2.76005	4.59579e-24	6.08268e-23
ENSDARG00000042319	cdca4	2.76002	1.45144e-21	1.64e-20
ENSDARG00000070656	si:ch211-69g19.2	2.75709	5.56079e-11	2.81636e-10
ENSDARG00000017844	copz1	2.75464	1.25599e-20	1.33868e-19
ENSDARG00000076309	mxra5b	2.75441	2.17135e-08	8.41995e-08
ENSDARG00000056099	gtf2h5	2.75345	6.73545e-12	3.70861e-11
ENSDARG00000056307	znf706	2.7529	2.68162e-17	2.28566e-16
ENSDARG00000105009	ddah2	2.75046	4.02714e-12	2.26607e-11
ENSDARG00000009740	ppp1r7	2.74948	5.48359e-16	4.20937e-15
ENSDARG00000093382	uqcc3	2.74787	8.12027e-17	6.69114e-16
ENSDARG00000007693	nfkbiab	2.74774	2.65533e-30	4.9988e-29
ENSDARG00000006125	csnk1db	2.74485	1.43452e-25	2.09675e-24
ENSDARG00000037838	unkl	2.74364	1.27546e-19	1.27281e-18
ENSDARG00000073810	thbs2b	2.74195	2.26137e-10	1.08006e-09
ENSDARG00000062970	niban2a	2.74062	2.0911e-18	1.91632e-17
ENSDARG00000021408	poglut3	2.7399	5.81537e-20	5.92652e-19
ENSDARG00000015374	st3gal3a	2.73923	5.42661e-16	4.16847e-15
ENSDARG00000044573	cdc42	2.73678	2.043e-28	3.48004e-27
ENSDARG00000021149	cbr1l	2.73634	1.48982e-11	7.96395e-11
ENSDARG00000068702	lysmd4	2.73472	1.07264e-11	5.79292e-11
ENSDARG00000114549	fis1	2.73465	1.41989e-17	1.23212e-16
ENSDARG00000005926	ak2	2.73457	7.01235e-25	9.82295e-24
ENSDARG00000061201	acsf2	2.73409	2.05533e-23	2.60561e-22
ENSDARG00000045989	arf4a	2.73326	4.61351e-28	7.71873e-27
ENSDARG00000011312	stk3	2.72999	2.91231e-12	1.66072e-11
ENSDARG00000073684	quo	2.72853	9.07972e-13	5.39734e-12
ENSDARG00000067741	itpkcb	2.72789	1.15926e-19	1.16096e-18
ENSDARG00000005541	wif1	2.72717	2.42529e-20	2.53229e-19
ENSDARG00000036064	cnep1r1	2.72645	3.03278e-10	1.42507e-09
ENSDARG00000079327	hmcn2	2.72392	1.13074e-16	9.16665e-16
ENSDARG00000075707	nid2a	2.7237	6.98046e-33	1.50651e-31
ENSDARG00000045913	mrps10	2.71943	6.47382e-12	3.5724e-11
ENSDARG00000054916	eif4ebp3	2.71925	5.18745e-16	3.99429e-15
ENSDARG00000099236	sept10	2.71921	1.17917e-35	2.87811e-34
ENSDARG00000078266	twist2	2.71737	3.20806e-16	2.51133e-15
ENSDARG00000001557	tomm34	2.71725	1.34329e-12	7.89146e-12
ENSDARG00000063572	perp	2.71695	5.21699e-47	2.03915e-45
ENSDARG00000032617	fgfrl1a	2.71571	3.31282e-14	2.21048e-13
ENSDARG00000040764	id1	2.71541	1.86083e-24	2.53579e-23
ENSDARG00000055383	NA	2.71507	8.76536e-19	8.24375e-18
ENSDARG00000070046	eny2	2.71364	1.80888e-13	1.14114e-12
ENSDARG00000055350	sun1	2.71283	5.0969e-13	3.10006e-12
ENSDARG00000035625	snrnp27	2.70999	9.44405e-14	6.09942e-13
ENSDARG00000071697	zgc:66433	2.70833	2.71757e-24	3.65186e-23
ENSDARG00000003293	sox9a	2.70826	1.65881e-12	9.66196e-12
ENSDARG00000097368	si:dkey-244a7.1	2.70785	3.39865e-10	1.58695e-09
ENSDARG00000102332	spint1a	2.70645	3.23628e-06	9.79044e-06
ENSDARG00000101199	rbp4	2.70637	3.79206e-14	2.51832e-13
ENSDARG00000028676	nuak1b	2.70578	1.68816e-20	1.78245e-19
ENSDARG00000018569	tnfrsf1a	2.70523	9.16734e-22	1.0495e-20
ENSDARG00000014591	ilf2	2.70504	9.98472e-35	2.34568e-33
ENSDARG00000058133	foxd2	2.70458	2.35988e-10	1.12497e-09
ENSDARG00000069934	parp4	2.7013	5.46755e-14	3.59294e-13
ENSDARG00000071336	mif	2.70087	1.99968e-12	1.15342e-11
ENSDARG00000023852	lsm4	2.70044	4.27285e-19	4.10765e-18
ENSDARG00000095577	cybrd1	2.69936	6.03877e-11	3.04681e-10
ENSDARG00000112234	endouc	2.69852	9.2835e-15	6.47806e-14
ENSDARG00000010878	cdkn1ca	2.69767	1.05659e-13	6.79092e-13
ENSDARG00000010244	rpl22l1	2.69609	4.90635e-32	1.00777e-30
ENSDARG00000035679	si:rp71-45k5.4	2.69592	6.20147e-15	4.38988e-14
ENSDARG00000102435	plekhf1	2.69514	3.55506e-05	9.33595e-05
ENSDARG00000007720	sub1b	2.69267	2.15928e-16	1.70751e-15
ENSDARG00000074271	get1	2.69232	9.35173e-15	6.52172e-14
ENSDARG00000092099	si:ch211-133n4.6	2.69069	0.000129438	0.000313523
ENSDARG00000017180	npc1	2.69055	4.77661e-28	7.98568e-27
ENSDARG00000102048	slc25a43	2.69043	6.00044e-16	4.58428e-15
ENSDARG00000040121	psma2	2.68895	8.56503e-15	5.99526e-14
ENSDARG00000012747	rer1	2.68889	7.15033e-19	6.76432e-18
ENSDARG00000022970	tm9sf1	2.68873	9.51613e-16	7.16825e-15
ENSDARG00000059707	ZNF423	2.68758	3.37215e-10	1.57556e-09
ENSDARG00000091656	lsm8	2.68723	1.4182e-15	1.05178e-14
ENSDARG00000075759	samd4a	2.687	4.33153e-14	2.86142e-13
ENSDARG00000042337	chrac1	2.68586	3.26406e-11	1.68493e-10
ENSDARG00000074869	si:ch1073-291c23.2	2.68584	8.60127e-25	1.19891e-23
ENSDARG00000003757	cnpy1	2.68518	1.47271e-14	1.01448e-13
ENSDARG00000004325	casp9	2.68279	1.19201e-06	3.78853e-06
ENSDARG00000020405	napab	2.68237	3.31646e-16	2.59349e-15
ENSDARG00000036161	hnrnpa0l	2.68084	5.2918e-62	3.69492e-60
ENSDARG00000016516	rbm8a	2.68037	5.57119e-23	6.86222e-22
ENSDARG00000005423	pgam1a	2.67595	6.57023e-18	5.81092e-17
ENSDARG00000018383	frzb	2.67312	6.66756e-22	7.66821e-21
ENSDARG00000069461	rnaseka	2.67266	6.23606e-15	4.4116e-14
ENSDARG00000010032	cmtm7	2.67227	4.36094e-12	2.44596e-11
ENSDARG00000099814	FBXO46	2.66918	2.89506e-18	2.62112e-17
ENSDARG00000100826	hif1al	2.66699	4.27723e-53	2.07005e-51
ENSDARG00000031317	ppdpfb	2.66417	1.56583e-36	3.9813e-35
ENSDARG00000100513	rps27l	2.66357	5.97916e-15	4.23784e-14
ENSDARG00000052520	sgms2a	2.65858	2.00061e-09	8.64531e-09
ENSDARG00000061774	mbd3a	2.65819	4.16503e-26	6.32551e-25
ENSDARG00000032272	sat1b	2.65691	3.07256e-11	1.5908e-10
ENSDARG00000075450	mkxa	2.65634	1.08016e-10	5.33763e-10
ENSDARG00000043631	bcas2	2.65524	1.47403e-14	1.01508e-13
ENSDARG00000055648	cpda	2.65353	4.19517e-21	4.5929e-20
ENSDARG00000026476	tia1l	2.65317	5.00979e-43	1.65184e-41
ENSDARG00000020448	adi1	2.65277	6.12078e-13	3.688e-12
ENSDARG00000086421	si:ch211-212k18.8	2.65006	3.21748e-10	1.50641e-09
ENSDARG00000003607	nr2f6a	2.65	1.32821e-14	9.18589e-14
ENSDARG00000103594	npm3	2.64801	9.10304e-17	7.45464e-16
ENSDARG00000002369	UBB	2.64528	8.75844e-29	1.51596e-27
ENSDARG00000054137	adgrg6	2.64245	1.69611e-13	1.0709e-12
ENSDARG00000071555	TMEM263	2.64083	8.04191e-15	5.64134e-14
ENSDARG00000070833	lin52	2.64075	9.62981e-12	5.2295e-11
ENSDARG00000075952	mbd2	2.63963	6.36653e-13	3.83096e-12
ENSDARG00000055100	cxcl12b	2.63909	2.11959e-22	2.5186e-21
ENSDARG00000090444	ponzr1	2.63867	1.20393e-08	4.81763e-08
ENSDARG00000008020	med31	2.63797	8.95906e-08	3.26051e-07
ENSDARG00000006044	usta	2.63754	3.00845e-10	1.41471e-09
ENSDARG00000074663	zgc:162183	2.63195	9.83561e-12	5.33356e-11
ENSDARG00000014915	ndufab1b	2.62811	3.20856e-19	3.11237e-18
ENSDARG00000027825	naa50	2.62516	1.28851e-19	1.2847e-18
ENSDARG00000003573	dctn5	2.62461	2.38217e-10	1.13464e-09
ENSDARG00000103155	ext1a	2.62454	4.02113e-15	2.89462e-14
ENSDARG00000076685	ccn4b	2.62365	0.000129577	0.000313793
ENSDARG00000040443	polr2i	2.62195	1.32513e-11	7.11562e-11
ENSDARG00000069013	prdx4	2.62066	1.58219e-20	1.67448e-19
ENSDARG00000040705	glsb	2.61999	1.74219e-16	1.38987e-15
ENSDARG00000087742	map4k3a	2.61943	8.18142e-16	6.18972e-15
ENSDARG00000040492	mthfd1b	2.61932	1.07123e-19	1.07583e-18
ENSDARG00000007407	barx1	2.61902	2.87937e-14	1.93615e-13
ENSDARG00000092856	si:ch211-210c8.7	2.61843	1.56305e-09	6.83566e-09
ENSDARG00000016048	gpat3	2.61686	1.20978e-21	1.3759e-20
ENSDARG00000030161	ppp1r14bb	2.61671	3.0124e-23	3.78067e-22
ENSDARG00000051768	fhod1	2.61641	4.53648e-15	3.2521e-14
ENSDARG00000060113	znf395a	2.61638	4.31312e-20	4.44376e-19
ENSDARG00000106669	CABZ01068358.1	2.61429	2.64734e-18	2.40361e-17
ENSDARG00000014333	ormdl1	2.61313	8.47521e-12	4.62476e-11
ENSDARG00000035573	AK6	2.61282	2.68371e-10	1.27048e-09
ENSDARG00000070914	dusp6	2.61123	7.92498e-24	1.0272e-22
ENSDARG00000011533	sema6dl	2.60998	4.329e-22	5.04037e-21
ENSDARG00000057484	srsf2a	2.60912	2.76663e-25	3.95662e-24
ENSDARG00000012016	hpgd	2.6087	3.41715e-13	2.10738e-12
ENSDARG00000021938	smad9	2.60824	4.99677e-12	2.78941e-11
ENSDARG00000026839	med21	2.60404	5.47567e-13	3.31524e-12
ENSDARG00000069920	cox17	2.60142	7.58068e-11	3.80096e-10
ENSDARG00000000857	mapk14a	2.60117	3.44308e-21	3.79901e-20
ENSDARG00000059751	abtb2a	2.59983	2.5166e-12	1.44236e-11
ENSDARG00000056410	fdx1	2.5998	1.48091e-16	1.18858e-15
ENSDARG00000101413	dusp7	2.59817	5.32925e-15	3.78553e-14
ENSDARG00000001873	phgdh	2.59712	6.90692e-21	7.46749e-20
ENSDARG00000036147	ano5b	2.59712	8.30088e-20	8.3913e-19
ENSDARG00000003109	rcan1a	2.59428	4.35736e-24	5.77728e-23
ENSDARG00000014083	wdr82	2.59407	6.25054e-13	3.76317e-12
ENSDARG00000042864	rpl7l1	2.59383	2.2252e-11	1.16764e-10
ENSDARG00000008370	csnk1da	2.59234	4.85654e-26	7.34112e-25
ENSDARG00000063341	czib	2.59202	1.5109e-13	9.57171e-13
ENSDARG00000023217	crema	2.59198	4.32037e-20	4.44919e-19
ENSDARG00000037514	hdac3	2.59135	1.73988e-09	7.57518e-09
ENSDARG00000024204	mcm3	2.58976	5.00152e-21	5.4466e-20
ENSDARG00000007560	sema3bl	2.58895	2.43379e-08	9.38758e-08
ENSDARG00000010752	acsl4b	2.58864	6.67903e-21	7.22457e-20
ENSDARG00000053217	cox7a2a	2.57901	7.74083e-12	4.23735e-11
ENSDARG00000025081	grnb	2.57899	7.81405e-21	8.42804e-20
ENSDARG00000058471	plk1	2.57805	4.05947e-16	3.15049e-15
ENSDARG00000114823	PLXNA1	2.57151	9.91781e-09	4.00208e-08
ENSDARG00000075445	psmb5	2.57085	7.09461e-24	9.22749e-23
ENSDARG00000104495	pltp	2.56842	4.33391e-07	1.45841e-06
ENSDARG00000098378	CU694197.1	2.56819	1.50114e-12	8.77985e-12
ENSDARG00000053858	crip1	2.56782	2.89561e-12	1.6517e-11
ENSDARG00000039757	mcfd2	2.56627	8.07173e-15	5.6605e-14
ENSDARG00000019949	serpinh1b	2.56472	3.41275e-24	4.56511e-23
ENSDARG00000074223	MDFIC	2.56116	1.33386e-21	1.51245e-20
ENSDARG00000010318	srpx	2.55998	8.38202e-21	9.02769e-20
ENSDARG00000043081	ctsz	2.55623	1.46585e-23	1.8773e-22
ENSDARG00000022650	cyp2ad3	2.55033	6.46316e-22	7.44072e-21
ENSDARG00000006600	lsm14aa	2.54914	6.34113e-12	3.50261e-11
ENSDARG00000036445	serpinh2	2.54808	1.00026e-12	5.93343e-12
ENSDARG00000056186	eif5a2	2.54667	9.18401e-43	2.99317e-41
ENSDARG00000098114	ctsa	2.54553	1.27591e-13	8.14251e-13
ENSDARG00000115383	gnb4b	2.54553	2.43953e-09	1.04539e-08
ENSDARG00000056695	phc2a	2.54433	1.05346e-15	7.91162e-15
ENSDARG00000069755	mtmr11	2.54311	2.73875e-10	1.29518e-09
ENSDARG00000038446	nrp2b	2.54228	2.25164e-14	1.52726e-13
ENSDARG00000007207	cnpy2	2.54141	1.88519e-14	1.28722e-13
ENSDARG00000001442	inppl1b	2.54126	1.66529e-12	9.69218e-12
ENSDARG00000045401	mllt10	2.54111	7.94151e-20	8.03882e-19
ENSDARG00000100719	uraha	2.53913	1.97698e-08	7.70687e-08
ENSDARG00000010571	ezh2	2.53742	1.89197e-20	1.98925e-19
ENSDARG00000018179	acvrl1	2.53688	3.19696e-18	2.87944e-17
ENSDARG00000052371	higd2a	2.53631	4.72606e-16	3.65023e-15
ENSDARG00000030448	sppl2	2.53622	1.04319e-17	9.11196e-17
ENSDARG00000089769	hapln1a	2.53439	3.1783e-27	5.11636e-26
ENSDARG00000040620	psmg1	2.53438	1.08138e-10	5.34247e-10
ENSDARG00000058366	si:dkey-222f8.3	2.53436	2.29848e-10	1.09663e-09
ENSDARG00000016404	ptch1	2.53255	1.45788e-06	4.58843e-06
ENSDARG00000096546	nrp2a	2.52914	1.8839e-31	3.7633e-30
ENSDARG00000002405	si:ch211-225b11.1	2.52857	2.65055e-16	2.0843e-15
ENSDARG00000010531	scamp4	2.52264	2.90199e-20	3.01606e-19
ENSDARG00000104871	LEPROTL1	2.52245	3.6536e-11	1.87741e-10
ENSDARG00000101161	orc4	2.52153	5.87534e-11	2.96635e-10
ENSDARG00000103783	cyyr1	2.52142	2.80265e-15	2.04095e-14
ENSDARG00000003829	galnt2	2.51867	1.54715e-20	1.6397e-19
ENSDARG00000000442	slc39a13	2.51851	1.03828e-12	6.14602e-12
ENSDARG00000074084	strip1	2.51703	5.5794e-14	3.66004e-13
ENSDARG00000039543	mrps6	2.51661	7.43305e-13	4.44308e-12
ENSDARG00000061854	lman2	2.51534	3.59573e-15	2.59503e-14
ENSDARG00000092895	si:dkey-188i13.11	2.51516	1.04183e-11	5.63461e-11
ENSDARG00000029795	prxl2b	2.5136	1.62941e-12	9.50052e-12
ENSDARG00000040439	rsl24d1	2.51279	4.32713e-27	6.91635e-26
ENSDARG00000027418	trappc4	2.51222	2.15817e-08	8.37028e-08
ENSDARG00000055708	timm8b	2.51221	2.64574e-11	1.37964e-10
ENSDARG00000086851	si:dkey-264d12.5	2.512	2.64777e-10	1.25399e-09
ENSDARG00000027689	pold1	2.51126	1.09962e-15	8.24461e-15
ENSDARG00000019442	CABZ01086041.1	2.50862	4.76129e-09	1.98634e-08
ENSDARG00000018002	eci1	2.5084	5.0029e-14	3.29239e-13
ENSDARG00000098954	stard13b	2.50757	1.34153e-22	1.60677e-21
ENSDARG00000017891	tcp1	2.50671	1.40678e-19	1.39705e-18
ENSDARG00000102565	vasnb	2.50612	3.72506e-19	3.59791e-18
ENSDARG00000034291	rpl37	2.50559	2.89031e-15	2.10207e-14
ENSDARG00000004527	pin4	2.505	1.73889e-12	1.01049e-11
ENSDARG00000025554	wdr83os	2.50386	2.83409e-14	1.90684e-13
ENSDARG00000099749	ube2d2l	2.50367	1.60302e-15	1.18495e-14
ENSDARG00000018562	cope	2.50277	3.40809e-19	3.30166e-18
ENSDARG00000095259	tmem119a	2.50261	6.41357e-05	0.000162944
ENSDARG00000059746	plod1a	2.50226	1.2412e-21	1.41092e-20
ENSDARG00000006921	lrp5	2.50132	6.68713e-25	9.39656e-24
ENSDARG00000077641	thbs3a	2.50123	1.47796e-14	1.01748e-13
ENSDARG00000028327	gmfb	2.50006	1.70996e-21	1.92728e-20
ENSDARG00000099266	vasna	2.49964	5.2159e-23	6.44218e-22
ENSDARG00000025522	sgk1	2.49894	7.41103e-34	1.67308e-32
ENSDARG00000029107	ube2d1a	2.49743	2.06359e-09	8.9072e-09
ENSDARG00000063233	baz1a	2.49717	2.13853e-10	1.02443e-09
ENSDARG00000099093	dock1	2.49706	5.78384e-08	2.14756e-07
ENSDARG00000039005	trappc1	2.49179	4.09807e-16	3.17717e-15
ENSDARG00000053091	DAB2	2.49112	2.59072e-24	3.49452e-23
ENSDARG00000104636	si:dkey-112a7.4	2.49107	1.93057e-14	1.31581e-13
ENSDARG00000001169	hsd17b8	2.49005	7.21975e-09	2.94816e-08
ENSDARG00000091124	rps19bp1	2.48905	2.42348e-09	1.0389e-08
ENSDARG00000074425	si:busm1-57f23.1	2.48721	2.72268e-12	1.55691e-11
ENSDARG00000029952	ampd2b	2.48664	8.06579e-10	3.62149e-09
ENSDARG00000016733	psat1	2.48638	1.39997e-12	8.21371e-12
ENSDARG00000038066	kpna2	2.48559	7.0833e-14	4.61971e-13
ENSDARG00000058094	ciarta	2.48191	2.06636e-20	2.16454e-19
ENSDARG00000011462	otub1b	2.48034	4.6581e-15	3.33399e-14
ENSDARG00000104292	ccn2b	2.4802	2.177e-21	2.43299e-20
ENSDARG00000053058	rps11	2.47796	2.10662e-23	2.66763e-22
ENSDARG00000074815	mxra5a	2.47789	1.11441e-17	9.72652e-17
ENSDARG00000016238	arl6ip5b	2.47785	9.07184e-16	6.84271e-15
ENSDARG00000018787	efna1b	2.47754	1.21034e-13	7.7372e-13
ENSDARG00000094557	nupr1b	2.47714	1.15996e-10	5.71693e-10
ENSDARG00000100558	slbp	2.47601	2.31091e-11	1.21064e-10
ENSDARG00000002745	tdh	2.47415	3.54294e-17	2.99827e-16
ENSDARG00000071692	prex2	2.47376	6.20944e-15	4.39415e-14
ENSDARG00000036190	txnl4a	2.4732	2.37575e-10	1.13206e-09
ENSDARG00000069496	arl2	2.47307	1.14046e-12	6.73144e-12
ENSDARG00000010948	kif11	2.47234	2.5506e-10	1.21026e-09
ENSDARG00000060753	pear1	2.47157	1.2597e-12	7.41197e-12
ENSDARG00000020482	nono	2.47138	1.28698e-21	1.4615e-20
ENSDARG00000027590	sept2	2.46953	6.30163e-35	1.49916e-33
ENSDARG00000044588	emp2	2.46942	4.59632e-29	8.08587e-28
ENSDARG00000063149	tmtc1	2.46856	2.24545e-18	2.05027e-17
ENSDARG00000095268	si:dkey-261h17.1	2.46852	1.24427e-19	1.24278e-18
ENSDARG00000074453	zfx	2.46823	9.51047e-17	7.76574e-16
ENSDARG00000029524	impdh1b	2.4677	5.55001e-12	3.07996e-11
ENSDARG00000079027	chsy1	2.46597	7.1235e-09	2.91361e-08
ENSDARG00000099667	snrpg	2.46303	1.43643e-19	1.42587e-18
ENSDARG00000023672	timm8a	2.46279	1.12717e-08	4.52492e-08
ENSDARG00000019130	plk2b	2.46188	1.95124e-14	1.32909e-13
ENSDARG00000103027	clns1a	2.45929	4.46797e-10	2.06403e-09
ENSDARG00000079572	plcd3b	2.45861	8.46929e-05	0.000211366
ENSDARG00000061424	znf646	2.45527	1.15751e-24	1.59764e-23
ENSDARG00000059460	sbf2	2.4537	2.88794e-13	1.79525e-12
ENSDARG00000035909	mfsd2ab	2.45301	3.79486e-28	6.38222e-27
ENSDARG00000053619	sra1	2.45261	2.87707e-10	1.35689e-09
ENSDARG00000100514	cfap20	2.45244	2.38658e-12	1.37063e-11
ENSDARG00000104111	mrps30	2.45235	8.25103e-10	3.70025e-09
ENSDARG00000054172	pgrmc1	2.45069	2.80834e-15	2.04443e-14
ENSDARG00000030241	vbp1	2.45059	1.78816e-12	1.03698e-11
ENSDARG00000036571	sema3e	2.45053	1.82158e-13	1.14851e-12
ENSDARG00000089924	aldh2.1	2.45018	2.17968e-20	2.28113e-19
ENSDARG00000031372	efna2a	2.44261	8.64385e-14	5.59864e-13
ENSDARG00000020893	slc25a55a	2.44196	6.81274e-24	8.87624e-23
ENSDARG00000101009	cited4b	2.43972	3.66638e-29	6.49552e-28
ENSDARG00000101626	arf6a	2.43937	8.78129e-14	5.6844e-13
ENSDARG00000103443	vwde	2.43721	4.46673e-15	3.20516e-14
ENSDARG00000017115	kctd10	2.4345	1.48145e-21	1.67307e-20
ENSDARG00000036073	cebpg	2.4335	1.88736e-23	2.39806e-22
ENSDARG00000089626	ptges3b	2.43298	1.3206e-15	9.83606e-15
ENSDARG00000034823	copg2	2.43249	3.76981e-18	3.38188e-17
ENSDARG00000035549	uprt	2.43243	7.5468e-12	4.13315e-11
ENSDARG00000062382	snapin	2.42789	6.78795e-09	2.78242e-08
ENSDARG00000036179	myo1ea	2.42631	4.16089e-17	3.50544e-16
ENSDARG00000009693	llgl1	2.426	1.78802e-11	9.49052e-11
ENSDARG00000071567	TSTD1	2.42514	6.21305e-12	3.43691e-11
ENSDARG00000069850	mrpl30	2.42477	4.84909e-16	3.74142e-15
ENSDARG00000006642	drg2	2.4239	2.09753e-10	1.00586e-09
ENSDARG00000046030	zgc:110339	2.42343	2.08676e-16	1.65364e-15
ENSDARG00000071017	nt5e	2.42304	3.19569e-10	1.49777e-09
ENSDARG00000009169	mob1ba	2.42171	3.15101e-13	1.94965e-12
ENSDARG00000010792	cdc25b	2.41931	5.55633e-15	3.94435e-14
ENSDARG00000070174	PLEKHH3	2.41712	3.58844e-15	2.59059e-14
ENSDARG00000055536	otub1a	2.41524	2.06748e-10	9.9293e-10
ENSDARG00000015638	gemin2	2.41202	6.18631e-09	2.54784e-08
ENSDARG00000016783	srsf6b	2.41047	7.2605e-21	7.83849e-20
ENSDARG00000037362	scube2	2.41003	1.17912e-11	6.34972e-11
ENSDARG00000059801	pdzd2	2.40976	1.4214e-06	4.48034e-06
ENSDARG00000028119	sumo3a	2.4097	1.39395e-23	1.78929e-22
ENSDARG00000027887	zfyve21	2.4092	7.62344e-14	4.96052e-13
ENSDARG00000012025	hs6st2	2.40754	1.2591e-11	6.77233e-11
ENSDARG00000011146	uqcrb	2.4074	7.87915e-11	3.94447e-10
ENSDARG00000092870	BX936337.1	2.40599	1.74715e-23	2.22493e-22
ENSDARG00000025889	usp14	2.40533	7.4539e-09	3.04158e-08
ENSDARG00000069846	zgc:162944	2.40324	6.60506e-17	5.48064e-16
ENSDARG00000029100	chchd1	2.40318	1.80455e-08	7.06933e-08
ENSDARG00000022129	rbm4.3	2.4031	1.53289e-20	1.62535e-19
ENSDARG00000075024	si:ch73-375g18.1	2.40208	1.43404e-18	1.3293e-17
ENSDARG00000051920	nsmaf	2.40134	6.93394e-09	2.84071e-08
ENSDARG00000053097	hsf2	2.39683	2.17431e-25	3.13337e-24
ENSDARG00000094097	CR936321.5	2.3961	6.78603e-14	4.43096e-13
ENSDARG00000034956	myclb	2.39325	1.03528e-16	8.42607e-16
ENSDARG00000086317	si:ch211-67e16.4	2.39213	8.26955e-14	5.36083e-13
ENSDARG00000089382	zgc:158463	2.39163	1.87921e-05	5.12538e-05
ENSDARG00000091902	b3gnt2b	2.39057	8.47181e-16	6.40083e-15
ENSDARG00000021343	wsb1	2.39046	1.84892e-26	2.86984e-25
ENSDARG00000008542	yod1	2.38869	1.19176e-15	8.9088e-15
ENSDARG00000092979	pias2	2.38783	8.3131e-17	6.84253e-16
ENSDARG00000103542	vegfaa	2.38734	4.39499e-19	4.21967e-18
ENSDARG00000039345	drg1	2.3868	5.35121e-10	2.44749e-09
ENSDARG00000090337	pprc1	2.38628	6.42868e-14	4.20127e-13
ENSDARG00000051746	ada2a	2.38556	4.4688e-12	2.50397e-11
ENSDARG00000093945	vma21	2.38527	1.42144e-11	7.61105e-11
ENSDARG00000058857	C7H19orf12	2.38473	1.51498e-11	8.08504e-11
ENSDARG00000018491	pdia4	2.38427	8.84252e-30	1.6174e-28
ENSDARG00000078888	iqgap1	2.3841	1.32467e-26	2.06893e-25
ENSDARG00000044299	lmnb1	2.38199	5.80494e-27	9.24567e-26
ENSDARG00000102741	sumo2b	2.38127	1.02631e-17	8.97495e-17
ENSDARG00000007989	nedd8	2.38074	5.10631e-15	3.63863e-14
ENSDARG00000063563	creb3l2	2.37966	2.89075e-39	8.32632e-38
ENSDARG00000004160	reep3b	2.37943	8.56863e-17	7.04258e-16
ENSDARG00000019103	kdm4ab	2.37838	3.44767e-10	1.60918e-09
ENSDARG00000044751	ddt	2.37798	1.77246e-14	1.21244e-13
ENSDARG00000037655	pls3	2.37764	4.1354e-21	4.53406e-20
ENSDARG00000018984	eya2	2.37707	4.08778e-10	1.89578e-09
ENSDARG00000103740	fundc2	2.37678	6.67673e-09	2.73932e-08
ENSDARG00000004297	irf2bpl	2.37578	1.40773e-23	1.80595e-22
ENSDARG00000077396	tlcd2	2.37316	2.93224e-13	1.82078e-12
ENSDARG00000100056	CABZ01088109.1	2.37085	2.83948e-10	1.34085e-09
ENSDARG00000011582	sox5	2.37053	2.59113e-17	2.21187e-16
ENSDARG00000103511	zfand2a	2.37049	8.91213e-11	4.43502e-10
ENSDARG00000104177	cpne3	2.37031	2.464e-08	9.49925e-08
ENSDARG00000003216	anxa2a	2.36987	2.86091e-11	1.48634e-10
ENSDARG00000009534	wls	2.36866	4.41474e-42	1.40233e-40
ENSDARG00000042876	abracl	2.36853	3.28879e-11	1.69691e-10
ENSDARG00000094133	wu:fc21g02	2.36835	3.28728e-14	2.19538e-13
ENSDARG00000032618	mgst1.1	2.36821	5.34757e-08	1.99213e-07
ENSDARG00000032296	pomp	2.36724	4.73107e-13	2.88846e-12
ENSDARG00000025326	myl12.2	2.36675	3.23405e-10	1.51385e-09
ENSDARG00000053362	cilp	2.36599	3.60295e-12	2.03704e-11
ENSDARG00000044692	eri1	2.36596	1.86628e-06	5.79196e-06
ENSDARG00000058004	six2a	2.36495	9.6114e-09	3.88539e-08
ENSDARG00000044001	lgals3b	2.36463	2.2609e-10	1.08006e-09
ENSDARG00000035325	srsf7a	2.35909	9.29031e-20	9.36631e-19
ENSDARG00000004173	copa	2.35852	3.09379e-18	2.79209e-17
ENSDARG00000041921	hsbp1b	2.35746	1.49595e-16	1.20022e-15
ENSDARG00000101082	eif3s6ip	2.35692	1.99887e-39	5.78697e-38
ENSDARG00000056648	ext2	2.35515	1.25178e-12	7.36725e-12
ENSDARG00000011945	slc35e1	2.35381	2.48865e-18	2.26134e-17
ENSDARG00000002632	anxa11b	2.35304	2.32336e-24	3.14519e-23
ENSDARG00000019438	rnf13	2.35233	1.13446e-24	1.5687e-23
ENSDARG00000035129	zgc:101858	2.35093	1.77352e-08	6.95863e-08
ENSDARG00000008494	myl6	2.35086	1.14391e-14	7.93804e-14
ENSDARG00000098771	cbx8b	2.34931	5.92144e-07	1.95844e-06
ENSDARG00000069910	gtf2f2a	2.34873	4.29457e-12	2.40934e-11
ENSDARG00000016080	nob1	2.34822	1.23629e-07	4.42925e-07
ENSDARG00000017842	syvn1	2.34821	7.592e-11	3.80494e-10
ENSDARG00000079317	dlc1	2.34821	1.10576e-10	5.45575e-10
ENSDARG00000041108	ctsh	2.34543	5.39694e-13	3.27059e-12
ENSDARG00000037259	ndufb6	2.34424	1.16559e-13	7.46805e-13
ENSDARG00000100317	ahsa1b	2.34405	1.77766e-18	1.63706e-17
ENSDARG00000068628	rab8b	2.34266	1.29618e-18	1.20548e-17
ENSDARG00000012005	mob2b	2.34226	3.33308e-13	2.05779e-12
ENSDARG00000057053	SGMS1	2.34099	4.59776e-21	5.02147e-20
ENSDARG00000069473	frem1a	2.33957	2.22143e-06	6.84237e-06
ENSDARG00000058212	ndnl2	2.33949	1.29012e-10	6.32111e-10
ENSDARG00000087333	scoca	2.3359	1.95279e-12	1.12724e-11
ENSDARG00000035131	surf4l	2.3355	9.01216e-12	4.90589e-11
ENSDARG00000093313	ubb	2.33492	4.56378e-25	6.44906e-24
ENSDARG00000078308	spry2	2.33425	1.46271e-11	7.82462e-11
ENSDARG00000035631	sdf2l1	2.3324	7.79399e-11	3.90271e-10
ENSDARG00000045620	nansa	2.33228	2.1427e-13	1.34533e-12
ENSDARG00000070497	bicc1b	2.331	4.20206e-05	0.000109156
ENSDARG00000058992	cers2b	2.32975	3.36993e-14	2.24658e-13
ENSDARG00000043009	fam43a	2.32958	1.12892e-12	6.66856e-12
ENSDARG00000021948	tnc	2.32899	3.23526e-34	7.42267e-33
ENSDARG00000016754	tbca	2.32837	7.75013e-15	5.44513e-14
ENSDARG00000089507	ugt1b5	2.32785	2.64839e-17	2.25819e-16
ENSDARG00000104244	twsg1a	2.32486	5.48017e-13	3.31708e-12
ENSDARG00000078216	eps15	2.32464	4.82972e-12	2.6995e-11
ENSDARG00000055760	srm	2.32329	1.27431e-15	9.50693e-15
ENSDARG00000013979	ndfip1	2.32222	2.03621e-16	1.61472e-15
ENSDARG00000016086	smurf1	2.32054	1.81381e-19	1.78789e-18
ENSDARG00000054271	cdkn1bb	2.31914	1.96799e-25	2.84514e-24
ENSDARG00000037108	pfdn6	2.31866	2.92755e-10	1.37897e-09
ENSDARG00000077139	col6a3	2.31839	3.75368e-25	5.34113e-24
ENSDARG00000039913	tmem147	2.31766	4.27968e-15	3.07681e-14
ENSDARG00000044938	cbx2	2.31727	2.28655e-15	1.67213e-14
ENSDARG00000036489	MAF1	2.31687	5.46338e-16	4.19529e-15
ENSDARG00000002285	mcoln1a	2.31623	6.17032e-13	3.71587e-12
ENSDARG00000016477	eif4a2	2.3162	6.26898e-20	6.37728e-19
ENSDARG00000038239	tnpo2	2.31601	1.47012e-25	2.14599e-24
ENSDARG00000045979	zgc:153704	2.3153	4.77907e-15	3.41841e-14
ENSDARG00000055381	bambia	2.31526	1.43838e-13	9.13796e-13
ENSDARG00000070494	pdgfra	2.31489	3.71635e-38	1.01348e-36
ENSDARG00000078095	cipcb	2.31446	5.13173e-17	4.29129e-16
ENSDARG00000098783	polr2b	2.31161	1.82138e-17	1.56904e-16
ENSDARG00000005468	irf2bp1	2.31041	1.00414e-17	8.7947e-17
ENSDARG00000091481	foxc1a	2.3102	1.1375e-09	5.04702e-09
ENSDARG00000110608	CABZ01115113.1	2.30987	2.63366e-10	1.2481e-09
ENSDARG00000005652	man1a1	2.30686	8.48418e-18	7.46853e-17
ENSDARG00000003869	decr1	2.30645	5.23495e-11	2.6579e-10
ENSDARG00000028848	lsm12a	2.30532	6.29554e-12	3.48083e-11
ENSDARG00000087186	si:ch211-232b12.5	2.30444	3.82915e-10	1.78059e-09
ENSDARG00000017388	gstt1b	2.30293	3.27376e-13	2.02282e-12
ENSDARG00000055080	rbm4.2	2.30263	6.05035e-17	5.02776e-16
ENSDARG00000062936	ndnf	2.30243	1.00589e-25	1.48176e-24
ENSDARG00000040730	wdr75	2.30203	1.05234e-11	5.68738e-11
ENSDARG00000087303	cebpd	2.29949	1.80601e-10	8.72182e-10
ENSDARG00000115717	pigbos1	2.29686	1.32681e-08	5.27845e-08
ENSDARG00000045694	prickle1b	2.29581	2.60163e-20	2.71265e-19
ENSDARG00000000666	creg2	2.29563	8.26574e-11	4.12884e-10
ENSDARG00000104149	rraga	2.29553	2.77327e-17	2.3611e-16
ENSDARG00000035400	btf3	2.29432	2.04786e-32	4.30833e-31
ENSDARG00000055763	tmem115	2.29428	1.55466e-18	1.43698e-17
ENSDARG00000016750	abcc6a	2.29399	1.10661e-06	3.52903e-06
ENSDARG00000099776	glula	2.29383	1.12096e-15	8.39619e-15
ENSDARG00000017658	gmppb	2.29309	1.1659e-16	9.44148e-16
ENSDARG00000018110	pak4	2.29304	2.57412e-20	2.6852e-19
ENSDARG00000039882	ap3s2	2.29254	8.70775e-12	4.74477e-11
ENSDARG00000003938	rpa1	2.29172	2.46481e-29	4.39785e-28
ENSDARG00000033738	zgc:153867	2.29152	3.26678e-30	6.10909e-29
ENSDARG00000060586	ctdspl2b	2.29071	5.83241e-13	3.52178e-12
ENSDARG00000095774	emd	2.28983	1.56638e-12	9.14724e-12
ENSDARG00000094561	si:ch211-139a5.9	2.28907	8.05355e-05	0.000201723
ENSDARG00000074843	phldb2b	2.28726	5.6557e-24	7.42883e-23
ENSDARG00000101915	pin1	2.28709	8.78459e-12	4.78432e-11
ENSDARG00000015506	pibf1	2.28495	1.5323e-11	8.17551e-11
ENSDARG00000058369	mex3b	2.2847	4.11957e-18	3.69125e-17
ENSDARG00000040912	kdelr3	2.28329	4.46106e-10	2.06126e-09
ENSDARG00000098852	smdt1b	2.28112	6.06447e-13	3.657e-12
ENSDARG00000022684	fkbp1aa	2.28	6.02598e-23	7.41024e-22
ENSDARG00000092112	tomm40	2.27972	5.9138e-22	6.82219e-21
ENSDARG00000052615	tnmd	2.27902	3.25041e-26	4.97669e-25
ENSDARG00000040864	si:dkey-286j15.1	2.27831	6.32768e-23	7.76854e-22
ENSDARG00000098671	prelid1a	2.27648	5.33294e-13	3.2349e-12
ENSDARG00000099966	polr2a	2.2762	9.25739e-21	9.942e-20
ENSDARG00000071378	micos13	2.27546	1.8288e-10	8.82432e-10
ENSDARG00000008920	mrpl53	2.27501	5.80813e-07	1.92435e-06
ENSDARG00000056903	mrpl13	2.27472	4.45509e-11	2.27321e-10
ENSDARG00000028699	crkl	2.27446	3.30693e-25	4.71436e-24
ENSDARG00000028542	si:ch211-114c12.2	2.27383	1.34672e-30	2.58271e-29
ENSDARG00000011821	plod2	2.27311	1.27525e-14	8.82775e-14
ENSDARG00000014015	pdia7	2.26676	1.30417e-19	1.29973e-18
ENSDARG00000006413	rpl38	2.26615	2.28718e-13	1.43166e-12
ENSDARG00000092954	mrpl34	2.26612	1.38618e-09	6.10119e-09
ENSDARG00000070151	nfyc	2.26372	9.29192e-19	8.71354e-18
ENSDARG00000071396	timm23a	2.26349	3.08247e-10	1.44771e-09
ENSDARG00000036100	eya3	2.26106	1.89036e-15	1.39143e-14
ENSDARG00000071403	oaz1a	2.25829	4.25115e-17	3.57881e-16
ENSDARG00000011272	uqcc2	2.25755	6.26749e-10	2.84694e-09
ENSDARG00000069290	bida	2.25628	5.05245e-10	2.31865e-09
ENSDARG00000098443	zfand6	2.25425	1.45444e-18	1.34766e-17
ENSDARG00000111714	BOLA2	2.25366	4.5299e-10	2.0905e-09
ENSDARG00000006040	cyp20a1	2.25247	1.80876e-09	7.86597e-09
ENSDARG00000062089	uggt2	2.25237	1.30165e-14	9.00495e-14
ENSDARG00000039650	itm2cb	2.25229	1.95852e-09	8.47152e-09
ENSDARG00000052556	fgfrl1b	2.25165	1.3805e-13	8.78018e-13
ENSDARG00000040635	rnf11b	2.25151	3.31335e-09	1.40173e-08
ENSDARG00000096932	si:ch211-37e10.2	2.25124	6.95105e-09	2.84669e-08
ENSDARG00000037570	polr1d	2.2507	5.48014e-10	2.50291e-09
ENSDARG00000010160	rps15a	2.25069	7.00135e-16	5.32372e-15
ENSDARG00000099309	si:zfos-169g10.3	2.25055	2.71009e-11	1.41156e-10
ENSDARG00000006546	ak4	2.2486	2.95812e-09	1.2571e-08
ENSDARG00000055064	prdx5	2.24787	6.48367e-22	7.46052e-21
ENSDARG00000045147	tmem184ba	2.24757	7.10793e-25	9.95066e-24
ENSDARG00000095705	CDPF1	2.24756	2.76023e-11	1.43602e-10
ENSDARG00000011897	tsg101b	2.24754	2.20567e-18	2.01557e-17
ENSDARG00000006812	wdr26b	2.24694	4.92698e-21	5.36803e-20
ENSDARG00000074955	nup98	2.24686	3.19977e-15	2.31965e-14
ENSDARG00000024116	vamp8	2.24651	1.61395e-07	5.70434e-07
ENSDARG00000100693	ddr2a	2.24575	9.78598e-18	8.581e-17
ENSDARG00000038754	plk3	2.24542	4.37364e-25	6.192e-24
ENSDARG00000100698	eva1bb	2.24536	1.54358e-09	6.75445e-09
ENSDARG00000032849	ndrg1a	2.24207	8.08567e-27	1.27433e-25
ENSDARG00000102452	eif3ha	2.24113	1.56607e-20	1.65819e-19
ENSDARG00000055635	crk	2.24049	1.75895e-16	1.40274e-15
ENSDARG00000006300	psmd9	2.23971	3.20043e-07	1.09247e-06
ENSDARG00000020984	slc16a10	2.23905	2.43991e-23	3.07931e-22
ENSDARG00000024877	ptgr1	2.23875	1.94776e-09	8.42658e-09
ENSDARG00000040623	fosl2	2.23834	2.21626e-30	4.1862e-29
ENSDARG00000018178	pgm2	2.23718	4.64118e-07	1.55508e-06
ENSDARG00000102750	cdh1	2.23556	1.38632e-06	4.37405e-06
ENSDARG00000056583	ndufs6	2.23426	1.87164e-11	9.91571e-11
ENSDARG00000099144	igfbp3	2.23423	1.45181e-15	1.07565e-14
ENSDARG00000001788	atp5po	2.23383	2.46235e-10	1.17011e-09
ENSDARG00000061994	acacb	2.23339	9.30353e-20	9.37545e-19
ENSDARG00000014506	tmem126a	2.23142	7.18529e-11	3.60592e-10
ENSDARG00000059472	arhgap31	2.22994	3.07001e-14	2.06065e-13
ENSDARG00000074979	larp4ab	2.22989	8.21997e-10	3.68705e-09
ENSDARG00000073696	frmd8	2.22963	1.69527e-10	8.19933e-10
ENSDARG00000025254	s100a10b	2.22947	1.1967e-10	5.89157e-10
ENSDARG00000018492	znf503	2.22939	6.4862e-18	5.73885e-17
ENSDARG00000098681	CU207221.1	2.22528	1.68449e-17	1.45389e-16
ENSDARG00000103163	tomm20a	2.22331	1.84823e-14	1.26274e-13
ENSDARG00000111785	trappc2l	2.22311	2.81348e-08	1.07839e-07
ENSDARG00000068404	tbcb	2.22262	1.15287e-12	6.79933e-12
ENSDARG00000067549	adamts12	2.22043	3.47123e-16	2.70982e-15
ENSDARG00000057075	lamtor3	2.22032	1.36019e-11	7.29521e-11
ENSDARG00000022340	ufc1	2.21602	5.00456e-09	2.08282e-08
ENSDARG00000068995	h2ax1	2.21372	2.22694e-16	1.75917e-15
ENSDARG00000028086	zbtb2b	2.21197	2.44823e-13	1.53035e-12
ENSDARG00000092364	si:ch211-218c6.8	2.21151	6.51923e-16	4.96717e-15
ENSDARG00000104537	cox7c	2.21057	1.86017e-12	1.07708e-11
ENSDARG00000003486	ppp1caa	2.20998	1.37466e-35	3.34081e-34
ENSDARG00000030479	hmgb1b	2.20679	4.2655e-19	4.10234e-18
ENSDARG00000077069	srgn	2.20622	1.45722e-12	8.53187e-12
ENSDARG00000033596	polr2c	2.2043	5.50656e-14	3.61647e-13
ENSDARG00000054063	arpc4	2.20351	3.31595e-15	2.39848e-14
ENSDARG00000101644	ARHGEF17	2.20279	2.55493e-15	1.86416e-14
ENSDARG00000075015	soul5	2.20263	4.44627e-13	2.72195e-12
ENSDARG00000102441	ctnna1	2.20248	2.6691e-15	1.94558e-14
ENSDARG00000018966	cyb5r1	2.20178	1.02335e-12	6.06242e-12
ENSDARG00000092493	si:dkeyp-44a8.2	2.20162	9.88464e-19	9.26167e-18
ENSDARG00000078114	si:ch73-237c6.1	2.20146	2.04276e-13	1.28437e-12
ENSDARG00000022165	mgst1.2	2.20037	2.43669e-07	8.4377e-07
ENSDARG00000057681	si:ch211-266o15.1	2.19878	9.89442e-09	3.99336e-08
ENSDARG00000099642	dcun1d1	2.19507	7.90544e-07	2.57386e-06
ENSDARG00000100529	sh3bp5a	2.1939	2.40127e-18	2.18458e-17
ENSDARG00000100623	trrap	2.19287	1.16694e-13	7.4746e-13
ENSDARG00000036305	phf23b	2.19135	1.35019e-08	5.36672e-08
ENSDARG00000003259	loxa	2.19113	2.40534e-13	1.50437e-12
ENSDARG00000059333	si:ch211-285f17.1	2.19084	2.8446e-06	8.65664e-06
ENSDARG00000029865	rassf2a	2.18946	4.3416e-10	2.00895e-09
ENSDARG00000054616	cldni	2.18835	2.05514e-05	5.57823e-05
ENSDARG00000061590	cachd1	2.18366	2.89931e-13	1.80083e-12
ENSDARG00000014536	pfdn1	2.18362	1.64101e-16	1.3124e-15
ENSDARG00000038076	romo1	2.1835	7.46961e-11	3.7461e-10
ENSDARG00000011094	ccna2	2.18181	3.99742e-09	1.67997e-08
ENSDARG00000101127	map1lc3b	2.18132	7.18639e-24	9.33609e-23
ENSDARG00000007791	ppp2r1ba	2.17838	1.42816e-30	2.73657e-29
ENSDARG00000005463	slc30a1a	2.17756	1.59266e-13	1.00727e-12
ENSDARG00000054302	ehd4	2.17739	6.51064e-10	2.95382e-09
ENSDARG00000054696	psmb4	2.17711	1.46948e-16	1.17982e-15
ENSDARG00000009285	rpl15	2.17636	1.22749e-24	1.69215e-23
ENSDARG00000090389	ndufv3	2.17523	6.02472e-10	2.74164e-09
ENSDARG00000044540	fkbp2	2.17501	1.65874e-13	1.04847e-12
ENSDARG00000095451	si:ch211-196l7.4	2.1746	6.59383e-12	3.63596e-11
ENSDARG00000100446	si:ch211-286o17.1	2.17219	1.50777e-15	1.11638e-14
ENSDARG00000057491	n4bp1	2.17161	2.6179e-12	1.49813e-11
ENSDARG00000070470	sh3rf1	2.17116	2.71023e-10	1.28223e-09
ENSDARG00000003035	hspa9	2.17035	5.85935e-27	9.32576e-26
ENSDARG00000036456	anxa4	2.16997	5.86424e-16	4.48935e-15
ENSDARG00000007362	sft2d1	2.16945	4.09668e-13	2.5134e-12
ENSDARG00000055786	prss23	2.16874	9.64506e-09	3.8969e-08
ENSDARG00000115281	hist1h4l	2.1683	3.13412e-11	1.62082e-10
ENSDARG00000026070	cd82b	2.16654	7.64514e-35	1.80735e-33
ENSDARG00000058349	polr2l	2.1647	5.45686e-12	3.0305e-11
ENSDARG00000074695	mertka	2.16308	5.49715e-14	3.61134e-13
ENSDARG00000069342	zgc:153115	2.16038	1.703e-14	1.16599e-13
ENSDARG00000034427	jpt2	2.16009	3.00325e-22	3.53694e-21
ENSDARG00000068434	h3f3b.1	2.15953	1.74823e-25	2.53555e-24
ENSDARG00000018192	ubr5	2.15923	5.89821e-12	3.26756e-11
ENSDARG00000054433	yipf6	2.15912	1.92823e-08	7.529e-08
ENSDARG00000035563	znf703	2.15902	3.82641e-22	4.48234e-21
ENSDARG00000003584	pla2g7	2.15895	1.42226e-08	5.63631e-08
ENSDARG00000009640	psmb1	2.15707	7.73739e-14	5.02885e-13
ENSDARG00000088178	tp53inp2	2.15621	1.33894e-10	6.5447e-10
ENSDARG00000041182	rpl4	2.15612	2.01269e-24	2.73448e-23
ENSDARG00000043581	gadd45aa	2.15604	2.71364e-09	1.15735e-08
ENSDARG00000028431	adnp2b	2.15469	4.11036e-19	3.95989e-18
ENSDARG00000068708	ifrd1	2.15372	4.85743e-36	1.21587e-34
ENSDARG00000090352	CR855311.1	2.15234	7.02739e-07	2.30361e-06
ENSDARG00000089791	slc25a32a	2.14971	5.34384e-17	4.45874e-16
ENSDARG00000013976	anxa13	2.14885	1.64647e-25	2.39567e-24
ENSDARG00000019362	ptbp1a	2.14872	4.46566e-23	5.53374e-22
ENSDARG00000037879	lfng	2.14843	1.6745e-10	8.10406e-10
ENSDARG00000062997	hyal2b	2.14788	1.30467e-16	1.05312e-15
ENSDARG00000078073	nudt5	2.14706	7.53528e-08	2.76196e-07
ENSDARG00000008735	atp6ap2	2.14664	1.06959e-12	6.328e-12
ENSDARG00000045444	fzd8a	2.1464	7.86458e-08	2.87891e-07
ENSDARG00000100742	reep5	2.1442	9.84511e-14	6.34209e-13
ENSDARG00000036232	trpm7	2.14279	6.47355e-10	2.93759e-09
ENSDARG00000078352	lyrm4	2.14224	6.74586e-06	1.95552e-05
ENSDARG00000045296	cops9	2.14059	6.12635e-16	4.67572e-15
ENSDARG00000053835	plekhh1	2.13999	1.49275e-07	5.30089e-07
ENSDARG00000014165	ssr3	2.13952	1.67703e-16	1.33978e-15
ENSDARG00000058030	hspa14	2.13771	7.60559e-11	3.81006e-10
ENSDARG00000037009	banf1	2.13734	2.25286e-14	1.52763e-13
ENSDARG00000054858	tp53bp2b	2.13692	7.08242e-13	4.24249e-12
ENSDARG00000063905	mt-co1	2.13577	1.16907e-29	2.12117e-28
ENSDARG00000057672	plpp5	2.1354	3.96707e-09	1.66827e-08
ENSDARG00000041363	dctn3	2.13536	3.03839e-09	1.28927e-08
ENSDARG00000019838	ugdh	2.13335	1.05496e-11	5.70019e-11
ENSDARG00000101942	si:dkey-260j18.2	2.13181	2.41618e-09	1.03617e-08
ENSDARG00000100938	hint2	2.13103	1.63347e-09	7.13668e-09
ENSDARG00000087869	si:ch211-11k18.4	2.12866	1.48286e-10	7.21221e-10
ENSDARG00000052170	uap1	2.1256	5.12579e-12	2.85437e-11
ENSDARG00000077497	igsf10	2.12489	1.76096e-11	9.35129e-11
ENSDARG00000043003	pcyt2	2.12487	9.02223e-17	7.39652e-16
ENSDARG00000054749	lmo4b	2.124	3.62372e-18	3.25342e-17
ENSDARG00000015757	tmem50a	2.12378	2.7813e-16	2.18256e-15
ENSDARG00000029533	rpl18	2.12362	5.12672e-13	3.11652e-12
ENSDARG00000099999	tcf3b	2.12241	1.57557e-23	2.01325e-22
ENSDARG00000021242	mvp	2.12165	2.79114e-22	3.29402e-21
ENSDARG00000009525	tial1	2.1194	1.10273e-19	1.10582e-18
ENSDARG00000075892	bag6	2.11927	1.22009e-10	5.99886e-10
ENSDARG00000077778	adamts9	2.11918	2.1218e-10	1.01664e-09
ENSDARG00000032866	erh	2.11864	3.83911e-17	3.23797e-16
ENSDARG00000089372	clk4a	2.11596	1.59203e-20	1.68332e-19
ENSDARG00000059337	tgif1	2.1155	4.14685e-27	6.6376e-26
ENSDARG00000077726	nocta	2.1153	6.35221e-21	6.88095e-20
ENSDARG00000027187	kat8	2.11482	2.90206e-11	1.50564e-10
ENSDARG00000053070	gosr2	2.11477	1.64836e-14	1.12892e-13
ENSDARG00000026862	aktip	2.11476	4.4376e-12	2.48773e-11
ENSDARG00000056713	pskh1	2.11434	1.88047e-14	1.28438e-13
ENSDARG00000015731	ano5a	2.11381	0.000346279	0.000785228
ENSDARG00000011407	col2a1b	2.11357	7.41702e-35	1.7571e-33
ENSDARG00000070834	taf13	2.11247	2.77962e-10	1.31341e-09
ENSDARG00000056510	gstk1	2.1106	1.36546e-14	9.4348e-14
ENSDARG00000103735	elovl1b	2.10979	1.40258e-18	1.30121e-17
ENSDARG00000003526	psma5	2.10496	1.49132e-14	1.02573e-13
ENSDARG00000012405	col1a1a	2.10478	6.74376e-37	1.7502e-35
ENSDARG00000055966	cflara	2.10327	1.57699e-12	9.20677e-12
ENSDARG00000056623	ptenb	2.09963	5.94753e-34	1.3508e-32
ENSDARG00000026726	anxa1a	2.0992	3.1669e-08	1.20688e-07
ENSDARG00000014017	rrm1	2.09911	9.31244e-22	1.06557e-20
ENSDARG00000101859	mnta	2.09902	2.52021e-15	1.83943e-14
ENSDARG00000025850	rps21	2.09834	1.42103e-16	1.14255e-15
ENSDARG00000075249	fam171a2a	2.09793	1.35361e-11	7.26165e-11
ENSDARG00000026680	slc25a14	2.09749	1.56789e-14	1.07643e-13
ENSDARG00000011594	smarcb1b	2.09722	2.33759e-11	1.22404e-10
ENSDARG00000038099	gskip	2.09697	2.8686e-10	1.35346e-09
ENSDARG00000005254	kdelr2a	2.09696	1.06831e-34	2.50715e-33
ENSDARG00000011125	snrpb	2.09681	8.06442e-21	8.68977e-20
ENSDARG00000078322	col12a1a	2.09662	1.78918e-15	1.31824e-14
ENSDARG00000012432	fam76b	2.09573	1.08914e-15	8.16872e-15
ENSDARG00000055875	pag1	2.09392	5.96572e-11	3.01063e-10
ENSDARG00000013351	cirbpb	2.093	4.06445e-29	7.17258e-28
ENSDARG00000041723	TUBB4B	2.09123	6.22636e-08	2.30164e-07
ENSDARG00000021252	cct6a	2.08965	2.50572e-21	2.78519e-20
ENSDARG00000041896	dnajc5ga	2.08844	2.42838e-11	1.27011e-10
ENSDARG00000037393	slc43a1a	2.08806	3.32347e-23	4.14569e-22
ENSDARG00000009447	atp5mc3b	2.08668	7.11051e-12	3.90273e-11
ENSDARG00000060316	cish	2.08538	5.7791e-11	2.91972e-10
ENSDARG00000099439	serp1	2.08508	2.12323e-16	1.68195e-15
ENSDARG00000100712	si:dkey-19b23.12	2.08405	6.38702e-05	0.000162287
ENSDARG00000014274	rfc2	2.08344	1.29786e-07	4.63731e-07
ENSDARG00000012723	rbm14a	2.08222	5.23135e-13	3.17756e-12
ENSDARG00000074892	pde6d	2.08052	4.61261e-07	1.54597e-06
ENSDARG00000045850	ccdc167	2.0794	1.35391e-08	5.37868e-08
ENSDARG00000018643	igf2a	2.07858	3.37831e-10	1.57811e-09
ENSDARG00000074319	sall1a	2.07519	9.65149e-15	6.7286e-14
ENSDARG00000022891	zgc:175214	2.07404	7.6553e-13	4.57351e-12
ENSDARG00000071084	wipf1b	2.0735	1.22574e-14	8.49023e-14
ENSDARG00000070455	tmem245	2.07339	1.23611e-08	4.93767e-08
ENSDARG00000091402	eif2b1	2.07325	5.42018e-07	1.80324e-06
ENSDARG00000104295	arhgap21a	2.07263	3.51678e-08	1.3339e-07
ENSDARG00000103980	ets2	2.07232	3.22388e-15	2.33495e-14
ENSDARG00000004218	rnd1b	2.07028	3.3261e-11	1.71538e-10
ENSDARG00000100114	sf3a3	2.07006	5.88072e-17	4.8886e-16
ENSDARG00000062222	mxra8a	2.06994	2.91416e-15	2.11805e-14
ENSDARG00000006603	csrp1a	2.06937	5.5114e-08	2.0491e-07
ENSDARG00000029445	eif1b	2.06916	2.05843e-25	2.97398e-24
ENSDARG00000035887	zgc:91944	2.06651	3.00981e-09	1.27859e-08
ENSDARG00000013843	sept5a	2.0655	5.71118e-10	2.60421e-09
ENSDARG00000042533	gstm.1	2.06547	3.18405e-14	2.13086e-13
ENSDARG00000009142	ppp1r13bb	2.06314	1.22154e-12	7.19871e-12
ENSDARG00000069527	ube2g1b	2.06279	1.61761e-11	8.6144e-11
ENSDARG00000013822	anapc16	2.06265	4.12497e-15	2.96843e-14
ENSDARG00000055759	efhd2	2.0622	5.62967e-22	6.49774e-21
ENSDARG00000054619	fras1	2.0614	2.66345e-12	1.52343e-11
ENSDARG00000102531	anapc11	2.06052	1.42532e-08	5.64745e-08
ENSDARG00000029415	mtx2	2.05481	9.63999e-10	4.3009e-09
ENSDARG00000069100	aldh9a1a.1	2.05103	2.81203e-27	4.53971e-26
ENSDARG00000092693	tpt1	2.04971	4.87826e-36	1.21973e-34
ENSDARG00000092798	ppib	2.04847	2.59427e-15	1.89164e-14
ENSDARG00000071573	lsm5	2.04838	5.43134e-08	2.021e-07
ENSDARG00000019191	sept12	2.0479	9.17268e-18	8.05888e-17
ENSDARG00000077515	letm2	2.04733	6.00583e-29	1.05163e-27
ENSDARG00000086332	bri3	2.0465	1.19277e-15	8.9134e-15
ENSDARG00000035678	zgc:91910	2.04481	1.07251e-15	8.04671e-15
ENSDARG00000104782	oaz1b	2.04459	2.75872e-25	3.94781e-24
ENSDARG00000055276	rel	2.04457	1.34142e-12	7.88249e-12
ENSDARG00000057011	dpm1	2.04452	3.4688e-10	1.6187e-09
ENSDARG00000102744	mgst3a	2.04403	7.59404e-11	3.80512e-10
ENSDARG00000104068	gstp1	2.04321	2.74228e-07	9.43503e-07
ENSDARG00000041332	tmem33	2.04186	1.92211e-11	1.01687e-10
ENSDARG00000068179	trib2	2.03844	1.02886e-12	6.09185e-12
ENSDARG00000039943	tent5ba	2.03794	1.82779e-18	1.68117e-17
ENSDARG00000020454	psmd8	2.03487	2.76075e-14	1.8586e-13
ENSDARG00000044304	prrc1	2.03452	1.91768e-09	8.30444e-09
ENSDARG00000042004	nfya	2.03444	2.47304e-10	1.17493e-09
ENSDARG00000035136	selenow1	2.03355	2.38141e-22	2.82673e-21
ENSDARG00000041203	drap1	2.03232	4.05712e-12	2.2818e-11
ENSDARG00000036966	hsd3b7	2.03178	3.91526e-07	1.32306e-06
ENSDARG00000104665	kirrel3l	2.03142	8.07383e-14	5.23696e-13
ENSDARG00000091655	gcsha	2.03076	1.06521e-07	3.84562e-07
ENSDARG00000101844	mibp2	2.0307	8.64861e-13	5.14649e-12
ENSDARG00000091631	si:ch211-197h24.6	2.02938	5.04986e-11	2.56577e-10
ENSDARG00000016532	suco	2.02877	7.79606e-16	5.9061e-15
ENSDARG00000104431	slc1a3a	2.02756	1.1333e-10	5.59039e-10
ENSDARG00000027750	dpp7	2.02698	1.50551e-17	1.30341e-16
ENSDARG00000058746	ubap1	2.02442	2.99089e-09	1.27079e-08
ENSDARG00000012968	rhoub	2.02425	2.75049e-12	1.57162e-11
ENSDARG00000031100	ivns1abpa	2.02306	6.2081e-16	4.73651e-15
ENSDARG00000078135	mrc2	2.02286	5.93508e-06	1.73229e-05
ENSDARG00000011049	slc17a9b	2.02276	3.00972e-08	1.14931e-07
ENSDARG00000029510	timm17a	2.02149	5.58551e-11	2.82692e-10
ENSDARG00000088708	ngfra	2.02075	2.89945e-11	1.50498e-10
ENSDARG00000103799	kars1	2.01941	2.34328e-18	2.13441e-17
ENSDARG00000002909	tjp3	2.01769	1.68142e-09	7.33485e-09
ENSDARG00000099677	bambib	2.01671	1.62803e-07	5.75049e-07
ENSDARG00000008936	sec11a	2.01501	1.02498e-10	5.07607e-10
ENSDARG00000040314	psph	2.01499	1.92958e-16	1.53286e-15
ENSDARG00000077799	egr4	2.0128	1.60505e-08	6.32843e-08
ENSDARG00000070164	ubr2	2.01187	1.28823e-08	5.13583e-08
ENSDARG00000003705	prnprs3	2.01144	1.71816e-20	1.81242e-19
ENSDARG00000037998	flot1b	2.01051	8.8864e-28	1.45862e-26
ENSDARG00000031044	lipg	2.01041	2.61864e-10	1.2415e-09
ENSDARG00000021582	dynlrb1	2.00877	4.62637e-09	1.93327e-08
ENSDARG00000008188	sf1	2.00876	1.59169e-26	2.4791e-25
ENSDARG00000006719	specc1la	2.00852	4.65996e-17	3.91128e-16
ENSDARG00000097797	tomm6	2.00576	2.24552e-10	1.07295e-09
ENSDARG00000099519	cpdp	2.00576	3.32387e-13	2.05266e-12
ENSDARG00000058041	ndufa8	2.00546	3.07971e-13	1.90658e-12
ENSDARG00000009629	unc119.1	2.00509	1.60529e-16	1.28565e-15
ENSDARG00000023472	ctnnb2	2.00497	3.02669e-18	2.73482e-17
ENSDARG00000104451	slc39a7	2.00359	8.45986e-15	5.92348e-14
ENSDARG00000025350	prdx2	1.99911	1.90158e-14	1.29762e-13
ENSDARG00000026865	fam107b	1.99893	3.49633e-09	1.4772e-08
ENSDARG00000015862	rpl5b	1.99869	3.83548e-17	3.23612e-16
ENSDARG00000097264	si:ch211-40k21.5	1.99826	5.25997e-11	2.67e-10
ENSDARG00000057026	ran	1.99799	3.76093e-25	5.34806e-24
ENSDARG00000043710	parvaa	1.99786	4.17766e-22	4.87472e-21
ENSDARG00000018574	sf3b4	1.99633	3.65293e-10	1.70145e-09
ENSDARG00000060542	lgr4	1.99558	4.10685e-11	2.10148e-10
ENSDARG00000060596	prkaa1	1.9952	5.39789e-13	3.27059e-12
ENSDARG00000022309	dspa	1.99238	3.65986e-16	2.85115e-15
ENSDARG00000067795	ifngr2	1.99009	7.19942e-09	2.94138e-08
ENSDARG00000101631	etfa	1.98964	2.05287e-14	1.39663e-13
ENSDARG00000012688	eif1	1.98889	1.80241e-72	1.85616e-70
ENSDARG00000026369	dbi	1.98872	2.55599e-11	1.335e-10
ENSDARG00000002215	rtca	1.98852	2.87434e-41	8.88014e-40
ENSDARG00000023627	ggps1	1.98837	1.90721e-09	8.26384e-09
ENSDARG00000040072	scpep1	1.98754	2.66298e-12	1.52343e-11
ENSDARG00000093997	si:dkey-9i23.15	1.98681	1.0496e-07	3.79112e-07
ENSDARG00000099631	cmtm6	1.98511	1.47386e-09	6.47198e-09
ENSDARG00000062460	SGK3	1.98368	5.12249e-14	3.37011e-13
ENSDARG00000012513	sdcbp2	1.9834	1.01518e-18	9.50017e-18
ENSDARG00000076862	gask1a	1.98335	2.4253e-13	1.51643e-12
ENSDARG00000076317	plod3	1.98305	4.96423e-13	3.02426e-12
ENSDARG00000000189	sema6e	1.98257	2.27338e-09	9.7716e-09
ENSDARG00000100531	abhd14b	1.98211	2.62533e-08	1.00953e-07
ENSDARG00000079850	dchs1b	1.98178	7.29029e-12	3.99654e-11
ENSDARG00000036135	bbox1	1.98162	4.75989e-09	1.98612e-08
ENSDARG00000040815	tsku	1.98146	1.88701e-11	9.99008e-11
ENSDARG00000100116	mrps24	1.98122	3.0606e-08	1.16775e-07
ENSDARG00000076486	acp1	1.97936	1.54574e-11	8.24141e-11
ENSDARG00000098466	ube2a	1.97858	1.0979e-09	4.87611e-09
ENSDARG00000100836	CR790380.1	1.97675	2.37509e-08	9.17689e-08
ENSDARG00000055530	sertad2b	1.97563	1.13297e-09	5.02793e-09
ENSDARG00000032997	rnf185	1.97363	5.25112e-09	2.1794e-08
ENSDARG00000044562	cycsb	1.97343	1.5015e-13	9.51752e-13
ENSDARG00000104225	ndel1b	1.97253	3.52617e-19	3.41459e-18
ENSDARG00000099281	si:dkey-112e7.2	1.97178	2.13156e-11	1.12111e-10
ENSDARG00000075435	akap11	1.97075	2.04968e-13	1.28836e-12
ENSDARG00000032651	ppp1r10	1.97014	7.74118e-28	1.27343e-26
ENSDARG00000099186	slc1a5	1.96944	1.92505e-12	1.11237e-11
ENSDARG00000019060	snx12	1.9694	2.58127e-32	5.39531e-31
ENSDARG00000070670	crip2	1.96873	4.75716e-15	3.40382e-14
ENSDARG00000058730	rdh10a	1.96801	9.89029e-09	3.99241e-08
ENSDARG00000062909	furina	1.96655	5.20752e-17	4.35304e-16
ENSDARG00000104181	tmsb1	1.96597	7.68199e-05	0.000192952
ENSDARG00000087277	selenoj	1.96431	4.26394e-09	1.78811e-08
ENSDARG00000097057	fxyd6l	1.96205	6.68962e-19	6.34178e-18
ENSDARG00000010519	per3	1.95891	2.11619e-27	3.43108e-26
ENSDARG00000019235	sema3aa	1.95833	1.54231e-11	8.22506e-11
ENSDARG00000053194	pdzd11	1.95703	1.88699e-07	6.62164e-07
ENSDARG00000070985	mrps21	1.95666	3.15657e-10	1.48066e-09
ENSDARG00000078362	TNC	1.955	4.32178e-10	2.00019e-09
ENSDARG00000054155	pcna	1.95368	2.27262e-16	1.794e-15
ENSDARG00000038030	rbx1	1.95163	4.08578e-16	3.16872e-15
ENSDARG00000036028	arrdc3b	1.95016	2.04454e-11	1.07763e-10
ENSDARG00000011405	rps9	1.94826	1.2479e-13	7.96829e-13
ENSDARG00000026489	khsrp	1.94768	3.2058e-14	2.14287e-13
ENSDARG00000021896	asap3	1.94759	2.99624e-12	1.70685e-11
ENSDARG00000086699	smim15	1.94702	2.16057e-10	1.03411e-09
ENSDARG00000076735	si:dkey-193c22.2	1.9467	1.20133e-08	4.80808e-08
ENSDARG00000100083	sugt1	1.946	1.68566e-13	1.0646e-12
ENSDARG00000056531	nutf2	1.94488	2.20545e-11	1.15808e-10
ENSDARG00000056085	mob4	1.94413	3.78169e-15	2.72749e-14
ENSDARG00000042874	phlda2	1.9366	6.16904e-14	4.03627e-13
ENSDARG00000075989	arpc2	1.93572	7.76593e-10	3.49382e-09
ENSDARG00000003631	clockb	1.93196	2.07291e-08	8.05347e-08
ENSDARG00000009212	ppiaa	1.93174	4.37025e-29	7.70018e-28
ENSDARG00000029695	pgp	1.93152	5.49222e-09	2.27402e-08
ENSDARG00000018840	trpc4apa	1.93064	1.36603e-14	9.43585e-14
ENSDARG00000015385	ndufs3	1.9302	8.7086e-11	4.33853e-10
ENSDARG00000056801	sufu	1.92919	7.20517e-08	2.64655e-07
ENSDARG00000077842	ajuba	1.92758	1.48255e-10	7.21221e-10
ENSDARG00000038743	copb2	1.92699	5.3253e-18	4.73586e-17
ENSDARG00000068365	lmx1bb	1.92658	1.58696e-05	4.37113e-05
ENSDARG00000063912	mt-co3	1.925	1.41998e-13	9.02868e-13
ENSDARG00000007198	mta1	1.92485	2.73971e-08	1.05154e-07
ENSDARG00000059701	flii	1.9248	1.50846e-13	9.55898e-13
ENSDARG00000005675	sec61a1l	1.92438	1.27556e-20	1.35825e-19
ENSDARG00000009001	pdia6	1.9232	3.56857e-18	3.20518e-17
ENSDARG00000041400	ndufa3	1.92309	4.00387e-08	1.50952e-07
ENSDARG00000011662	chuk	1.92266	2.69518e-14	1.81554e-13
ENSDARG00000016691	cd9b	1.9219	4.19043e-06	1.24581e-05
ENSDARG00000104719	abcc1	1.92158	1.81195e-11	9.61302e-11
ENSDARG00000017905	casp3a	1.92133	7.22569e-20	7.33068e-19
ENSDARG00000038028	ndufa6	1.91948	1.67513e-10	8.10539e-10
ENSDARG00000055026	ptch2	1.91817	2.62651e-06	8.03194e-06
ENSDARG00000062054	cpt1ab	1.9176	2.28803e-17	1.96429e-16
ENSDARG00000087554	cdk1	1.91575	5.72524e-09	2.36443e-08
ENSDARG00000039483	si:dkey-51a16.9	1.91548	1.04625e-08	4.21283e-08
ENSDARG00000097082	im:7152348	1.91447	4.97644e-07	1.66198e-06
ENSDARG00000027899	sem1	1.91416	2.51651e-17	2.15062e-16
ENSDARG00000044073	fuca2	1.91214	7.96309e-14	5.1681e-13
ENSDARG00000004843	foxp1a	1.91066	8.51813e-12	4.64706e-11
ENSDARG00000014577	rhpn2	1.91065	1.80209e-18	1.6582e-17
ENSDARG00000009401	vcanb	1.91037	1.28834e-05	3.5947e-05
ENSDARG00000098589	cyb5a	1.91024	4.23577e-11	2.16521e-10
ENSDARG00000004587	kat5a	1.91018	8.56283e-11	4.27062e-10
ENSDARG00000037284	ptges3a	1.91005	1.38169e-08	5.4823e-08
ENSDARG00000009610	rgs12a	1.90814	1.76712e-08	6.93712e-08
ENSDARG00000100582	si:ch211-195b11.3	1.90766	0.000215947	0.000504847
ENSDARG00000059057	atpv0e2	1.90525	1.14984e-05	3.22903e-05
ENSDARG00000053829	pax9	1.90491	1.03687e-08	4.17805e-08
ENSDARG00000042030	kpna5	1.90483	8.63703e-12	4.70965e-11
ENSDARG00000013931	eif3m	1.90377	3.65047e-14	2.42715e-13
ENSDARG00000057234	chtopa	1.90326	5.08298e-19	4.85337e-18
ENSDARG00000093022	selenoh	1.90302	2.0284e-10	9.74572e-10
ENSDARG00000078026	zcchc24	1.90183	8.79098e-18	7.73256e-17
ENSDARG00000020057	bmpr2b	1.9014	1.40066e-06	4.41742e-06
ENSDARG00000018968	acvr1ba	1.90097	2.30264e-07	7.9956e-07
ENSDARG00000091548	stard9	1.90091	2.29568e-14	1.55432e-13
ENSDARG00000079068	adam12	1.90047	1.44178e-06	4.54014e-06
ENSDARG00000068305	mrps14	1.89993	1.70632e-07	6.01666e-07
ENSDARG00000104242	dcp2	1.89952	1.48263e-09	6.50539e-09
ENSDARG00000004796	mgrn1b	1.89775	1.92791e-16	1.53207e-15
ENSDARG00000063612	antxr1c	1.89714	3.46729e-18	3.11793e-17
ENSDARG00000034268	slit3	1.895	2.18676e-13	1.37147e-12
ENSDARG00000053466	timmdc1	1.89496	3.18668e-07	1.08827e-06
ENSDARG00000087793	si:dkey-54n8.2	1.89463	4.90662e-15	3.50519e-14
ENSDARG00000075536	cpne1	1.89321	6.01598e-19	5.72242e-18
ENSDARG00000101680	arl1	1.89291	3.93815e-12	2.21981e-11
ENSDARG00000036080	cd81a	1.89164	6.57903e-16	5.01104e-15
ENSDARG00000014634	mbtps1	1.88932	1.29794e-10	6.35666e-10
ENSDARG00000007285	mrpl57	1.88909	5.3573e-11	2.71818e-10
ENSDARG00000037845	col9a3	1.88885	8.38091e-18	7.3805e-17
ENSDARG00000095796	si:dkey-87o1.2	1.88864	6.63365e-05	0.000168081
ENSDARG00000002332	frmd6	1.88822	4.51443e-12	2.52765e-11
ENSDARG00000059770	cpt1aa	1.88679	1.92731e-12	1.11339e-11
ENSDARG00000014914	lamp2	1.88558	5.70207e-14	3.73942e-13
ENSDARG00000105116	p4hb	1.88457	1.27484e-24	1.75528e-23
ENSDARG00000013704	cers2a	1.8829	8.17697e-12	4.46742e-11
ENSDARG00000004251	dhfr	1.88273	5.06653e-08	1.89087e-07
ENSDARG00000056525	bcar1	1.88183	1.46161e-18	1.35374e-17
ENSDARG00000087927	nudt9	1.87944	6.26597e-09	2.57971e-08
ENSDARG00000037867	atp5mf	1.87885	3.07479e-11	1.59159e-10
ENSDARG00000002732	spon2b	1.87818	7.40077e-17	6.11838e-16
ENSDARG00000038213	slc35b1	1.87813	5.8878e-15	4.1744e-14
ENSDARG00000068369	angptl2b	1.87758	1.35369e-12	7.95045e-12
ENSDARG00000035596	ISCU	1.87721	3.57501e-12	2.02225e-11
ENSDARG00000019181	rpsa	1.87717	3.46675e-14	2.30772e-13
ENSDARG00000061566	slc7a3b	1.87704	5.83818e-11	2.94824e-10
ENSDARG00000019113	mob3a	1.87696	2.4272e-14	1.64041e-13
ENSDARG00000051957	selenom	1.87693	1.73438e-08	6.81572e-08
ENSDARG00000068992	hspa8	1.87602	2.28448e-23	2.88637e-22
ENSDARG00000039390	sdhaf4	1.87594	2.81242e-08	1.07817e-07
ENSDARG00000057255	emc1	1.87554	3.35294e-11	1.72725e-10
ENSDARG00000009342	txndc5	1.87218	3.88611e-24	5.17476e-23
ENSDARG00000014646	aoc2	1.87128	7.17158e-20	7.27906e-19
ENSDARG00000076440	btbd6a	1.87034	1.4281e-13	9.07776e-13
ENSDARG00000044261	si:ch211-243g18.2	1.87031	0.000175411	0.000415638
ENSDARG00000057299	pbdc1	1.86943	7.91926e-08	2.89705e-07
ENSDARG00000036096	smad3a	1.86849	1.87977e-18	1.72686e-17
ENSDARG00000061977	ppfibp2a	1.86805	1.0177e-06	3.25664e-06
ENSDARG00000030949	srprb	1.86478	3.84569e-08	1.45206e-07
ENSDARG00000058538	alcamb	1.86399	1.60612e-12	9.37199e-12
ENSDARG00000092659	ppp3r1a	1.8638	1.88651e-09	8.1836e-09
ENSDARG00000015890	mafa	1.86123	3.3971e-09	1.43662e-08
ENSDARG00000020785	lama4	1.86058	1.20941e-13	7.73342e-13
ENSDARG00000038881	acaa2	1.85995	3.84473e-08	1.45195e-07
ENSDARG00000056924	sap130a	1.85991	2.97672e-08	1.13767e-07
ENSDARG00000034718	tfpia	1.85874	1.39097e-10	6.78427e-10
ENSDARG00000027316	tcp11l2	1.85872	8.29153e-13	4.94575e-12
ENSDARG00000043608	eif4ebp1	1.85839	2.5032e-07	8.6547e-07
ENSDARG00000016311	dock9b	1.85758	1.39346e-09	6.12966e-09
ENSDARG00000019398	psma6a	1.85674	7.19709e-09	2.94104e-08
ENSDARG00000098439	nr1h3	1.85436	3.61043e-14	2.40124e-13
ENSDARG00000102199	SIKE1	1.85411	1.27996e-10	6.27406e-10
ENSDARG00000012682	pfn2l	1.85255	4.84176e-26	7.32369e-25
ENSDARG00000053528	nog3	1.85032	4.0205e-07	1.35679e-06
ENSDARG00000017093	emc8	1.84734	3.28165e-06	9.92105e-06
ENSDARG00000100990	nme3	1.8467	1.80445e-07	6.34483e-07
ENSDARG00000079848	gmps	1.84584	1.76908e-08	6.94243e-08
ENSDARG00000035043	pfdn5	1.84499	1.44736e-07	5.1478e-07
ENSDARG00000045359	elocb	1.84462	5.44883e-10	2.48961e-09
ENSDARG00000013371	isoc2	1.8425	5.8667e-07	1.94225e-06
ENSDARG00000018600	retsat	1.83908	9.16275e-11	4.55271e-10
ENSDARG00000017659	sephs2	1.83812	4.78813e-17	4.01438e-16
ENSDARG00000016058	fibpa	1.83672	1.1985e-07	4.30138e-07
ENSDARG00000004726	trappc11	1.83522	2.11884e-10	1.01543e-09
ENSDARG00000089913	cacna1g	1.83375	5.02501e-07	1.67696e-06
ENSDARG00000077465	sorcs2	1.8337	2.07299e-10	9.95364e-10
ENSDARG00000071670	tma7	1.83367	1.50503e-11	8.03575e-11
ENSDARG00000044760	gnaia	1.8322	5.12387e-19	4.89034e-18
ENSDARG00000094258	commd9	1.83193	1.11899e-07	4.03141e-07
ENSDARG00000055719	ino80c	1.83139	6.06344e-10	2.75814e-09
ENSDARG00000052783	cdc42ep3	1.83099	6.23551e-08	2.30465e-07
ENSDARG00000024306	zbed4	1.82905	4.82492e-17	4.04221e-16
ENSDARG00000036785	si:ch211-226m16.2	1.82817	3.83169e-10	1.78141e-09
ENSDARG00000013946	ivns1abpb	1.82813	1.22117e-10	6.00284e-10
ENSDARG00000056102	uxs1	1.82738	2.79579e-08	1.07216e-07
ENSDARG00000104940	ciao2a	1.82635	2.57851e-08	9.92037e-08
ENSDARG00000014867	rpl8	1.82597	8.05956e-12	4.40755e-11
ENSDARG00000099412	bcan	1.82532	0.000101048	0.000248792
ENSDARG00000013938	psmb3	1.82449	1.26381e-09	5.58221e-09
ENSDARG00000100374	txnrd3	1.82387	4.63478e-12	2.59182e-11
ENSDARG00000011418	sigmar1	1.82331	1.77603e-06	5.52404e-06
ENSDARG00000101277	znf207b	1.82055	3.22127e-17	2.73426e-16
ENSDARG00000061547	zgc:153409	1.81811	3.00705e-19	2.92572e-18
ENSDARG00000062352	sema4ab	1.81403	2.59153e-10	1.22917e-09
ENSDARG00000007196	rae1	1.81277	3.01893e-09	1.28198e-08
ENSDARG00000009806	smfn	1.81183	5.89545e-07	1.95071e-06
ENSDARG00000006240	slc27a1a	1.81025	1.51828e-08	5.99996e-08
ENSDARG00000002877	reps1	1.81017	1.68674e-09	7.35662e-09
ENSDARG00000012874	snap23.1	1.81015	5.46901e-13	3.3121e-12
ENSDARG00000005762	col14a1a	1.80932	1.38965e-11	7.44788e-11
ENSDARG00000017781	hsd17b10	1.80843	1.11427e-08	4.47634e-08
ENSDARG00000070675	fam3a	1.80614	2.95098e-09	1.25454e-08
ENSDARG00000102632	ubc	1.80602	2.63321e-21	2.92258e-20
ENSDARG00000062593	stox1	1.80578	5.52579e-14	3.62804e-13
ENSDARG00000058062	magt1	1.80558	3.56955e-10	1.66399e-09
ENSDARG00000104820	psd3l	1.80524	1.15592e-10	5.69824e-10
ENSDARG00000021195	st8sia6	1.80521	9.07007e-10	4.05465e-09
ENSDARG00000088123	znf217	1.80366	5.54182e-14	3.6375e-13
ENSDARG00000002591	ruvbl1	1.80347	4.76978e-09	1.98951e-08
ENSDARG00000020957	pth1r	1.8032	3.54278e-05	9.30697e-05
ENSDARG00000030139	sdhdb	1.80285	1.79923e-08	7.0509e-08
ENSDARG00000040396	bcl7bb	1.80204	6.42946e-09	2.64316e-08
ENSDARG00000014763	arf2a	1.80174	2.19146e-21	2.44795e-20
ENSDARG00000103038	pik3r3a	1.80162	2.45192e-10	1.16564e-09
ENSDARG00000028386	htatip2	1.79893	1.38369e-06	4.36635e-06
ENSDARG00000025073	rpl18a	1.79885	3.61348e-10	1.68413e-09
ENSDARG00000079932	zgc:152830	1.79536	2.77836e-12	1.58674e-11
ENSDARG00000078592	nomo	1.79446	2.00841e-15	1.47399e-14
ENSDARG00000053912	fbl	1.79443	1.35163e-13	8.60139e-13
ENSDARG00000006477	ddi2	1.79362	4.28399e-13	2.62617e-12
ENSDARG00000009871	snrpc	1.79261	6.02211e-13	3.63243e-12
ENSDARG00000076104	sema4bb	1.792	8.6357e-10	3.86354e-09
ENSDARG00000098635	irf2bp2b	1.79181	1.99737e-09	8.63295e-09
ENSDARG00000028661	cntfr	1.79046	1.06942e-08	4.30077e-08
ENSDARG00000043856	amd1	1.79024	5.56858e-17	4.63596e-16
ENSDARG00000005128	rnaseh2b	1.78966	5.89903e-08	2.18889e-07
ENSDARG00000079148	nckap5l	1.78771	1.19883e-07	4.30188e-07
ENSDARG00000036252	rras2	1.78521	2.35905e-11	1.23499e-10
ENSDARG00000086342	TMEM263	1.78496	1.44126e-13	9.15112e-13
ENSDARG00000021975	ginm1	1.78423	1.01982e-12	6.0431e-12
ENSDARG00000037318	ddost	1.78319	9.12022e-10	4.07465e-09
ENSDARG00000068698	psenen	1.78291	2.60057e-10	1.2332e-09
ENSDARG00000024295	slc11a2	1.78266	3.10653e-11	1.60729e-10
ENSDARG00000031388	dctn2	1.78256	1.5285e-10	7.42458e-10
ENSDARG00000058038	eml3	1.78205	4.54595e-10	2.09748e-09
ENSDARG00000103200	gpr107	1.78198	1.25819e-08	5.02051e-08
ENSDARG00000010144	plppr3a	1.7809	2.02008e-08	7.86719e-08
ENSDARG00000010279	scamp2	1.78071	8.76528e-07	2.83173e-06
ENSDARG00000004785	cops2	1.77971	1.73427e-08	6.81572e-08
ENSDARG00000058226	ak3	1.77953	6.93356e-10	3.13246e-09
ENSDARG00000078059	nudcd2	1.77919	2.08893e-08	8.11292e-08
ENSDARG00000045525	tmcc3	1.77809	9.81531e-14	6.3247e-13
ENSDARG00000036684	ndufa7	1.77555	3.46331e-07	1.17739e-06
ENSDARG00000042642	wtap	1.77475	1.37604e-19	1.36894e-18
ENSDARG00000054539	lrp10	1.77268	2.47556e-10	1.17564e-09
ENSDARG00000074635	abca1a	1.77199	1.79929e-30	3.42153e-29
ENSDARG00000063079	ago3b	1.77163	6.31e-10	2.86568e-09
ENSDARG00000062485	dock11	1.77133	1.29715e-08	5.16776e-08
ENSDARG00000024314	herpud1	1.77069	1.25193e-16	1.012e-15
ENSDARG00000030440	rsrp1	1.77017	3.70045e-17	3.12336e-16
ENSDARG00000056078	rftn2	1.76929	9.14541e-09	3.70631e-08
ENSDARG00000068289	eif3k	1.76837	2.52289e-12	1.4456e-11
ENSDARG00000061282	glg1a	1.76819	7.2348e-08	2.657e-07
ENSDARG00000070828	actl6a	1.7671	1.23361e-07	4.42033e-07
ENSDARG00000102106	tgm1l1	1.76502	1.80824e-09	7.86524e-09
ENSDARG00000006019	tktb	1.764	2.97777e-17	2.53043e-16
ENSDARG00000059474	mlxip	1.76336	8.65335e-07	2.79677e-06
ENSDARG00000074985	aurkaip1	1.76257	3.2107e-07	1.09564e-06
[truncated: 2,310 more rows]

## Sheet: AllvsP2
AllvsP2
ID	gene symbol	log2(fold-change)	p-value	padj
ENSDARG00000091234	si:ch73-335l21.4	11.4833	7.16874e-56	8.24881e-54
ENSDARG00000116076	FO704772.3	10.666	9.2616e-20	1.07281e-18
ENSDARG00000044276	spp1	10.5025	2.15211e-46	1.35956e-44
ENSDARG00000104773	junbb	10.4911	8.86629e-71	2.15012e-68
ENSDARG00000092057	si:dkey-90l23.1	10.1745	1.25318e-09	5.70278e-09
ENSDARG00000075045	cxcl18b	10.0366	5.69344e-48	3.97536e-46
ENSDARG00000101980	bmper	9.64705	2.16066e-35	7.63782e-34
ENSDARG00000104953	stt3a	9.56948	1.20396e-33	3.85696e-32
ENSDARG00000056795	serpine1	9.51293	1.72483e-73	4.68677e-71
ENSDARG00000038429	csrnp1b	9.45804	4.19946e-32	1.21424e-30
ENSDARG00000015355	fosl1a	9.18011	1.14074e-126	5.14541e-123
ENSDARG00000012060	thbs3b	9.16398	3.102e-33	9.68967e-32
ENSDARG00000076994	adgra2	9.16161	1.94738e-31	5.37569e-30
ENSDARG00000076685	ccn4b	8.9082	3.32589e-33	1.03747e-31
ENSDARG00000095259	tmem119a	8.88866	1.72116e-39	7.77901e-38
ENSDARG00000022437	cd81b	8.86299	2.30646e-54	2.44214e-52
ENSDARG00000096717	AL732488.2	8.85915	2.0371e-35	7.2237e-34
ENSDARG00000011190	fgfr1b	8.8545	2.21324e-31	6.05033e-30
ENSDARG00000060526	bmp3	8.84816	2.52823e-30	6.43558e-29
ENSDARG00000103519	adamts1	8.73985	2.07752e-28	4.64365e-27
ENSDARG00000117320	CABZ01067980.1	8.7249	1.97207e-28	4.41668e-27
ENSDARG00000042816	mmp9	8.71336	3.26885e-34	1.08575e-32
ENSDARG00000004627	panx3	8.62226	6.71884e-57	7.97526e-55
ENSDARG00000037121	mat2ab	8.61664	4.56305e-37	1.76822e-35
ENSDARG00000060893	col8a2	8.61057	2.26913e-34	7.60413e-33
ENSDARG00000040432	klf2b	8.51587	1.44915e-63	2.55334e-61
ENSDARG00000104495	pltp	8.49155	9.15967e-53	8.90423e-51
ENSDARG00000044132	ogna	8.45915	2.53222e-70	5.76861e-68
ENSDARG00000052520	sgms2a	8.4443	4.25487e-66	8.20171e-64
ENSDARG00000005673	f3b	8.44099	7.9621e-59	1.05629e-56
ENSDARG00000075521	cpz	8.43794	6.89441e-37	2.64889e-35
ENSDARG00000100872	otud1	8.41276	1.36341e-25	2.53286e-24
ENSDARG00000105153	ifitm5	8.35671	6.55754e-53	6.45817e-51
ENSDARG00000111237	CT583728.13	8.35206	9.80056e-16	8.12618e-15
ENSDARG00000059233	runx2b	8.28765	3.66196e-26	7.04676e-25
ENSDARG00000053481	entpd5a	8.28139	8.49518e-62	1.38835e-59
ENSDARG00000105562	si:dkey-23i12.7	8.21483	6.65109e-30	1.64116e-28
ENSDARG00000099002	creb5a	8.20989	2.06685e-28	4.62437e-27
ENSDARG00000103399	SLC44A2	8.18606	5.31817e-38	2.19672e-36
ENSDARG00000023933	skila	8.16046	1.18607e-23	1.89847e-22
ENSDARG00000079572	plcd3b	8.1571	8.24405e-34	2.67138e-32
ENSDARG00000074378	junba	8.12744	1.01591e-73	2.79413e-71
ENSDARG00000010925	HTRA3	8.09631	1.87916e-29	4.50379e-28
ENSDARG00000025670	fstl3	8.07603	4.50824e-51	3.89557e-49
ENSDARG00000017884	bgna	8.00978	3.75607e-50	3.05815e-48
ENSDARG00000052633	si:ch211-106n13.3	8.0052	1.15098e-42	6.22494e-41
ENSDARG00000042984	fpr1	8.00374	3.48684e-42	1.83735e-40
ENSDARG00000100947	mafk	7.94877	1.9895e-25	3.64506e-24
ENSDARG00000099344	zgc:92162	7.94822	1.62834e-22	2.37849e-21
ENSDARG00000087084	hcar1-4	7.90088	1.63866e-23	2.59345e-22
ENSDARG00000020133	jdp2b	7.89582	3.90156e-47	2.56536e-45
ENSDARG00000078227	cspg4	7.89257	2.49765e-31	6.78668e-30
ENSDARG00000019516	sp7	7.88516	1.24555e-53	1.26536e-51
ENSDARG00000004451	tnfrsfa	7.87343	1.17966e-26	2.36068e-25
ENSDARG00000023299	snu13b	7.86633	2.61144e-26	5.07722e-25
ENSDARG00000042983	has1	7.85681	2.19816e-19	2.46888e-18
ENSDARG00000090338	fam20cb	7.84284	2.81346e-19	3.13653e-18
ENSDARG00000077473	mych	7.81664	9.10801e-59	1.20125e-56
ENSDARG00000010085	p4ha2	7.79384	6.0914e-40	2.81515e-38
ENSDARG00000061268	ago2	7.77577	3.1761e-25	5.73963e-24
ENSDARG00000015731	ano5a	7.74004	4.64766e-33	1.43982e-31
ENSDARG00000114192	BX548011.4	7.73	2.05374e-08	8.07498e-08
ENSDARG00000052279	osgn1	7.72044	7.96666e-31	2.09408e-29
ENSDARG00000007169	itgb1bp1	7.709	1.79046e-22	2.60518e-21
ENSDARG00000106760	golim4a	7.69715	4.05306e-24	6.71629e-23
ENSDARG00000057374	sfxn3	7.67609	3.63768e-27	7.56134e-26
ENSDARG00000044098	egr2a	7.63682	1.66471e-27	3.5319e-26
ENSDARG00000100252	capzb	7.62414	4.3427e-18	4.38214e-17
ENSDARG00000056922	ltbp1	7.61339	5.56837e-24	9.15999e-23
ENSDARG00000092730	enam	7.56226	1.0104e-33	3.25071e-32
ENSDARG00000116751	BX537263.5	7.55436	5.96976e-07	1.94842e-06
ENSDARG00000038794	zgc:113531	7.55053	7.94715e-42	4.06422e-40
ENSDARG00000019367	tgfb3	7.53312	1.35696e-20	1.70683e-19
ENSDARG00000096594	lratb.1	7.52422	2.69987e-19	3.01586e-18
ENSDARG00000036168	nfatc1	7.50867	3.64693e-42	1.91277e-40
ENSDARG00000034559	srpx2	7.46493	3.05504e-23	4.70631e-22
ENSDARG00000004702	irf2bp2a	7.45186	1.67319e-11	9.34045e-11
ENSDARG00000027087	tgfb2	7.44606	2.11239e-21	2.83744e-20
ENSDARG00000102583	il4r.1	7.41136	1.82551e-22	2.65446e-21
ENSDARG00000069421	grpel2	7.38896	8.6894e-24	1.40499e-22
ENSDARG00000061885	satb2	7.37765	1.76853e-23	2.78531e-22
ENSDARG00000075903	chadlb	7.33773	1.88737e-18	1.96246e-17
ENSDARG00000055751	fosb	7.32962	3.02461e-49	2.29677e-47
ENSDARG00000078041	xpo1a	7.31595	5.95683e-27	1.21579e-25
ENSDARG00000079183	sod3b	7.30712	9.19253e-23	1.36844e-21
ENSDARG00000002192	aspn	7.25527	2.74098e-60	4.01411e-58
ENSDARG00000057737	rxraa	7.23806	4.55741e-19	5.01382e-18
ENSDARG00000015399	foxf1	7.23422	1.75525e-25	3.23681e-24
ENSDARG00000104613	znf1179	7.21822	3.71445e-19	4.1105e-18
ENSDARG00000078076	nab2	7.21207	3.9029e-25	6.99699e-24
ENSDARG00000092337	CU467861.6	7.19063	7.87231e-38	3.21638e-36
ENSDARG00000093412	sertad2a	7.18575	5.25758e-21	6.84609e-20
ENSDARG00000090039	reck	7.17545	2.08028e-18	2.1551e-17
ENSDARG00000060410	thbs2a	7.16722	2.21433e-45	1.34609e-43
ENSDARG00000078864	lats2	7.16127	2.36113e-22	3.41349e-21
ENSDARG00000045493	slc35e3	7.15643	2.16265e-23	3.37538e-22
ENSDARG00000096242	si:ch211-76l23.4	7.11574	6.52904e-28	1.41314e-26
ENSDARG00000076144	icam3	7.10257	6.37936e-19	6.91369e-18
ENSDARG00000051823	hyal4	7.0996	8.47889e-54	8.73171e-52
ENSDARG00000094263	CU539058.1	7.09673	4.72149e-22	6.65108e-21
ENSDARG00000016750	abcc6a	7.08224	2.42795e-41	1.1982e-39
ENSDARG00000013293	crispld1b	7.04845	5.37524e-19	5.87369e-18
ENSDARG00000099195	ier2a	7.02067	4.44807e-107	5.27985e-104
ENSDARG00000008403	phospho1	6.98888	2.90634e-32	8.46855e-31
ENSDARG00000018820	flncb	6.98805	9.07847e-28	1.95369e-26
ENSDARG00000098345	mamdc2a	6.984	2.15804e-26	4.22119e-25
ENSDARG00000100427	BX547934.2	6.97522	7.33379e-25	1.28916e-23
ENSDARG00000062171	olfml3b	6.94532	1.99778e-51	1.76e-49
ENSDARG00000026166	emilin1b	6.93532	2.57253e-20	3.1704e-19
ENSDARG00000035677	bmp8a	6.90999	1.37391e-35	4.93405e-34
ENSDARG00000103211	si:dkey-19b23.8	6.88741	4.32645e-28	9.48245e-27
ENSDARG00000025089	loxl4	6.88184	1.55285e-60	2.30404e-58
ENSDARG00000044688	dusp4	6.87579	2.75229e-24	4.6082e-23
ENSDARG00000029544	id2b	6.86117	8.7564e-42	4.44782e-40
ENSDARG00000071024	zgc:171679	6.83529	1.67227e-21	2.26923e-20
ENSDARG00000030224	ppp2ca	6.83267	2.79942e-23	4.33027e-22
ENSDARG00000099411	zgc:158343	6.82898	1.11783e-65	2.10087e-63
ENSDARG00000019307	dusp5	6.80831	8.07996e-52	7.31836e-50
ENSDARG00000105403	abcc6b.1	6.77527	7.121e-22	9.83466e-21
ENSDARG00000017354	epha2a	6.76483	9.58233e-34	3.08729e-32
ENSDARG00000043249	irf1b	6.75266	1.65288e-35	5.89831e-34
ENSDARG00000027777	tnfaip3	6.74497	5.33655e-16	4.52804e-15
ENSDARG00000094422	si:dkey-12l12.1	6.74243	1.24435e-40	5.90819e-39
ENSDARG00000101036	traf2b	6.73842	2.61529e-22	3.76886e-21
ENSDARG00000087804	tnfrsf11a	6.7141	2.59185e-56	3.04448e-54
ENSDARG00000093440	tnfaip6	6.71257	3.36758e-24	5.6051e-23
ENSDARG00000042409	RALGDS	6.69537	8.28886e-25	1.44801e-23
ENSDARG00000080020	il13ra1	6.69353	9.12996e-34	2.94997e-32
ENSDARG00000069795	zgc:154058	6.68504	5.71074e-20	6.72555e-19
ENSDARG00000099911	lrrc8c	6.62614	3.41716e-38	1.44051e-36
ENSDARG00000004539	ptgs2a	6.60811	1.63234e-29	3.92895e-28
ENSDARG00000100515	dusp1	6.59639	5.04404e-117	1.03417e-113
ENSDARG00000075855	adgre10	6.59475	6.8176e-20	7.98739e-19
ENSDARG00000040334	mat2aa	6.58691	1.42015e-33	4.53021e-32
ENSDARG00000104393	npr2	6.5351	8.39673e-22	1.1547e-20
ENSDARG00000068406	six5	6.52388	1.30093e-20	1.63909e-19
ENSDARG00000102012	ppp1cbl	6.51371	6.23985e-17	5.72295e-16
ENSDARG00000055129	pim3	6.51242	8.28996e-28	1.78912e-26
ENSDARG00000030417	pkd1a	6.50413	5.42887e-28	1.18069e-26
ENSDARG00000098237	fbn2b	6.50138	4.49474e-26	8.5834e-25
ENSDARG00000075261	timp2b	6.49069	5.06314e-48	3.54624e-46
ENSDARG00000045129	fkbp10b	6.46574	1.8078e-49	1.39628e-47
ENSDARG00000101209	lamb1a	6.45718	1.84638e-36	6.89427e-35
ENSDARG00000034375	chst11	6.45526	4.12584e-26	7.89898e-25
ENSDARG00000030844	klf11a	6.45367	1.10394e-24	1.90783e-23
ENSDARG00000070597	prelp	6.4299	2.63654e-23	4.09518e-22
ENSDARG00000013576	gadd45bb	6.41547	6.68935e-38	2.74799e-36
ENSDARG00000045946	sec24d	6.40086	2.81449e-26	5.44851e-25
ENSDARG00000073716	cpxm1a	6.39249	3.64812e-54	3.80907e-52
ENSDARG00000038635	magoh	6.37994	6.86876e-21	8.88761e-20
ENSDARG00000044954	slit1a	6.37602	1.26005e-24	2.16765e-23
ENSDARG00000014673	fzd9b	6.37571	3.22045e-20	3.92599e-19
ENSDARG00000089307	pmaip1	6.35658	4.40066e-37	1.70823e-35
ENSDARG00000102892	h1m	6.33505	1.20335e-10	6.13454e-10
ENSDARG00000016188	SBNO2	6.3342	1.58703e-72	4.11405e-70
ENSDARG00000045747	cped1	6.27309	1.08877e-20	1.37949e-19
ENSDARG00000054753	col10a1a	6.26897	1.37057e-94	9.3668e-92
ENSDARG00000086911	si:dkey-100n23.5	6.26282	7.66605e-17	6.97147e-16
ENSDARG00000015546	alpl	6.26064	1.33814e-26	2.66599e-25
ENSDARG00000109678	dap1b	6.25622	1.32324e-20	1.66535e-19
ENSDARG00000040284	si:dkey-79d12.5	6.25027	9.61507e-43	5.22527e-41
ENSDARG00000007494	st3gal8	6.24192	1.77548e-23	2.79431e-22
ENSDARG00000005541	wif1	6.20881	1.18046e-82	4.93019e-80
ENSDARG00000021924	hsp70.3	6.20228	3.74993e-27	7.78033e-26
ENSDARG00000031763	smad6b	6.18081	1.62262e-26	3.20446e-25
ENSDARG00000017860	rgs5b	6.17914	1.7192e-26	3.3882e-25
ENSDARG00000039964	fgfbp2a	6.16682	5.01743e-20	5.95378e-19
ENSDARG00000074184	arhgap32b	6.12712	8.22341e-17	7.46629e-16
ENSDARG00000011821	plod2	6.12487	2.99703e-78	9.656e-76
ENSDARG00000024847	col5a2b	6.12369	2.82928e-57	3.56473e-55
ENSDARG00000070025	dchs1a	6.11056	2.22689e-32	6.53097e-31
ENSDARG00000070743	tmem45a	6.07699	2.64751e-23	4.10937e-22
ENSDARG00000043531	jun	6.07671	1.8435e-59	2.56644e-57
ENSDARG00000045661	irf7	6.07308	1.6555e-21	2.24919e-20
ENSDARG00000077938	cd248b	6.06862	7.32014e-23	1.09914e-21
ENSDARG00000013025	ints6	6.04818	4.96006e-48	3.48487e-46
ENSDARG00000007412	slc2a1b	6.04367	2.13805e-25	3.90441e-24
ENSDARG00000103775	thbs1a	6.01399	5.38263e-54	5.59421e-52
ENSDARG00000057644	adam8b	6.01045	1.22198e-28	2.77258e-27
ENSDARG00000037961	rcn3	6.0098	2.83123e-36	1.04848e-34
ENSDARG00000017174	dlx2b	6.00897	2.10069e-41	1.04125e-39
ENSDARG00000077275	crispld1a	5.99576	7.93747e-22	1.09422e-20
ENSDARG00000035859	angptl4	5.98673	1.58469e-98	1.11686e-95
ENSDARG00000039486	bag3	5.98042	7.90818e-40	3.62507e-38
ENSDARG00000054162	nfatc4	5.9756	1.95068e-20	2.42925e-19
ENSDARG00000100357	si:ch73-44m9.3	5.95987	3.72016e-20	4.48427e-19
ENSDARG00000109276	CABZ01068367.1	5.94037	9.28412e-24	1.49882e-22
ENSDARG00000057403	CR847953.1	5.92404	2.1297e-23	3.32856e-22
ENSDARG00000039273	fbln5	5.91898	1.37274e-52	1.28462e-50
ENSDARG00000101701	bmp5	5.9171	4.5439e-48	3.20245e-46
ENSDARG00000063097	scube1	5.91251	1.09224e-42	5.92148e-41
ENSDARG00000105477	si:dkey-88n24.12	5.91166	1.00947e-13	7.04412e-13
ENSDARG00000054814	ptp4a3b	5.86845	3.40737e-18	3.46624e-17
ENSDARG00000078468	fap	5.85894	2.36392e-55	2.65027e-53
ENSDARG00000056995	snai1a	5.85582	7.17062e-33	2.19727e-31
ENSDARG00000094324	efemp2a	5.85555	1.04696e-79	3.74793e-77
ENSDARG00000017676	mmp2	5.85225	1.36118e-119	3.06986e-116
ENSDARG00000104484	itgb1b	5.84396	1.25924e-21	1.71911e-20
ENSDARG00000079762	si:dkey-253d23.4	5.83415	4.31951e-23	6.57341e-22
ENSDARG00000070389	foxf2b	5.81004	1.31114e-24	2.2521e-23
ENSDARG00000093931	rflnb	5.79798	2.10093e-28	4.69131e-27
ENSDARG00000004363	lhfpl6	5.7914	1.4271e-37	5.71676e-36
ENSDARG00000021905	derl1	5.78683	7.7467e-43	4.2303e-41
ENSDARG00000021137	adgrv1	5.76946	7.87892e-42	4.03848e-40
ENSDARG00000059801	pdzd2	5.76378	5.33405e-26	1.01518e-24
ENSDARG00000013526	svep1	5.76043	3.09275e-44	1.77936e-42
ENSDARG00000005789	enpp1	5.75463	1.24959e-88	6.71002e-86
ENSDARG00000009014	col11a1b	5.75259	5.68443e-122	1.42446e-118
ENSDARG00000079816	rhbdd3	5.74663	1.56111e-24	2.66927e-23
ENSDARG00000001999	adamts18	5.74506	1.57233e-27	3.3422e-26
ENSDARG00000045803	mfge8b	5.7375	7.22289e-29	1.67075e-27
ENSDARG00000101023	msx2b	5.73636	2.44004e-17	2.31511e-16
ENSDARG00000056134	c1qtnf5	5.73038	2.29066e-29	5.4842e-28
ENSDARG00000008388	mmp14b	5.72499	1.19954e-105	1.35266e-102
ENSDARG00000006617	napga	5.71762	2.8251e-20	3.45898e-19
ENSDARG00000053186	vstm4b	5.69604	1.98957e-25	3.64506e-24
ENSDARG00000076292	tns2a	5.69587	5.98647e-34	1.94824e-32
ENSDARG00000045190	ch25h	5.6849	1.17157e-12	7.29298e-12
ENSDARG00000039949	fibina	5.68293	3.43101e-41	1.67488e-39
ENSDARG00000100773	zmynd19	5.68253	7.31241e-23	1.09871e-21
ENSDARG00000036086	itga11a	5.67236	9.84792e-45	5.73902e-43
ENSDARG00000069105	fgfr4	5.67044	1.79306e-88	9.4044e-86
ENSDARG00000030449	crabp2b	5.65132	3.97122e-61	6.17676e-59
ENSDARG00000090552	si:dkey-7j14.6	5.62785	3.08695e-35	1.08612e-33
ENSDARG00000090416	scpp1	5.62702	2.16844e-63	3.79107e-61
ENSDARG00000033899	ap2m1b	5.54783	6.15939e-17	5.65375e-16
ENSDARG00000076119	emid1	5.53981	2.80657e-56	3.27962e-54
ENSDARG00000102626	frem2b	5.53698	7.83758e-19	8.42923e-18
ENSDARG00000003429	hnrnpdl	5.53325	7.13852e-21	9.22079e-20
ENSDARG00000075666	tsc22d3	5.53061	1.10791e-74	3.20343e-72
ENSDARG00000022904	skilb	5.53017	8.35847e-25	1.45904e-23
ENSDARG00000076554	cdkn1a	5.52	1.03077e-32	3.1204e-31
ENSDARG00000043802	ms4a17a.8	5.48821	1.26731e-11	7.15615e-11
ENSDARG00000045297	phb2a	5.48731	2.55594e-21	3.40485e-20
ENSDARG00000011257	enpp2	5.48638	4.76743e-40	2.2169e-38
ENSDARG00000002509	zgc:153911	5.48314	9.02467e-08	3.28757e-07
ENSDARG00000029353	serpine2	5.47986	1.8704e-40	8.80649e-39
ENSDARG00000011724	marveld1	5.47853	3.90013e-28	8.57307e-27
ENSDARG00000069048	serpinf1	5.46599	2.21803e-70	5.15703e-68
ENSDARG00000035682	FP102018.1	5.44632	9.07018e-50	7.17039e-48
ENSDARG00000068367	nfkbie	5.44318	1.69528e-23	2.67368e-22
ENSDARG00000027112	ephb4b	5.42495	2.95075e-21	3.90771e-20
ENSDARG00000093899	BX510657.1	5.40709	3.05405e-24	5.09075e-23
ENSDARG00000062363	phex	5.40443	1.43358e-61	2.29302e-59
ENSDARG00000074850	il12rb2l	5.40023	5.2798e-19	5.77474e-18
ENSDARG00000038785	abcf2a	5.39871	1.70555e-47	1.14822e-45
ENSDARG00000097452	CU929070.5	5.38859	1.13454e-10	5.80606e-10
ENSDARG00000113969	supt4h1	5.38181	2.06956e-18	2.14498e-17
ENSDARG00000037145	slc8a4b	5.37853	2.22949e-52	2.0692e-50
ENSDARG00000090847	si:ch211-209l18.4	5.37205	7.76438e-14	5.47561e-13
ENSDARG00000020298	btg2	5.36199	7.17309e-77	2.21609e-74
ENSDARG00000018404	krt18a.1	5.35985	5.08858e-105	5.46489e-102
ENSDARG00000094752	rpe65b	5.35859	3.50919e-25	6.31626e-24
ENSDARG00000079639	NA	5.34882	5.2673e-19	5.76387e-18
ENSDARG00000016404	ptch1	5.33215	3.98975e-19	4.40651e-18
ENSDARG00000098108	dusp2	5.33196	2.72672e-36	1.01144e-34
ENSDARG00000044010	loxl2a	5.32969	5.85967e-29	1.36381e-27
ENSDARG00000061977	ppfibp2a	5.31005	4.27472e-34	1.40128e-32
ENSDARG00000073810	thbs2b	5.30444	7.75645e-27	1.57454e-25
ENSDARG00000023062	ccn1	5.30329	3.03749e-57	3.78477e-55
ENSDARG00000083699	CT027646.4	5.29019	1.93427e-11	1.07236e-10
ENSDARG00000016200	trib3	5.28718	1.81553e-93	1.20428e-90
ENSDARG00000060452	sdk2b	5.28714	2.57709e-19	2.88156e-18
ENSDARG00000078959	tpcn3	5.27874	9.35012e-21	1.19543e-19
ENSDARG00000040157	glt8d1	5.2761	5.26371e-18	5.25509e-17
ENSDARG00000027744	gadd45ba	5.27167	1.39086e-70	3.33703e-68
ENSDARG00000015611	rasl11b	5.26279	5.01461e-31	1.32896e-29
ENSDARG00000007099	cx43.4	5.26234	7.73659e-54	8.00382e-52
ENSDARG00000042690	s1pr1	5.24221	1.69191e-103	1.5899e-100
ENSDARG00000067850	jund	5.23795	1.92009e-79	6.56118e-77
ENSDARG00000079905	mark2a	5.23213	5.80817e-17	5.35097e-16
ENSDARG00000034503	per2	5.21945	2.47461e-46	1.55894e-44
ENSDARG00000043467	ndufb11	5.21536	2.72936e-10	1.33584e-09
ENSDARG00000019636	yif1a	5.20504	1.19106e-18	1.25994e-17
ENSDARG00000103145	cdk2ap2	5.1886	5.5612e-24	9.15488e-23
ENSDARG00000101914	metrnla	5.18847	2.04576e-45	1.24698e-43
ENSDARG00000061248	xylt1	5.16834	4.05037e-22	5.74154e-21
ENSDARG00000009724	rpn2	5.16762	5.37228e-40	2.49302e-38
ENSDARG00000099746	rgs3a	5.16314	7.0377e-26	1.32599e-24
ENSDARG00000051975	cd99	5.16073	6.04065e-24	9.89359e-23
ENSDARG00000015674	msx3	5.13304	3.45988e-26	6.675e-25
ENSDARG00000056515	spsb1	5.12324	1.45179e-25	2.69261e-24
ENSDARG00000025641	gli2a	5.11841	9.2381e-48	6.35204e-46
ENSDARG00000020957	pth1r	5.1167	6.84538e-26	1.29192e-24
ENSDARG00000034643	fhl3a	5.10477	7.26456e-25	1.27798e-23
ENSDARG00000097425	CU638870.1	5.1009	3.38588e-19	3.75426e-18
ENSDARG00000059308	golt1bb	5.09864	7.23094e-27	1.47051e-25
ENSDARG00000043093	mpeg1.2	5.09275	1.13836e-12	7.10387e-12
ENSDARG00000052826	runx3	5.08905	7.3965e-64	1.31349e-61
ENSDARG00000071017	nt5e	5.08698	4.94251e-33	1.52906e-31
ENSDARG00000030632	ccdc3b	5.08548	1.86766e-33	5.91592e-32
ENSDARG00000037804	phlda3	5.08542	1.80676e-25	3.32094e-24
ENSDARG00000020278	si:dkeyp-120h9.1	5.08305	5.31943e-37	2.05426e-35
ENSDARG00000079967	prkd3	5.08272	4.43221e-34	1.44869e-32
ENSDARG00000087196	fibinb	5.08115	2.97328e-59	4.06402e-57
ENSDARG00000092115	eif4a1a	5.07901	3.60919e-50	2.9492e-48
ENSDARG00000055938	tspan14	5.07674	1.59788e-20	2.00429e-19
ENSDARG00000063177	manf	5.07669	5.91142e-29	1.37444e-27
ENSDARG00000059001	pim2	5.07652	4.39854e-29	1.03119e-27
ENSDARG00000070006	rcn1	5.07235	1.26385e-46	8.09759e-45
ENSDARG00000005023	fkbp9	5.0633	3.87388e-59	5.20046e-57
ENSDARG00000039482	calhm2.1	5.0535	5.23778e-18	5.23152e-17
ENSDARG00000071863	itgb1a	5.05188	3.29551e-61	5.16137e-59
ENSDARG00000043796	ms4a17a.7	5.05044	4.27606e-21	5.60361e-20
ENSDARG00000067713	snx18a	5.04582	7.30179e-23	1.09785e-21
ENSDARG00000046054	CT027815.1	5.04449	2.00389e-38	8.55941e-37
ENSDARG00000030402	twist1a	5.04236	1.50878e-48	1.10122e-46
ENSDARG00000011973	slc35d1a	5.0321	1.29986e-18	1.36926e-17
ENSDARG00000037895	ramp2	5.02924	3.22198e-18	3.2925e-17
ENSDARG00000051970	smu1b	5.01476	3.94566e-16	3.39643e-15
ENSDARG00000068461	aopep	5.01453	1.83712e-34	6.2211e-33
ENSDARG00000045886	slc38a2	5.01252	3.84111e-73	1.03129e-70
ENSDARG00000057680	foxj2	5.00932	2.76242e-20	3.39164e-19
ENSDARG00000032831	htra1a	5.00237	4.99972e-42	2.59813e-40
ENSDARG00000059333	si:ch211-285f17.1	4.99344	2.32582e-21	3.11486e-20
ENSDARG00000076227	ror2	4.98956	1.02758e-17	1.0063e-16
ENSDARG00000054438	fzd2	4.98266	1.52386e-49	1.18919e-47
ENSDARG00000010169	myd88	4.97913	6.52806e-19	7.06804e-18
ENSDARG00000019815	fn1a	4.97597	1.26295e-52	1.19177e-50
ENSDARG00000091085	lepa	4.97464	1.41316e-11	7.93994e-11
ENSDARG00000040362	ehd2b	4.97293	1.36516e-33	4.36716e-32
ENSDARG00000018688	elk3	4.96528	5.7181e-25	1.01066e-23
ENSDARG00000042667	klf2a	4.96344	1.74435e-41	8.66528e-40
ENSDARG00000103823	rbms1b	4.96152	7.44525e-25	1.30773e-23
ENSDARG00000026611	socs3b	4.95686	2.95208e-30	7.45558e-29
ENSDARG00000040695	fkbp14	4.95101	3.58876e-29	8.46625e-28
ENSDARG00000020136	ptges	4.93779	2.67036e-26	5.18731e-25
ENSDARG00000102060	C25H11orf49	4.93548	7.8952e-14	5.55918e-13
ENSDARG00000037421	egr1	4.93543	3.31732e-53	3.32514e-51
ENSDARG00000006301	RAPH1	4.93519	2.58865e-22	3.73286e-21
ENSDARG00000117133	cst14b.1	4.93466	1.21192e-10	6.17262e-10
ENSDARG00000042829	si:dkey-30j22.1	4.92967	2.30048e-10	1.13828e-09
ENSDARG00000039459	qsox1	4.9212	1.09296e-15	9.02913e-15
ENSDARG00000002507	itga10	4.9196	5.14581e-51	4.41268e-49
ENSDARG00000077549	aifm2	4.90665	8.63458e-27	1.74965e-25
ENSDARG00000055365	si:dkey-25e12.3	4.90127	1.13473e-08	4.59865e-08
ENSDARG00000021287	rab7b	4.89866	2.74281e-15	2.18582e-14
ENSDARG00000093303	ifitm1	4.87919	4.15476e-26	7.94761e-25
ENSDARG00000076867	mrtfbb	4.87387	1.86829e-28	4.19258e-27
ENSDARG00000008811	cmtm3	4.87225	4.41707e-17	4.11816e-16
ENSDARG00000087732	BX649540.1	4.86749	7.80255e-26	1.4652e-24
ENSDARG00000041530	ppih	4.8657	3.06617e-16	2.66788e-15
ENSDARG00000086881	ier2b	4.86389	7.65758e-49	5.68097e-47
ENSDARG00000027799	ucmaa	4.86322	5.74984e-10	2.72029e-09
ENSDARG00000059906	sdc4	4.85621	3.05498e-51	2.64996e-49
ENSDARG00000026766	bcl2l10	4.84642	1.69679e-32	5.0286e-31
ENSDARG00000026070	cd82b	4.84115	1.68902e-129	1.26975e-125
ENSDARG00000009779	mcl1a	4.84069	2.04586e-47	1.35706e-45
ENSDARG00000043542	zpr1	4.82706	5.46811e-19	5.96913e-18
ENSDARG00000013681	si:dkey-42i9.6	4.81985	1.60124e-59	2.24302e-57
ENSDARG00000031683	fosab	4.81958	3.26852e-65	6.09215e-63
ENSDARG00000059367	mfap2	4.81155	1.02262e-84	4.70675e-82
ENSDARG00000025428	socs3a	4.80989	1.40276e-41	7.01472e-40
ENSDARG00000091111	si:ch211-15b10.6	4.80373	1.28802e-24	2.21407e-23
ENSDARG00000039914	gapdhs	4.80271	1.12162e-54	1.21033e-52
ENSDARG00000036482	hexim1	4.80001	7.14943e-53	6.98013e-51
ENSDARG00000052011	rrad	4.79481	8.86654e-37	3.36645e-35
ENSDARG00000030700	ctps1a	4.77446	3.92294e-29	9.21605e-28
ENSDARG00000070497	bicc1b	4.76505	8.9599e-14	6.29314e-13
ENSDARG00000027063	arpc1b	4.76379	1.01818e-28	2.33128e-27
ENSDARG00000100047	ergic1	4.75396	1.13801e-26	2.27935e-25
ENSDARG00000020031	cldn11a	4.7483	1.98022e-42	1.05579e-40
ENSDARG00000009610	rgs12a	4.74443	1.58149e-36	5.94456e-35
ENSDARG00000036809	ANPEP	4.74394	3.42679e-48	2.43033e-46
ENSDARG00000038446	nrp2b	4.74148	4.46875e-36	1.64143e-34
ENSDARG00000042401	derl2	4.72909	1.09563e-22	1.62244e-21
ENSDARG00000105452	plxna1a	4.72728	5.37547e-19	5.87369e-18
ENSDARG00000062129	mxra8b	4.714	4.32374e-53	4.31475e-51
ENSDARG00000044511	etv5b	4.70855	4.10191e-57	5.00056e-55
ENSDARG00000059858	pappab	4.70318	2.4648e-17	2.33762e-16
ENSDARG00000099412	bcan	4.69713	5.9021e-19	6.40876e-18
ENSDARG00000040917	cbfb	4.69448	7.27353e-56	8.3269e-54
ENSDARG00000002538	smu1a	4.67552	4.44028e-22	6.27847e-21
ENSDARG00000071586	tgfbi	4.67435	9.55908e-61	1.43724e-58
ENSDARG00000076439	ppp4cb	4.67207	6.13338e-44	3.45815e-42
ENSDARG00000029045	peli2	4.67105	3.23029e-36	1.19431e-34
ENSDARG00000045676	calua	4.67002	4.08411e-60	5.90442e-58
ENSDARG00000042940	nab1a	4.66188	9.30619e-19	9.93408e-18
ENSDARG00000105409	hist1h4l	4.66012	1.1912e-16	1.06735e-15
ENSDARG00000035131	surf4l	4.64732	2.17307e-31	5.9622e-30
ENSDARG00000019845	pdlim1	4.6417	6.63843e-34	2.1573e-32
ENSDARG00000009881	ier5	4.63971	3.62838e-59	4.92957e-57
ENSDARG00000006044	usta	4.63263	1.1841e-24	2.04167e-23
ENSDARG00000044074	loxl2b	4.62823	4.24406e-35	1.48397e-33
ENSDARG00000098646	mthfd2	4.61834	2.33557e-22	3.38089e-21
ENSDARG00000038980	txndc12	4.61508	2.74555e-49	2.09191e-47
ENSDARG00000002445	prdm1a	4.60161	2.11219e-38	9.00494e-37
ENSDARG00000105239	ecm1b	4.59888	5.07391e-25	9.01039e-24
ENSDARG00000010785	thbs1b	4.59852	1.09908e-79	3.87306e-77
ENSDARG00000016154	zfp36l1a	4.58375	1.13235e-47	7.71538e-46
ENSDARG00000053840	ei24	4.57674	1.26759e-22	1.87094e-21
ENSDARG00000055723	hsp70l	4.57599	1.26473e-21	1.72556e-20
ENSDARG00000096546	nrp2a	4.56171	1.00592e-74	2.9463e-72
ENSDARG00000086173	relb	4.54953	3.82013e-34	1.25591e-32
ENSDARG00000033971	prrx1a	4.54933	5.21724e-39	2.30263e-37
ENSDARG00000078135	mrc2	4.5422	1.08928e-18	1.15607e-17
ENSDARG00000078388	glis2a	4.53866	1.97749e-33	6.23753e-32
ENSDARG00000002536	tm9sf4	4.53725	1.19478e-25	2.22693e-24
ENSDARG00000104315	fhl3b	4.53405	7.2455e-26	1.364e-24
ENSDARG00000017195	foxf2a	4.53353	2.6952e-52	2.49118e-50
ENSDARG00000070702	s100v2	4.52917	2.26313e-20	2.80133e-19
ENSDARG00000019442	CABZ01086041.1	4.52834	1.78851e-22	2.60402e-21
ENSDARG00000007396	rnd3b	4.52113	7.88143e-20	9.19079e-19
ENSDARG00000013415	lmna	4.51438	1.13921e-33	3.6599e-32
ENSDARG00000074201	flna	4.51437	2.86698e-78	9.37088e-76
ENSDARG00000039269	arg2	4.51079	8.56477e-39	3.7218e-37
ENSDARG00000008434	bcl2l1	4.5103	1.92472e-26	3.78121e-25
ENSDARG00000014626	dlx3b	4.5096	2.00544e-31	5.52243e-30
ENSDARG00000079369	si:ch211-212g7.6	4.49853	6.55475e-26	1.24018e-24
ENSDARG00000011770	dhrs12	4.49598	6.19806e-14	4.41379e-13
ENSDARG00000055026	ptch2	4.49402	2.46467e-21	3.28716e-20
ENSDARG00000040777	inhbb	4.48714	6.56544e-35	2.27102e-33
ENSDARG00000045036	cdc42ep4b	4.48524	3.39364e-35	1.19031e-33
ENSDARG00000102171	fnip1	4.47079	9.44599e-25	1.64506e-23
ENSDARG00000075545	si:dkey-89b17.4	4.47018	5.32868e-26	1.01501e-24
ENSDARG00000062023	fndc3bb	4.4694	7.34671e-21	9.47344e-20
ENSDARG00000081369	NC_002333.9	4.468	7.72988e-16	6.46872e-15
ENSDARG00000104795	cxcl8a	4.46425	2.81528e-08	1.08852e-07
ENSDARG00000030092	tram2	4.46255	1.94796e-32	5.7503e-31
ENSDARG00000018179	acvrl1	4.4586	4.68457e-44	2.65455e-42
ENSDARG00000018010	crtap	4.45693	6.86582e-43	3.7767e-41
ENSDARG00000022303	higd1a	4.4544	1.61447e-24	2.75634e-23
ENSDARG00000058221	ugcg	4.45294	6.5712e-23	9.90643e-22
ENSDARG00000077639	intu	4.45174	1.86371e-32	5.50881e-31
ENSDARG00000009299	dusp8a	4.45006	1.53237e-29	3.70414e-28
ENSDARG00000061242	tuft1a	4.44721	8.47033e-41	4.05587e-39
ENSDARG00000040985	itgbl1	4.4412	1.74432e-13	1.18707e-12
ENSDARG00000004840	rassf1	4.44075	2.41364e-31	6.56633e-30
ENSDARG00000000370	triob	4.44011	3.61395e-20	4.37026e-19
ENSDARG00000007377	odc1	4.43874	1.33256e-32	3.97531e-31
ENSDARG00000039980	ppt1	4.43368	4.81298e-44	2.72048e-42
ENSDARG00000040251	ctsk	4.4322	5.62188e-42	2.90804e-40
ENSDARG00000024829	tnn	4.4289	1.27765e-51	1.14345e-49
ENSDARG00000037960	lrrc17	4.42716	3.80618e-31	1.02313e-29
ENSDARG00000055381	bambia	4.41589	3.38822e-36	1.25065e-34
ENSDARG00000008049	si:dkey-42i9.4	4.41574	3.56416e-29	8.41701e-28
ENSDARG00000103026	p3h2	4.41339	3.64165e-31	9.82417e-30
ENSDARG00000070683	dkk3b	4.41266	5.14541e-18	5.14609e-17
ENSDARG00000021120	ndc1	4.40159	6.82158e-22	9.43847e-21
ENSDARG00000004167	zgc:110366	4.39438	1.99476e-12	1.21688e-11
ENSDARG00000035695	scxa	4.39352	7.45553e-23	1.11873e-21
ENSDARG00000098226	smpd3	4.39153	4.0994e-25	7.34342e-24
ENSDARG00000006456	pdgfrl	4.38921	1.70238e-31	4.72248e-30
ENSDARG00000054823	id3	4.38813	1.30988e-30	3.38781e-29
ENSDARG00000040338	hvcn1	4.38377	5.7459e-19	6.25421e-18
ENSDARG00000101063	CABZ01058650.1	4.38087	6.02444e-22	8.38182e-21
ENSDARG00000062721	dennd4a	4.37891	3.97359e-26	7.62045e-25
ENSDARG00000075759	samd4a	4.37776	7.80948e-28	1.68866e-26
ENSDARG00000014680	znf710a	4.37371	5.95636e-21	7.74258e-20
ENSDARG00000003293	sox9a	4.36826	1.64718e-23	2.60328e-22
ENSDARG00000061226	timp2a	4.36185	3.53294e-57	4.35401e-55
ENSDARG00000040912	kdelr3	4.3617	3.80076e-27	7.87131e-26
ENSDARG00000077641	thbs3a	4.35306	1.61379e-31	4.4933e-30
ENSDARG00000012942	itgb5	4.35223	4.11851e-25	7.37181e-24
ENSDARG00000078179	fndc3ba	4.35048	7.54408e-36	2.7398e-34
ENSDARG00000039969	akirin1	4.34789	8.80828e-30	2.1687e-28
ENSDARG00000061923	amotl2a	4.34722	1.35928e-61	2.20546e-59
ENSDARG00000045706	tspan9b	4.34418	3.95736e-16	3.4039e-15
ENSDARG00000061836	nfixb	4.34241	2.8127e-14	2.06426e-13
ENSDARG00000069065	btg3	4.34184	4.44342e-22	6.27897e-21
ENSDARG00000079850	dchs1b	4.34101	2.52991e-39	1.13209e-37
ENSDARG00000056087	ecrg4a	4.33552	3.80571e-22	5.41174e-21
ENSDARG00000099491	tmem176l.1	4.33449	5.05218e-23	7.65737e-22
ENSDARG00000061093	phldb1a	4.33204	1.49943e-33	4.7629e-32
ENSDARG00000069473	frem1a	4.33038	1.62445e-14	1.22243e-13
ENSDARG00000002235	mmp14a	4.32703	4.70777e-51	4.05246e-49
ENSDARG00000075718	rpz5	4.32529	3.5891e-42	1.88683e-40
ENSDARG00000101670	kntc1	4.32279	4.78347e-16	4.07562e-15
ENSDARG00000061845	pld7	4.3185	6.7632e-30	1.667e-28
ENSDARG00000018145	mid1ip1l	4.31403	1.09492e-19	1.26247e-18
ENSDARG00000031907	ptbp1b	4.31263	1.91408e-67	3.78669e-65
ENSDARG00000040526	s1pr5a	4.31258	1.22911e-28	2.78593e-27
ENSDARG00000071031	snx1a	4.31174	4.28569e-34	1.40283e-32
ENSDARG00000020645	slc7a3a	4.30119	2.95078e-41	1.44672e-39
ENSDARG00000073902	ptpn9b	4.30071	2.85953e-22	4.09727e-21
ENSDARG00000075954	serpinh1a	4.28525	1.74169e-31	4.82559e-30
ENSDARG00000100698	eva1bb	4.28496	4.57338e-25	8.16008e-24
ENSDARG00000088440	ssh2a	4.28203	1.40055e-26	2.78788e-25
ENSDARG00000056438	her9	4.28162	2.31637e-50	1.92772e-48
ENSDARG00000023040	zbtb1	4.27835	3.36111e-25	6.06425e-24
ENSDARG00000041394	dnajb1b	4.27788	1.51495e-22	2.21861e-21
ENSDARG00000007407	barx1	4.27581	2.9974e-27	6.27091e-26
ENSDARG00000055797	cnpy4	4.27403	5.99747e-24	9.83001e-23
ENSDARG00000056913	pcolcea	4.27264	8.87233e-49	6.53914e-47
ENSDARG00000089187	wfdc2	4.26889	5.12346e-21	6.67915e-20
ENSDARG00000007231	ryk	4.26824	1.03654e-41	5.22975e-40
ENSDARG00000045524	lamb1b	4.25836	9.08256e-23	1.35297e-21
ENSDARG00000102195	zc3h7a	4.25327	5.01506e-23	7.61135e-22
ENSDARG00000023989	pef1	4.25241	4.81004e-21	6.2851e-20
ENSDARG00000029621	sgms1	4.24396	8.23192e-26	1.54455e-24
ENSDARG00000102565	vasnb	4.23722	2.20961e-38	9.40251e-37
ENSDARG00000044251	rasgef1bb	4.23221	6.28696e-18	6.26003e-17
ENSDARG00000036930	tbx18	4.23096	5.87061e-15	4.5734e-14
ENSDARG00000060457	pmp22b	4.23029	3.19658e-37	1.25816e-35
ENSDARG00000079068	adam12	4.22967	8.78212e-22	1.20697e-20
ENSDARG00000018953	gclm	4.22919	2.52461e-24	4.2459e-23
ENSDARG00000007566	appbp2	4.2268	2.31442e-23	3.59981e-22
ENSDARG00000063922	mt-nd6	4.22292	6.00227e-36	2.19044e-34
ENSDARG00000079317	dlc1	4.21795	7.8438e-25	1.37239e-23
ENSDARG00000069807	zdhhc18a	4.21585	2.36241e-21	3.15824e-20
ENSDARG00000099093	dock1	4.21528	6.54739e-16	5.50777e-15
ENSDARG00000104295	arhgap21a	4.20947	1.10403e-23	1.77183e-22
ENSDARG00000039378	rcn2	4.20455	5.07017e-15	3.96764e-14
ENSDARG00000058695	ddr2b	4.20364	2.60462e-12	1.57443e-11
ENSDARG00000058358	krt8	4.20262	1.93281e-84	8.71815e-82
ENSDARG00000058821	sema5a	4.19926	4.60566e-38	1.91999e-36
ENSDARG00000033616	selenon	4.1898	1.23698e-32	3.70978e-31
ENSDARG00000086815	MYADM	4.18953	2.11203e-24	3.57603e-23
ENSDARG00000074849	rac1a	4.18649	3.28084e-48	2.33416e-46
ENSDARG00000059073	gsc	4.18481	2.12569e-21	2.85192e-20
ENSDARG00000089878	nedd9	4.18234	8.39511e-37	3.19283e-35
ENSDARG00000015863	socs6b	4.18102	1.98191e-21	2.67173e-20
ENSDARG00000062970	niban2a	4.17858	1.12671e-32	3.4017e-31
ENSDARG00000101244	gli1	4.17658	2.98184e-26	5.76754e-25
ENSDARG00000114823	PLXNA1	4.16979	5.21003e-17	4.8295e-16
ENSDARG00000055162	zhx2a	4.1644	5.68492e-27	1.16451e-25
ENSDARG00000099144	igfbp3	4.16405	1.8602e-39	8.37389e-38
ENSDARG00000103720	zgc:162730	4.1634	4.2721e-81	1.60581e-78
ENSDARG00000020114	slc20a1a	4.1591	1.60015e-20	2.00602e-19
ENSDARG00000075707	nid2a	4.159	5.05773e-57	6.09984e-55
ENSDARG00000015156	fbln2	4.159	2.76908e-30	7.01697e-29
ENSDARG00000023694	spon1b	4.15523	7.00637e-47	4.54065e-45
ENSDARG00000076010	twist1b	4.1505	3.51691e-26	6.77922e-25
ENSDARG00000057167	eif4g2b	4.14407	1.88043e-102	1.57072e-99
ENSDARG00000011533	sema6dl	4.14328	4.34552e-42	2.26862e-40
ENSDARG00000057231	rorca	4.14147	2.05719e-21	2.7666e-20
ENSDARG00000052617	raver1	4.14019	7.73445e-23	1.15904e-21
ENSDARG00000109373	tmbim1b	4.13925	8.60789e-18	8.48487e-17
ENSDARG00000016080	nob1	4.13905	1.37929e-16	1.22759e-15
ENSDARG00000042094	eef2a.1	4.13897	1.84568e-34	6.24073e-33
ENSDARG00000099840	lpar1	4.13394	3.0363e-27	6.34052e-26
ENSDARG00000007347	degs1	4.12923	1.53365e-26	3.03673e-25
ENSDARG00000031776	fthl27	4.12158	2.9951e-45	1.7875e-43
ENSDARG00000020057	bmpr2b	4.12107	4.0383e-21	5.30436e-20
ENSDARG00000011797	tent5bb	4.10892	4.37945e-56	5.09123e-54
ENSDARG00000045066	entpd1	4.10803	2.02309e-34	6.80995e-33
ENSDARG00000028401	rhogc	4.1055	5.76271e-24	9.46587e-23
ENSDARG00000044894	zgc:113307	4.10476	1.2245e-18	1.29411e-17
ENSDARG00000035719	arl5c	4.10228	3.7735e-20	4.54614e-19
ENSDARG00000043055	hiat1b	4.10097	2.41536e-29	5.7583e-28
ENSDARG00000042934	ccn2a	4.09596	2.80728e-51	2.4445e-49
ENSDARG00000022466	clcn5b	4.09256	1.19096e-19	1.3704e-18
ENSDARG00000100693	ddr2a	4.0908	9.41356e-42	4.77088e-40
ENSDARG00000035187	abl1	4.08898	4.21969e-17	3.94228e-16
ENSDARG00000098153	lhfpl2b	4.08766	2.57453e-19	2.88013e-18
ENSDARG00000035324	hnrnpl	4.08525	1.06481e-52	1.01757e-50
ENSDARG00000094557	nupr1b	4.08233	2.32423e-19	2.60141e-18
ENSDARG00000086618	psma3	4.07824	3.7975e-24	6.30206e-23
ENSDARG00000087697	lpl	4.07109	8.93541e-55	9.73528e-53
ENSDARG00000078659	tmem176	4.06564	1.48737e-24	2.54511e-23
ENSDARG00000098584	CABZ01102240.1	4.06238	1.55041e-15	1.26323e-14
ENSDARG00000001452	adam8a	4.0601	1.69878e-24	2.89809e-23
ENSDARG00000077570	cdh16	4.05311	6.25073e-05	0.000156654
ENSDARG00000010481	bzw1a	4.045	1.95781e-32	5.77182e-31
ENSDARG00000074262	nck1a	4.04224	2.79529e-23	4.32713e-22
ENSDARG00000005318	stam2	4.03832	8.98007e-19	9.59846e-18
ENSDARG00000061948	amotl2b	4.03831	1.50384e-25	2.78686e-24
ENSDARG00000101362	mibp	4.03738	2.06155e-20	2.55884e-19
ENSDARG00000099677	bambib	4.03103	6.73389e-20	7.89342e-19
ENSDARG00000045580	lum	4.02939	3.32602e-55	3.69516e-53
ENSDARG00000021938	smad9	4.02488	1.37168e-21	1.86808e-20
ENSDARG00000070358	smim12	4.02275	5.8226e-14	4.15692e-13
ENSDARG00000043130	notch2	4.0205	9.69527e-76	2.95483e-73
ENSDARG00000010154	vstm4a	4.01923	3.35441e-16	2.90634e-15
ENSDARG00000054302	ehd4	4.0141	7.48718e-25	1.31407e-23
ENSDARG00000053835	plekhh1	4.00325	6.36549e-18	6.33264e-17
ENSDARG00000007275	si:ch211-251b21.1	4.00005	2.78543e-38	1.1764e-36
ENSDARG00000058729	akirin2	3.99751	6.58618e-30	1.62692e-28
ENSDARG00000112234	endouc	3.99473	7.03276e-24	1.14355e-22
ENSDARG00000099148	bzw1b	3.9887	6.892e-49	5.14686e-47
ENSDARG00000063910	mt-atp8	3.98646	1.39739e-14	1.05792e-13
ENSDARG00000040290	pon3.2	3.98103	7.69921e-12	4.44434e-11
ENSDARG00000038025	cbx7a	3.9794	2.03321e-22	2.95077e-21
ENSDARG00000010641	slc20a1b	3.97891	1.82876e-61	2.8842e-59
ENSDARG00000063417	erf	3.97632	1.69335e-47	1.14342e-45
ENSDARG00000056379	si:ch73-86n18.1	3.97551	1.20483e-10	6.1407e-10
ENSDARG00000000796	nr4a1	3.97545	1.26386e-42	6.8191e-41
ENSDARG00000034823	copg2	3.97023	2.55259e-35	8.99508e-34
ENSDARG00000053864	elmsan1b	3.96965	1.50894e-46	9.61329e-45
ENSDARG00000035858	cnn2	3.96877	1.36543e-54	1.46641e-52
ENSDARG00000038306	tsc22d1	3.96655	2.3557e-45	1.42817e-43
ENSDARG00000021669	sec61a1	3.96625	1.05845e-48	7.77561e-47
ENSDARG00000038687	nfkb2	3.96422	4.20255e-18	4.24452e-17
ENSDARG00000037654	pmm2	3.96387	1.14845e-12	7.16093e-12
ENSDARG00000100897	pdgfrb	3.95626	9.26749e-55	1.00485e-52
ENSDARG00000062579	kremen1	3.9549	1.30958e-21	1.78567e-20
ENSDARG00000040556	ift20	3.95127	9.41779e-20	1.08979e-18
ENSDARG00000077618	rin3	3.9512	5.59897e-38	2.30847e-36
ENSDARG00000022399	ntmt1	3.94444	1.12043e-26	2.24814e-25
ENSDARG00000013784	zgc:77158	3.9443	7.74661e-24	1.2551e-22
ENSDARG00000003216	anxa2a	3.93805	7.14984e-21	9.23012e-20
ENSDARG00000016856	pon2	3.93784	1.99029e-17	1.9028e-16
ENSDARG00000042708	tuba8l	3.92572	1.46632e-31	4.09789e-30
ENSDARG00000104292	ccn2b	3.92525	1.0483e-37	4.23698e-36
ENSDARG00000089646	ctdspl3	3.92423	2.16802e-23	3.38143e-22
ENSDARG00000104903	cdkn1cb	3.92423	4.93576e-16	4.19903e-15
ENSDARG00000037362	scube2	3.92066	2.14012e-23	3.34253e-22
ENSDARG00000039563	loxl3b	3.91885	8.79397e-27	1.78034e-25
ENSDARG00000000442	slc39a13	3.91871	9.85411e-23	1.46403e-21
ENSDARG00000101624	lmnb2	3.91779	2.85856e-24	4.77549e-23
ENSDARG00000019995	bmp4	3.91604	1.9572e-36	7.28397e-35
ENSDARG00000041391	tmed10	3.9131	3.5495e-39	1.57273e-37
ENSDARG00000029406	h2ax	3.90766	5.66673e-22	7.91342e-21
ENSDARG00000055124	ccnl1a	3.90693	2.82472e-41	1.38793e-39
ENSDARG00000002330	lhx8a	3.89511	7.01524e-14	4.96438e-13
ENSDARG00000061682	bicc1a	3.89499	1.00809e-36	3.82108e-35
ENSDARG00000022995	clic4	3.89082	9.8855e-70	2.16454e-67
ENSDARG00000059075	nip7	3.889	1.83329e-10	9.16158e-10
ENSDARG00000019444	ssr4	3.88578	2.42049e-24	4.09216e-23
ENSDARG00000103735	elovl1b	3.88477	7.73803e-43	4.2303e-41
ENSDARG00000078335	amot	3.88294	2.75558e-27	5.78645e-26
ENSDARG00000061852	olfml3a	3.88079	2.8591e-21	3.79525e-20
ENSDARG00000095908	sat1a.2	3.87959	1.53478e-64	2.76911e-62
ENSDARG00000012005	mob2b	3.87894	1.11823e-27	2.395e-26
ENSDARG00000099510	cnn3a	3.87552	3.45938e-70	7.80195e-68
ENSDARG00000006125	csnk1db	3.87521	2.67223e-37	1.06104e-35
ENSDARG00000012140	ccnl1b	3.87277	1.4775e-35	5.28921e-34
ENSDARG00000007279	yipf5	3.87255	1.66805e-35	5.94305e-34
ENSDARG00000115383	gnb4b	3.86654	1.22843e-15	1.00928e-14
ENSDARG00000011312	stk3	3.86501	1.85231e-18	1.93046e-17
ENSDARG00000033160	nr1d1	3.86457	7.26712e-26	1.36693e-24
ENSDARG00000000690	sypl2b	3.86157	3.7447e-12	2.23011e-11
ENSDARG00000058504	ap1s2	3.86093	1.20339e-35	4.33549e-34
ENSDARG00000071697	zgc:66433	3.85333	2.45981e-38	1.04475e-36
ENSDARG00000057676	golga7	3.84962	2.0616e-16	1.81268e-15
ENSDARG00000012369	rdh10b	3.84584	7.23929e-25	1.27453e-23
ENSDARG00000015208	rbb4l	3.84492	2.78301e-30	7.03775e-29
ENSDARG00000033840	fat3a	3.83923	2.39676e-16	2.10409e-15
ENSDARG00000007560	sema3bl	3.83683	1.02952e-12	6.46943e-12
ENSDARG00000015947	matn4	3.8325	1.70778e-68	3.56626e-66
ENSDARG00000071570	si:dkeyp-87e7.4	3.83189	9.92186e-21	1.26422e-19
ENSDARG00000020311	cnih1	3.82892	2.09253e-22	3.03491e-21
ENSDARG00000039576	fstl1b	3.82884	9.63348e-53	9.28478e-51
ENSDARG00000041137	dhrs13a.3	3.82774	1.9895e-20	2.47486e-19
ENSDARG00000059746	plod1a	3.82017	7.20232e-37	2.75312e-35
ENSDARG00000060397	hhip	3.82003	8.09167e-41	3.8828e-39
ENSDARG00000096457	si:dkey-118j18.2	3.81909	5.25797e-35	1.82999e-33
ENSDARG00000079570	rspo2	3.81807	1.26543e-26	2.52783e-25
ENSDARG00000062558	rspry1	3.81694	1.03854e-30	2.70776e-29
ENSDARG00000045705	meig1	3.81508	6.77861e-11	3.552e-10
ENSDARG00000092920	si:ch211-106h4.12	3.81335	2.42684e-24	4.09674e-23
ENSDARG00000056600	papss2b	3.80616	1.1901e-31	3.34667e-30
ENSDARG00000068637	si:ch211-281l24.3	3.80563	1.67619e-27	3.55292e-26
ENSDARG00000001733	gulp1a	3.8056	1.46576e-31	4.09789e-30
ENSDARG00000022213	uck2b	3.80444	1.15076e-27	2.46e-26
ENSDARG00000069378	pard6a	3.8036	5.05046e-23	7.65737e-22
ENSDARG00000103578	gtf2b	3.79647	2.00831e-16	1.76651e-15
ENSDARG00000021250	slc25a48	3.7947	1.39521e-18	1.46763e-17
ENSDARG00000005115	calub	3.79395	6.97587e-32	1.98645e-30
ENSDARG00000088816	trabd2b	3.78543	2.19502e-11	1.20831e-10
ENSDARG00000030887	phf23a	3.77724	5.22749e-18	5.22356e-17
ENSDARG00000013794	klf11b	3.77399	8.70436e-29	1.99704e-27
ENSDARG00000026577	cdk2	3.77349	3.11563e-17	2.94003e-16
ENSDARG00000005891	cyb5r3	3.76869	5.01846e-20	5.95378e-19
ENSDARG00000001442	inppl1b	3.76672	3.186e-22	4.54771e-21
ENSDARG00000060004	fzd7a	3.76657	6.99543e-38	2.86851e-36
ENSDARG00000024365	crlf1a	3.76522	1.47118e-16	1.30782e-15
ENSDARG00000052615	tnmd	3.76316	6.67604e-50	5.37731e-48
ENSDARG00000070670	crip2	3.75902	6.55153e-41	3.17075e-39
ENSDARG00000086851	si:dkey-264d12.5	3.75676	9.749e-18	9.56785e-17
ENSDARG00000004261	tmed9	3.75479	1.24082e-31	3.48063e-30
ENSDARG00000098312	scarb2a	3.75282	1.25523e-47	8.52686e-46
ENSDARG00000010246	prmt1	3.7514	4.25073e-26	8.12429e-25
ENSDARG00000036571	sema3e	3.75112	3.42899e-23	5.26439e-22
ENSDARG00000019160	sh3bp5la	3.74718	5.71168e-27	1.16892e-25
ENSDARG00000059707	ZNF423	3.74667	1.74469e-14	1.30768e-13
ENSDARG00000062936	ndnf	3.74347	1.64607e-49	1.27573e-47
ENSDARG00000006514	her6	3.74139	7.31564e-46	4.57035e-44
ENSDARG00000035869	azin1b	3.74022	5.16719e-26	9.85086e-25
ENSDARG00000003829	galnt2	3.73914	1.10647e-32	3.34506e-31
ENSDARG00000104039	errfi1a	3.73796	2.92999e-42	1.54754e-40
ENSDARG00000099766	myl12.1	3.73618	4.47232e-23	6.80136e-22
ENSDARG00000032103	mapk6	3.7348	7.33269e-39	3.19873e-37
ENSDARG00000103682	si:dkey-23i12.5	3.73048	1.38961e-37	5.59642e-36
ENSDARG00000069009	si:ch211-147a11.3	3.72965	6.47821e-16	5.45698e-15
ENSDARG00000003375	gng12a	3.72706	2.68944e-20	3.30906e-19
ENSDARG00000009950	edf1	3.72305	2.00447e-19	2.25695e-18
ENSDARG00000103619	si:ch73-238c9.1	3.72182	6.56484e-13	4.20802e-12
ENSDARG00000011956	dlx4a	3.7215	4.65239e-16	3.96843e-15
ENSDARG00000002745	tdh	3.71671	1.43677e-26	2.85745e-25
ENSDARG00000075021	fam120a	3.71603	2.71244e-24	4.55161e-23
ENSDARG00000056630	angptl5	3.71348	2.73162e-15	2.17921e-14
ENSDARG00000060753	pear1	3.71261	5.50399e-22	7.69569e-21
ENSDARG00000040666	nifk	3.70934	3.6333e-10	1.75727e-09
ENSDARG00000040635	rnf11b	3.70716	1.88204e-18	1.95843e-17
ENSDARG00000040944	ntd5	3.70322	3.48483e-31	9.41239e-30
ENSDARG00000068036	tmem119b	3.6986	3.64408e-27	7.56767e-26
ENSDARG00000075450	mkxa	3.6883	3.08408e-15	2.44053e-14
ENSDARG00000037012	slc3a2b	3.68555	5.33435e-22	7.46313e-21
ENSDARG00000061140	colec12	3.68444	3.14718e-27	6.56599e-26
ENSDARG00000098344	rab18b	3.68	9.66539e-25	1.67938e-23
ENSDARG00000071555	TMEM263	3.67817	2.87685e-21	3.81656e-20
ENSDARG00000040725	NA	3.67568	6.55531e-17	5.98792e-16
ENSDARG00000091280	si:ch211-66k16.27	3.67527	1.6328e-10	8.20513e-10
ENSDARG00000045304	mtfr1	3.67429	3.08182e-22	4.40738e-21
ENSDARG00000002332	frmd6	3.67325	6.06169e-31	1.60269e-29
ENSDARG00000054304	homeza	3.67071	1.42714e-15	1.16744e-14
ENSDARG00000091699	capn2a	3.66587	1.28673e-26	2.56584e-25
ENSDARG00000010962	fkbp7	3.66552	6.19604e-26	1.17527e-24
ENSDARG00000037555	atoh8	3.65734	1.7234e-18	1.80027e-17
ENSDARG00000057949	slc43a3b	3.65563	1.65673e-14	1.24423e-13
ENSDARG00000063333	nup210	3.65487	6.92262e-21	8.95217e-20
ENSDARG00000079889	phldb2a	3.65384	1.57662e-17	1.5202e-16
ENSDARG00000070050	sfrp2	3.65346	1.44135e-51	1.28486e-49
ENSDARG00000077176	zgc:174888	3.65337	2.58019e-18	2.65592e-17
ENSDARG00000094854	ms4a17a.9	3.6516	1.9668e-20	2.44797e-19
ENSDARG00000077396	tlcd2	3.65153	6.40392e-22	8.87693e-21
ENSDARG00000061830	prss12	3.6423	4.43501e-20	5.30344e-19
ENSDARG00000038068	ddx5	3.6359	5.70527e-69	1.22544e-66
ENSDARG00000045628	rab34a	3.63255	2.87565e-13	1.91242e-12
ENSDARG00000045989	arf4a	3.63216	6.01288e-39	2.64344e-37
ENSDARG00000016936	hmcn1	3.62794	8.56572e-12	4.9206e-11
ENSDARG00000036090	pard6gb	3.62707	5.24826e-17	4.86294e-16
ENSDARG00000003259	loxa	3.62655	2.51213e-26	4.88837e-25
ENSDARG00000002344	tubb4b	3.61647	7.21886e-51	6.14366e-49
ENSDARG00000008363	mcl1b	3.61602	6.29661e-32	1.79756e-30
ENSDARG00000089564	MDFI	3.61416	4.29647e-43	2.38666e-41
ENSDARG00000036147	ano5b	3.61342	6.69545e-29	1.55193e-27
ENSDARG00000041799	cx43	3.61177	4.97522e-29	1.16517e-27
ENSDARG00000030914	tmem120a	3.60974	9.52496e-16	7.91221e-15
ENSDARG00000075556	luzp1	3.60846	4.34751e-33	1.35054e-31
ENSDARG00000010572	slc25a25a	3.60838	7.05477e-36	2.56623e-34
ENSDARG00000039125	map4k5	3.60729	1.5197e-20	1.90728e-19
ENSDARG00000100056	CABZ01088109.1	3.59932	5.99371e-17	5.5129e-16
ENSDARG00000022807	pitpnc1b	3.59641	3.14517e-23	4.83854e-22
ENSDARG00000074023	rbms1a	3.59555	1.38985e-25	2.57985e-24
ENSDARG00000079027	chsy1	3.59399	4.60147e-14	3.32299e-13
ENSDARG00000038505	polr2h	3.58646	2.7068e-11	1.47741e-10
ENSDARG00000053463	poglut1	3.58601	4.56588e-13	2.97872e-12
ENSDARG00000089663	lsm3	3.58379	2.17839e-17	2.07559e-16
ENSDARG00000012025	hs6st2	3.5825	1.97188e-19	2.22137e-18
ENSDARG00000073684	quo	3.58189	2.93268e-16	2.55764e-15
ENSDARG00000101744	elavl1b	3.57768	3.61684e-21	4.76463e-20
ENSDARG00000013777	ppp1r13l	3.57638	1.18545e-21	1.62131e-20
ENSDARG00000013598	tnfb	3.57262	1.4729e-06	4.58375e-06
ENSDARG00000013704	cers2a	3.57182	2.0552e-30	5.25521e-29
ENSDARG00000038288	cd151	3.57032	4.76319e-09	2.02879e-08
ENSDARG00000021443	zfp36l1b	3.56954	8.56636e-43	4.6666e-41
ENSDARG00000058133	foxd2	3.56885	1.40793e-13	9.66019e-13
ENSDARG00000009594	nr1d2b	3.56551	1.0619e-41	5.33385e-40
ENSDARG00000104693	il6st	3.56071	8.65041e-36	3.13654e-34
ENSDARG00000074057	calm3b	3.55927	1.31511e-39	5.96774e-38
ENSDARG00000077497	igsf10	3.55646	2.44854e-22	3.53533e-21
ENSDARG00000010318	srpx	3.55637	2.78352e-30	7.03775e-29
ENSDARG00000076317	plod3	3.55536	2.91528e-29	6.90635e-28
ENSDARG00000032535	praf2	3.55523	1.63074e-13	1.11246e-12
ENSDARG00000068629	cd151l	3.5538	6.96301e-15	5.39275e-14
ENSDARG00000081270	rn7sk	3.55222	2.54199e-14	1.87596e-13
ENSDARG00000002949	ppp6c	3.55041	1.39808e-33	4.46612e-32
ENSDARG00000018192	ubr5	3.54949	3.47313e-23	5.32853e-22
ENSDARG00000088663	lman2lb	3.54799	4.82954e-11	2.56465e-10
ENSDARG00000103783	cyyr1	3.54542	2.72903e-24	4.57265e-23
ENSDARG00000070161	vamp3	3.54518	2.88805e-22	4.1355e-21
ENSDARG00000017842	syvn1	3.54516	2.04384e-17	1.95151e-16
ENSDARG00000092362	hsp70.2	3.54501	1.291e-14	9.80996e-14
ENSDARG00000020232	eif6	3.53989	5.79119e-14	4.13711e-13
ENSDARG00000006040	cyp20a1	3.5385	9.2108e-17	8.3259e-16
ENSDARG00000055284	afap1	3.53782	3.34432e-15	2.64091e-14
ENSDARG00000094451	cfp	3.53667	5.85269e-27	1.1967e-25
ENSDARG00000058292	sephs1	3.53386	5.47243e-17	5.05818e-16
ENSDARG00000042977	nfil3	3.52819	1.23192e-24	2.12088e-23
ENSDARG00000091215	rpz2	3.52592	2.75502e-15	2.19477e-14
ENSDARG00000095577	cybrd1	3.52472	2.38206e-14	1.7654e-13
ENSDARG00000052928	arf6b	3.52134	1.55306e-26	3.07248e-25
ENSDARG00000005464	dnase1l1	3.51868	2.27733e-14	1.69005e-13
ENSDARG00000079605	prmt5	3.51629	1.52794e-17	1.47579e-16
ENSDARG00000075952	mbd2	3.51307	2.72163e-18	2.7964e-17
ENSDARG00000055350	sun1	3.51156	1.68188e-16	1.4846e-15
ENSDARG00000078322	col12a1a	3.50825	8.06395e-29	1.85389e-27
ENSDARG00000057736	ano10a	3.50778	2.72034e-18	2.79635e-17
ENSDARG00000001557	tomm34	3.49804	4.11072e-16	3.52772e-15
ENSDARG00000090337	pprc1	3.49592	1.03609e-20	1.31867e-19
ENSDARG00000104283	cdc42bpaa	3.49592	4.8636e-12	2.86993e-11
ENSDARG00000012407	mgat1a	3.49557	2.67191e-16	2.33474e-15
ENSDARG00000007207	cnpy2	3.49459	1.94005e-21	2.61686e-20
ENSDARG00000055283	id2a	3.49459	2.57853e-30	6.5562e-29
ENSDARG00000103251	sh3pxd2b	3.4913	2.13244e-28	4.75697e-27
ENSDARG00000036700	si:ch211-114n24.6	3.48552	4.67859e-11	2.48742e-10
ENSDARG00000104451	slc39a7	3.48548	2.35449e-31	6.42088e-30
ENSDARG00000030161	ppp1r14bb	3.47766	2.19481e-30	5.60583e-29
ENSDARG00000087443	ptp4a2a	3.47663	1.73647e-20	2.16847e-19
ENSDARG00000044573	cdc42	3.47629	8.27277e-33	2.52471e-31
ENSDARG00000052170	uap1	3.47483	4.62935e-23	7.03542e-22
ENSDARG00000074050	efnb2b	3.46974	8.37806e-15	6.44222e-14
ENSDARG00000103340	clic1	3.465	7.57955e-16	6.34998e-15
ENSDARG00000015759	tspan7	3.46473	1.81249e-38	7.80097e-37
ENSDARG00000088581	f10	3.46363	1.55817e-26	3.07989e-25
ENSDARG00000059751	abtb2a	3.46086	3.99712e-16	3.43548e-15
ENSDARG00000045444	fzd8a	3.45912	5.3429e-14	3.83021e-13
ENSDARG00000059460	sbf2	3.4551	6.73375e-20	7.89342e-19
ENSDARG00000070164	ubr2	3.45145	1.17809e-18	1.24739e-17
ENSDARG00000076440	btbd6a	3.4511	2.86066e-33	8.95338e-32
ENSDARG00000071082	p4ha1b	3.45072	1.51194e-25	2.79957e-24
ENSDARG00000105223	pmp22a	3.44844	2.32696e-26	4.53978e-25
ENSDARG00000055314	mcmbp	3.44689	4.51049e-24	7.45239e-23
ENSDARG00000069755	mtmr11	3.44582	7.00199e-14	4.95655e-13
ENSDARG00000002396	cry-dash	3.4446	2.31651e-12	1.40668e-11
ENSDARG00000037188	rpa2	3.44094	2.80758e-15	2.23348e-14
ENSDARG00000027589	fzd7b	3.43279	9.34173e-32	2.64346e-30
ENSDARG00000074287	sptlc2b	3.43174	4.00992e-34	1.31639e-32
ENSDARG00000058004	six2a	3.43173	3.3204e-13	2.19218e-12
ENSDARG00000091902	b3gnt2b	3.43097	7.04373e-24	1.1445e-22
ENSDARG00000006553	rras	3.4308	1.20096e-19	1.38119e-18
ENSDARG00000007241	mycb	3.42952	3.00668e-41	1.47093e-39
ENSDARG00000012723	rbm14a	3.42204	1.02881e-25	1.92075e-24
ENSDARG00000057928	mzt2b	3.41778	4.48271e-11	2.3906e-10
ENSDARG00000028676	nuak1b	3.41284	2.93606e-23	4.53852e-22
ENSDARG00000044267	sumo1	3.41216	2.78207e-23	4.31231e-22
ENSDARG00000012405	col1a1a	3.41012	5.48107e-66	1.04758e-63
ENSDARG00000018411	mknk1	3.40835	3.04774e-24	5.08401e-23
ENSDARG00000059472	arhgap31	3.40162	8.87845e-24	1.43435e-22
ENSDARG00000046143	prkab1b	3.39599	5.97369e-16	5.04776e-15
ENSDARG00000042296	dlx5a	3.39337	1.22996e-30	3.18477e-29
ENSDARG00000009505	prelid3b	3.39254	3.05088e-30	7.68788e-29
ENSDARG00000079752	col6a4a	3.39147	2.88324e-21	3.82054e-20
ENSDARG00000029856	cnn3b	3.38871	8.55986e-19	9.1667e-18
ENSDARG00000089913	cacna1g	3.38807	1.10062e-15	9.07907e-15
ENSDARG00000054632	fli1a	3.38663	3.54075e-20	4.29557e-19
ENSDARG00000031678	col5a2a	3.37809	1.64009e-31	4.55529e-30
ENSDARG00000087742	map4k3a	3.3778	2.87611e-20	3.51952e-19
ENSDARG00000025465	spon2a	3.37665	9.61419e-14	6.72546e-13
ENSDARG00000044254	anxa3b	3.37406	3.42388e-16	2.96425e-15
ENSDARG00000039863	lifrb	3.37262	1.68971e-10	8.47787e-10
ENSDARG00000068064	sirt1	3.37177	3.774e-27	7.82307e-26
ENSDARG00000005254	kdelr2a	3.36972	8.19864e-65	1.50328e-62
ENSDARG00000077571	zgc:174862	3.36946	8.09212e-10	3.76992e-09
ENSDARG00000075445	psmb5	3.36101	2.05516e-30	5.25521e-29
ENSDARG00000056557	copb1	3.35932	6.96278e-29	1.61223e-27
ENSDARG00000012747	rer1	3.35732	3.58364e-21	4.7292e-20
ENSDARG00000100725	ephb4a	3.35642	2.36966e-13	1.58914e-12
ENSDARG00000057484	srsf2a	3.35345	3.32692e-30	8.34616e-29
ENSDARG00000054906	ier5l	3.34928	6.115e-32	1.74793e-30
ENSDARG00000015239	prpf19	3.34565	1.18438e-29	2.88149e-28
ENSDARG00000099814	FBXO46	3.34223	2.79547e-23	4.32713e-22
ENSDARG00000007198	mta1	3.3422	2.00352e-17	1.91464e-16
ENSDARG00000061424	znf646	3.34179	5.27096e-36	1.92668e-34
ENSDARG00000026183	polr2eb	3.33978	4.14245e-15	3.25635e-14
ENSDARG00000028295	mkrn4	3.33804	1.47058e-13	1.00601e-12
ENSDARG00000078890	wdfy3	3.33788	3.08924e-10	1.50381e-09
ENSDARG00000079327	hmcn2	3.3363	7.08425e-19	7.64455e-18
ENSDARG00000030871	siah1	3.33392	1.77429e-31	4.90988e-30
ENSDARG00000009001	pdia6	3.33248	9.79684e-40	4.4636e-38
ENSDARG00000078567	lonrf1l	3.33178	2.2592e-19	2.53365e-18
ENSDARG00000053542	kctd12.2	3.33077	8.99787e-21	1.153e-19
ENSDARG00000016457	irf9	3.32615	9.02295e-14	6.33348e-13
ENSDARG00000074033	adamtsl2	3.32483	3.19293e-13	2.11298e-12
ENSDARG00000016368	zbtb8os	3.32475	5.5873e-15	4.35871e-14
ENSDARG00000011049	slc17a9b	3.32115	7.71665e-16	6.46005e-15
ENSDARG00000014796	wnt11	3.32108	3.86615e-15	3.04339e-14
ENSDARG00000005251	rpe	3.31912	5.70108e-14	4.07533e-13
ENSDARG00000063229	xpo1b	3.31751	5.71119e-30	1.41855e-28
ENSDARG00000098114	ctsa	3.31258	7.75469e-18	7.67068e-17
ENSDARG00000008859	mylipa	3.31207	5.99985e-23	9.05721e-22
ENSDARG00000071679	mydgf	3.31102	9.40655e-12	5.37759e-11
ENSDARG00000020242	fermt2	3.30817	1.56658e-16	1.38826e-15
ENSDARG00000009549	ubr4	3.30739	2.51687e-18	2.59428e-17
ENSDARG00000051888	ist1	3.30655	1.19507e-31	3.35646e-30
ENSDARG00000104901	ostc	3.30295	1.90156e-23	2.98441e-22
ENSDARG00000071095	abi3bpb	3.30268	2.35227e-22	3.40286e-21
ENSDARG00000008886	msx1b	3.30071	1.28283e-17	1.24892e-16
ENSDARG00000019728	bmpr1aa	3.29781	4.92467e-22	6.9114e-21
ENSDARG00000002271	zfand5b	3.29666	9.4433e-34	3.04685e-32
ENSDARG00000071224	si:ch211-133n4.4	3.2962	1.082e-28	2.46489e-27
ENSDARG00000101009	cited4b	3.29548	1.29344e-40	6.12835e-39
ENSDARG00000099664	selenof	3.29431	5.44566e-20	6.43016e-19
ENSDARG00000029952	ampd2b	3.29238	1.34436e-12	8.33634e-12
ENSDARG00000029003	eif1axa	3.29138	5.03189e-20	5.96657e-19
ENSDARG00000002127	stam	3.28525	1.82337e-24	3.09657e-23
ENSDARG00000041895	cad	3.28275	1.65406e-21	2.24858e-20
ENSDARG00000017891	tcp1	3.28118	2.42357e-24	4.09429e-23
ENSDARG00000075467	shisa3	3.27979	1.69376e-10	8.49631e-10
ENSDARG00000006600	lsm14aa	3.27529	1.00458e-14	7.66453e-14
ENSDARG00000039931	slc25a33	3.27352	6.37148e-24	1.04128e-22
ENSDARG00000086842	dap1b	3.27229	3.22061e-12	1.93125e-11
ENSDARG00000115978	AL935186.10	3.27022	1.43837e-12	8.9022e-12
ENSDARG00000037318	ddost	3.26802	3.08011e-21	4.07423e-20
ENSDARG00000035552	agtr2	3.26699	2.00926e-10	1.00055e-09
ENSDARG00000055383	NA	3.26659	4.52792e-20	5.40611e-19
ENSDARG00000043665	glrx5	3.26587	5.46321e-13	3.53245e-12
ENSDARG00000044194	tcta	3.26414	9.38008e-12	5.36654e-11
ENSDARG00000036445	serpinh2	3.26336	7.86298e-16	6.57523e-15
ENSDARG00000045620	nansa	3.26166	1.16674e-19	1.34321e-18
ENSDARG00000007693	nfkbiab	3.25845	1.41722e-30	3.66123e-29
ENSDARG00000020072	thbs4b	3.25619	7.25871e-32	2.06438e-30
ENSDARG00000073867	rex1bd	3.25135	3.37069e-10	1.63552e-09
ENSDARG00000045768	cry1a	3.24826	5.0023e-22	7.01161e-21
ENSDARG00000018966	cyb5r1	3.24631	2.81934e-20	3.45569e-19
ENSDARG00000087869	si:ch211-11k18.4	3.24579	2.32802e-17	2.21256e-16
ENSDARG00000102320	mob1a	3.24506	1.07238e-20	1.36102e-19
ENSDARG00000056532	serinc2	3.24388	7.862e-21	1.01205e-19
ENSDARG00000044001	lgals3b	3.24326	1.41342e-13	9.68899e-13
ENSDARG00000014591	ilf2	3.24228	3.79199e-37	1.48216e-35
ENSDARG00000008370	csnk1da	3.2422	4.57507e-30	1.14519e-28
ENSDARG00000004173	copa	3.23924	3.36871e-25	6.07311e-24
ENSDARG00000078383	mcrip1	3.23706	1.1186e-11	6.34664e-11
ENSDARG00000062929	FAM83G	3.2369	4.45994e-19	4.91137e-18
ENSDARG00000038141	atf4b	3.23645	8.69474e-68	1.75083e-65
ENSDARG00000036179	myo1ea	3.2345	1.99998e-23	3.13451e-22
ENSDARG00000040046	snai2	3.23398	5.07165e-29	1.18652e-27
ENSDARG00000056378	ifi30	3.23244	3.77345e-11	2.02867e-10
ENSDARG00000103027	clns1a	3.2308	5.26635e-13	3.41103e-12
ENSDARG00000052783	cdc42ep3	3.23068	6.60474e-17	6.0282e-16
ENSDARG00000104177	cpne3	3.23047	3.12471e-11	1.69729e-10
ENSDARG00000099802	pnp5b	3.23036	8.9177e-13	5.63364e-12
ENSDARG00000052859	chp1	3.22813	1.78895e-13	1.21488e-12
ENSDARG00000092798	ppib	3.22772	1.34139e-25	2.49402e-24
ENSDARG00000027088	ptgdsb.1	3.22372	2.16802e-09	9.56669e-09
ENSDARG00000053619	sra1	3.22224	2.97912e-13	1.97787e-12
ENSDARG00000113899	zgc:77650	3.21969	1.21721e-16	1.08935e-15
ENSDARG00000089156	egr3	3.21957	3.67214e-26	7.06034e-25
ENSDARG00000040730	wdr75	3.21885	6.67209e-18	6.62889e-17
ENSDARG00000001953	pfkfb3	3.21829	2.17124e-26	4.24332e-25
ENSDARG00000055854	nr4a3	3.2161	5.01194e-27	1.03133e-25
ENSDARG00000018562	cope	3.21577	1.65208e-22	2.41005e-21
ENSDARG00000029146	lrp1ab	3.21303	5.71442e-17	5.27321e-16
ENSDARG00000003153	nudt21	3.21129	3.97151e-13	2.60377e-12
ENSDARG00000070404	inka1b	3.21005	3.54e-14	2.57873e-13
ENSDARG00000068892	sostdc1a	3.20425	3.26512e-13	2.15695e-12
ENSDARG00000044304	prrc1	3.20308	6.25962e-17	5.73874e-16
ENSDARG00000055398	foxc1b	3.19828	8.70397e-20	1.0103e-18
ENSDARG00000089382	zgc:158463	3.1978	1.32202e-06	4.14221e-06
ENSDARG00000042027	prrx1b	3.19547	2.47361e-25	4.49536e-24
ENSDARG00000009169	mob1ba	3.19536	3.93152e-17	3.67915e-16
ENSDARG00000078888	iqgap1	3.19476	1.54843e-36	5.83002e-35
ENSDARG00000086317	si:ch211-67e16.4	3.19321	1.01427e-18	1.0785e-17
ENSDARG00000073988	mntb	3.18909	6.69386e-12	3.88888e-11
ENSDARG00000042725	cebpb	3.18636	6.11024e-53	6.04405e-51
ENSDARG00000100003	glulb	3.18412	5.35298e-53	5.31831e-51
ENSDARG00000070857	si:dkey-32e6.6	3.18204	2.89104e-12	1.7401e-11
ENSDARG00000036161	hnrnpa0l	3.18149	3.98252e-63	6.85632e-61
ENSDARG00000074084	strip1	3.1812	9.76449e-18	9.57888e-17
ENSDARG00000005423	pgam1a	3.17766	2.85986e-18	2.93575e-17
ENSDARG00000087186	si:ch211-232b12.5	3.17657	6.78631e-14	4.81597e-13
ENSDARG00000013804	capns1b	3.17381	4.39807e-19	4.84561e-18
ENSDARG00000019941	sgta	3.17283	8.20426e-16	6.85045e-15
ENSDARG00000074071	mrnip	3.17139	3.33103e-15	2.63226e-14
ENSDARG00000058030	hspa14	3.17073	2.64082e-18	2.71708e-17
ENSDARG00000035326	nccrp1	3.16906	8.49531e-13	5.38338e-12
ENSDARG00000071203	sptssa	3.16855	2.78159e-08	1.07623e-07
ENSDARG00000090600	si:ch211-213a13.1	3.16841	2.62905e-19	2.93821e-18
ENSDARG00000103203	vps28	3.16767	1.31864e-14	1.00166e-13
ENSDARG00000040620	psmg1	3.16593	6.23432e-13	4.01263e-12
ENSDARG00000074843	phldb2b	3.16389	4.62537e-34	1.50746e-32
ENSDARG00000011945	slc35e1	3.16347	2.57942e-25	4.6801e-24
ENSDARG00000007791	ppp2r1ba	3.16085	2.83588e-48	2.0304e-46
ENSDARG00000087198	cthrc1a	3.15892	2.43492e-08	9.4795e-08
ENSDARG00000063916	mt-nd4l	3.15746	8.2907e-21	1.06602e-19
ENSDARG00000041306	mrps25	3.15739	4.965e-15	3.8894e-14
ENSDARG00000036135	bbox1	3.15402	4.36248e-17	4.06894e-16
ENSDARG00000052746	grinab	3.15194	3.66536e-20	4.42531e-19
ENSDARG00000026180	prpf8	3.15096	1.3399e-40	6.33516e-39
ENSDARG00000056475	trnau1apb	3.15021	3.46626e-29	8.1944e-28
ENSDARG00000005762	col14a1a	3.14801	2.91765e-24	4.8706e-23
ENSDARG00000025404	ube2g2	3.14484	1.03432e-13	7.20416e-13
ENSDARG00000006353	itga5	3.14409	3.82592e-28	8.41814e-27
ENSDARG00000077852	samd11	3.14133	1.51167e-16	1.34065e-15
ENSDARG00000101626	arf6a	3.13965	6.42795e-17	5.87874e-16
ENSDARG00000019646	twist3	3.13763	4.31923e-14	3.12919e-13
ENSDARG00000068996	hist2h2l	3.13742	8.68103e-25	1.51418e-23
ENSDARG00000089976	spcs3	3.13719	2.64767e-15	2.11598e-14
ENSDARG00000077982	elf3	3.13622	7.52708e-08	2.76976e-07
ENSDARG00000052402	dnmt3ba	3.13607	8.74028e-19	9.35546e-18
ENSDARG00000104542	ppt2	3.13251	1.93968e-13	1.31171e-12
ENSDARG00000024828	tmem134	3.12962	1.60543e-14	1.20933e-13
ENSDARG00000000857	mapk14a	3.12501	2.64115e-24	4.43859e-23
ENSDARG00000019949	serpinh1b	3.12326	4.34854e-25	7.76506e-24
ENSDARG00000026476	tia1l	3.12178	6.84791e-47	4.45075e-45
ENSDARG00000090912	npc2	3.11631	1.19171e-13	8.24186e-13
ENSDARG00000037846	hm13	3.11548	2.50875e-29	5.97463e-28
ENSDARG00000056152	fam3c	3.11462	2.09435e-14	1.56145e-13
ENSDARG00000032373	rnf145b	3.11061	9.07613e-14	6.36486e-13
ENSDARG00000041896	dnajc5ga	3.11003	7.57789e-18	7.50567e-17
ENSDARG00000061994	acacb	3.10904	9.70503e-31	2.53624e-29
ENSDARG00000020187	GCA	3.10894	4.75678e-19	5.22042e-18
ENSDARG00000004311	ldlrap1a	3.10726	3.61075e-18	3.66816e-17
ENSDARG00000100529	sh3bp5a	3.10545	5.2922e-28	1.15319e-26
ENSDARG00000018898	zfand5a	3.1021	7.63248e-27	1.55077e-25
ENSDARG00000093864	wee1	3.10075	5.76665e-17	5.31923e-16
ENSDARG00000069074	cry3a	3.0946	2.51317e-33	7.8941e-32
ENSDARG00000009740	ppp1r7	3.09402	1.99382e-15	1.6071e-14
ENSDARG00000035325	srsf7a	3.09139	1.98669e-24	3.37139e-23
ENSDARG00000058819	nog1	3.09048	1.8516e-13	1.25516e-12
ENSDARG00000045543	atp6v1f	3.08988	2.90805e-10	1.41898e-09
ENSDARG00000102142	ece2b	3.08855	6.18411e-14	4.40525e-13
ENSDARG00000040705	glsb	3.08826	1.0305e-16	9.29637e-16
ENSDARG00000010878	cdkn1ca	3.08553	2.24196e-13	1.50844e-12
ENSDARG00000058179	ackr3b	3.0851	3.03193e-25	5.48349e-24
ENSDARG00000061600	cemip2	3.08485	1.22167e-20	1.54269e-19
ENSDARG00000077842	ajuba	3.08445	5.75323e-19	6.25917e-18
ENSDARG00000025889	usp14	3.08372	5.90308e-11	3.10911e-10
ENSDARG00000089368	hopx	3.08369	2.90759e-17	2.74602e-16
ENSDARG00000031435	TXN	3.08292	7.53641e-20	8.8021e-19
ENSDARG00000017658	gmppb	3.08074	8.69045e-24	1.40499e-22
ENSDARG00000035631	sdf2l1	3.07929	9.80303e-15	7.4945e-14
ENSDARG00000055575	pcolce2b	3.07853	1.62707e-20	2.03695e-19
ENSDARG00000006003	mycla	3.07757	1.51773e-11	8.50841e-11
ENSDARG00000105009	ddah2	3.07457	1.13882e-11	6.45808e-11
ENSDARG00000070174	PLEKHH3	3.07218	1.66858e-17	1.60543e-16
ENSDARG00000042272	tmem231	3.06842	2.47138e-11	1.35481e-10
ENSDARG00000020000	sh3bp4a	3.06545	1.19466e-17	1.16688e-16
ENSDARG00000030448	sppl2	3.0634	3.10749e-20	3.79443e-19
ENSDARG00000020405	napab	3.06025	6.29532e-16	5.30959e-15
ENSDARG00000071878	trmt112	3.0577	1.55288e-10	7.82269e-10
ENSDARG00000100151	appl2	3.057	5.16286e-16	4.38892e-15
ENSDARG00000070360	inka1a	3.05528	2.26177e-14	1.68016e-13
ENSDARG00000099014	fxyd1	3.05174	1.10858e-12	6.93336e-12
ENSDARG00000117652	CABZ01087560.1	3.05128	6.92256e-10	3.24989e-09
ENSDARG00000022727	epha2b	3.04973	9.57387e-10	4.41192e-09
ENSDARG00000015793	creb3l1	3.04949	8.09625e-31	2.12567e-29
ENSDARG00000001873	phgdh	3.04924	7.80876e-23	1.1694e-21
ENSDARG00000013976	anxa13	3.04841	1.99108e-38	8.52084e-37
ENSDARG00000028661	cntfr	3.04582	8.86995e-17	8.0339e-16
ENSDARG00000019103	kdm4ab	3.0457	7.8552e-13	5.00447e-12
ENSDARG00000100623	trrap	3.03886	1.50131e-19	1.71438e-18
ENSDARG00000008133	foxl1	3.0374	9.20227e-14	6.44931e-13
ENSDARG00000099236	sept10	3.03357	4.69987e-35	1.64081e-33
ENSDARG00000039117	tefa	3.03211	4.30915e-16	3.68821e-15
ENSDARG00000036995	lsm6	3.02962	4.80912e-13	3.12836e-12
ENSDARG00000039345	drg1	3.02908	8.01538e-12	4.61857e-11
ENSDARG00000008542	yod1	3.02569	7.92178e-20	9.23307e-19
ENSDARG00000036966	hsd3b7	3.02331	6.25932e-11	3.28753e-10
ENSDARG00000103155	ext1a	3.02221	1.57456e-16	1.39478e-15
ENSDARG00000069342	zgc:153115	3.02164	8.77852e-20	1.01843e-18
ENSDARG00000057681	si:ch211-266o15.1	3.01861	3.55344e-12	2.11957e-11
ENSDARG00000039830	gng5	3.01787	7.93996e-15	6.12415e-14
ENSDARG00000102482	zgc:165573	3.01261	3.95778e-13	2.59552e-12
ENSDARG00000014015	pdia7	3.00999	3.88241e-25	6.9658e-24
ENSDARG00000018569	tnfrsf1a	3.00907	3.90542e-20	4.70256e-19
ENSDARG00000018491	pdia4	3.00564	7.03186e-37	2.6971e-35
ENSDARG00000029524	impdh1b	3.005	1.01162e-12	6.36049e-12
ENSDARG00000105045	bmpr1ab	3.00485	1.51741e-15	1.23814e-14
ENSDARG00000039601	ier3ip1	3.00331	3.19416e-11	1.73335e-10
ENSDARG00000027825	naa50	3.00262	2.24301e-19	2.51675e-18
ENSDARG00000101341	si:ch211-262i1.6	3.00128	6.47833e-13	4.15664e-12
ENSDARG00000004782	fgfr3	2.99965	1.60601e-35	5.74015e-34
ENSDARG00000076667	ccng1	2.9978	3.65972e-29	8.62463e-28
ENSDARG00000003486	ppp1caa	2.99673	6.06508e-47	3.95334e-45
ENSDARG00000100331	SMIM10	2.9963	3.44599e-07	1.16187e-06
ENSDARG00000005675	sec61a1l	2.99384	1.86529e-37	7.44563e-36
ENSDARG00000059070	gars1	2.9933	7.18137e-37	2.74977e-35
ENSDARG00000058459	plekhg2	2.9926	5.24166e-14	3.76122e-13
ENSDARG00000068702	lysmd4	2.99209	6.90723e-11	3.61604e-10
ENSDARG00000019838	ugdh	2.99113	3.59651e-16	3.10774e-15
ENSDARG00000029476	ldlra	2.99063	4.56836e-36	1.67529e-34
ENSDARG00000101844	mibp2	2.99047	1.24573e-18	1.3153e-17
ENSDARG00000053097	hsf2	2.98962	1.02602e-29	2.52067e-28
ENSDARG00000028431	adnp2b	2.9894	5.28186e-27	1.08293e-25
ENSDARG00000035308	grb10b	2.9888	9.39619e-23	1.39784e-21
ENSDARG00000044938	cbx2	2.98773	1.31773e-20	1.65933e-19
ENSDARG00000074979	larp4ab	2.98466	5.5477e-12	3.2498e-11
ENSDARG00000104111	mrps30	2.98312	6.91608e-11	3.61983e-10
ENSDARG00000045696	mrpl23	2.97977	4.1903e-22	5.93244e-21
ENSDARG00000039757	mcfd2	2.97931	5.94774e-15	4.63028e-14
ENSDARG00000053528	nog3	2.97624	8.45447e-13	5.36203e-12
ENSDARG00000038743	copb2	2.97536	3.65484e-31	9.84799e-30
ENSDARG00000028275	sult1st1	2.97064	1.3972e-10	7.06843e-10
ENSDARG00000054137	adgrg6	2.97031	4.55885e-13	2.97499e-12
ENSDARG00000006207	gpx1b	2.96805	3.647e-09	1.57207e-08
ENSDARG00000074425	si:busm1-57f23.1	2.96563	1.04245e-12	6.54337e-12
ENSDARG00000013307	rpl19	2.96507	6.56759e-17	5.99672e-16
ENSDARG00000028848	lsm12a	2.96333	2.81164e-14	2.06416e-13
ENSDARG00000105116	p4hb	2.96261	1.37383e-41	6.88531e-40
ENSDARG00000004187	zgc:122979	2.9625	3.80283e-08	1.4458e-07
ENSDARG00000019417	gadd45ga	2.96213	4.04843e-14	2.94051e-13
ENSDARG00000044895	fmoda	2.96195	4.61358e-30	1.15355e-28
ENSDARG00000063563	creb3l2	2.96126	9.93956e-47	6.42312e-45
ENSDARG00000057491	n4bp1	2.96087	8.73205e-17	7.91217e-16
ENSDARG00000019601	col12a1b	2.96024	1.61453e-14	1.21577e-13
ENSDARG00000035887	zgc:91944	2.9601	3.47678e-14	2.53514e-13
ENSDARG00000030038	C20H12orf57	2.95969	9.22066e-12	5.28203e-11
ENSDARG00000000018	nrf1	2.95734	8.32278e-15	6.40627e-14
ENSDARG00000062089	uggt2	2.95631	1.0836e-19	1.25133e-18
ENSDARG00000025033	stx5a	2.95596	1.60376e-16	1.41842e-15
ENSDARG00000098771	cbx8b	2.95358	4.34473e-08	1.64132e-07
ENSDARG00000040482	osbpl3b	2.95282	1.04624e-20	1.33009e-19
ENSDARG00000016350	cap1	2.94808	1.31828e-07	4.70208e-07
ENSDARG00000022712	stat3	2.94806	8.23815e-16	6.8762e-15
ENSDARG00000051768	fhod1	2.94761	1.77195e-15	1.43648e-14
ENSDARG00000004325	casp9	2.94644	3.95301e-06	1.16585e-05
ENSDARG00000027887	zfyve21	2.94272	3.70517e-16	3.19796e-15
ENSDARG00000011166	cahz	2.94142	1.99376e-05	5.32722e-05
ENSDARG00000044935	hpdb	2.94114	1.16797e-07	4.19181e-07
ENSDARG00000036428	EMP3	2.9407	1.83716e-14	1.37424e-13
ENSDARG00000056648	ext2	2.93344	9.87691e-15	7.54331e-14
ENSDARG00000045401	mllt10	2.93327	7.60812e-20	8.88126e-19
ENSDARG00000110700	COX7A2	2.93106	1.01267e-07	3.66063e-07
ENSDARG00000018891	rnaseh2a	2.9265	1.51284e-10	7.63121e-10
ENSDARG00000045147	tmem184ba	2.92501	2.16045e-31	5.9348e-30
ENSDARG00000007891	meox1	2.92491	3.43435e-09	1.48495e-08
ENSDARG00000002787	tle3a	2.92239	1.6034e-25	2.96405e-24
ENSDARG00000056525	bcar1	2.91977	9.91105e-32	2.79755e-30
ENSDARG00000035809	col1a1b	2.91947	2.24753e-36	8.35068e-35
ENSDARG00000027595	selenot1b	2.91213	1.66708e-09	7.47468e-09
ENSDARG00000075314	zgc:174906	2.9121	8.44922e-12	4.85987e-11
ENSDARG00000017180	npc1	2.90937	1.27905e-26	2.55279e-25
ENSDARG00000007461	srgap1a	2.90574	4.83026e-14	3.47819e-13
ENSDARG00000069853	txndc9	2.90555	9.58296e-17	8.65537e-16
ENSDARG00000023217	crema	2.90475	1.56525e-18	1.64062e-17
ENSDARG00000044692	eri1	2.90467	5.15253e-07	1.69791e-06
ENSDARG00000051957	selenom	2.90361	7.33888e-14	5.18364e-13
ENSDARG00000020007	col1a2	2.90159	6.7854e-32	1.93465e-30
ENSDARG00000096932	si:ch211-37e10.2	2.89916	1.15054e-10	5.8786e-10
ENSDARG00000063079	ago3b	2.89762	5.58682e-19	6.09282e-18
ENSDARG00000003570	hsp90b1	2.89233	1.09154e-19	1.2592e-18
ENSDARG00000021408	poglut3	2.88979	2.37413e-18	2.4494e-17
ENSDARG00000058606	sik1	2.88921	3.04708e-23	4.69725e-22
ENSDARG00000040440	snrpd2	2.88423	2.10209e-14	1.5667e-13
ENSDARG00000089637	rnaseh2c	2.87953	5.87426e-09	2.47815e-08
ENSDARG00000061725	mast3a	2.87855	3.01259e-15	2.38647e-14
ENSDARG00000032272	sat1b	2.87843	4.60218e-10	2.20134e-09
ENSDARG00000042341	tmem251	2.87826	1.87027e-09	8.32613e-09
ENSDARG00000018574	sf3b4	2.87512	9.93237e-16	8.22941e-15
ENSDARG00000012887	znf143a	2.87272	5.56391e-12	3.25845e-11
ENSDARG00000009629	unc119.1	2.87189	1.08017e-25	2.01497e-24
ENSDARG00000028699	crkl	2.87164	1.96261e-32	5.77842e-31
ENSDARG00000011027	fgfr1a	2.87113	1.22398e-29	2.9714e-28
ENSDARG00000102441	ctnna1	2.87084	5.85954e-19	6.36561e-18
ENSDARG00000016516	rbm8a	2.87027	2.75776e-19	3.07595e-18
ENSDARG00000079148	nckap5l	2.86932	1.77964e-13	1.20929e-12
ENSDARG00000055064	prdx5	2.86703	1.9501e-25	3.57857e-24
ENSDARG00000099306	zgc:175088	2.86691	5.00789e-09	2.12899e-08
ENSDARG00000010571	ezh2	2.86563	9.09283e-20	1.05435e-18
ENSDARG00000061854	lman2	2.86394	1.35097e-14	1.02518e-13
ENSDARG00000092979	pias2	2.86313	7.62762e-19	8.21125e-18
ENSDARG00000043511	prdx6	2.86164	3.98812e-12	2.37069e-11
ENSDARG00000071872	zdhhc15b	2.85832	2.01623e-11	1.11506e-10
ENSDARG00000003641	tfg	2.85439	1.8389e-27	3.89415e-26
ENSDARG00000016464	cdc42bpab	2.85364	4.3016e-14	3.11741e-13
ENSDARG00000078954	rxrba	2.85089	6.71857e-09	2.81225e-08
ENSDARG00000004726	trappc11	2.85027	1.75194e-19	1.9875e-18
ENSDARG00000036588	mhc1zba	2.84676	1.8795e-13	1.27216e-12
ENSDARG00000013475	cct4	2.84467	3.3736e-33	1.05089e-31
ENSDARG00000015575	cyp3c1	2.84446	1.44588e-13	9.90253e-13
ENSDARG00000098443	zfand6	2.84398	1.48283e-23	2.35344e-22
ENSDARG00000006196	sav1	2.84352	7.96151e-29	1.8322e-27
ENSDARG00000044811	cdk9	2.84214	4.99717e-18	5.00672e-17
ENSDARG00000091481	foxc1a	2.83554	6.71112e-11	3.51827e-10
ENSDARG00000037655	pls3	2.83264	7.09548e-22	9.80541e-21
ENSDARG00000042319	cdca4	2.83241	2.26291e-17	2.15248e-16
ENSDARG00000044090	zmpste24	2.83055	3.05797e-17	2.88683e-16
ENSDARG00000023852	lsm4	2.82702	3.61493e-16	3.12246e-15
ENSDARG00000012591	pdcd10b	2.82366	2.0231e-09	8.95878e-09
ENSDARG00000101195	cyp1c1	2.82358	1.40593e-11	7.90523e-11
ENSDARG00000055092	pora	2.81955	2.77095e-17	2.62026e-16
ENSDARG00000026068	trappc5	2.81796	2.97635e-11	1.61944e-10
ENSDARG00000055561	c1galt1b	2.81532	2.44788e-15	1.96048e-14
ENSDARG00000000189	sema6e	2.81457	2.7896e-13	1.85861e-12
ENSDARG00000087793	si:dkey-54n8.2	2.81325	7.69852e-25	1.34802e-23
ENSDARG00000012513	sdcbp2	2.81092	2.3773e-26	4.63399e-25
ENSDARG00000071566	ppp1cab	2.80529	4.61651e-15	3.62143e-14
ENSDARG00000035993	sumo3b	2.80361	6.64981e-14	4.72357e-13
ENSDARG00000025081	grnb	2.80325	4.13936e-20	4.97363e-19
ENSDARG00000016532	suco	2.80218	4.83799e-22	6.80245e-21
ENSDARG00000054807	sec13	2.79755	9.00605e-30	2.21498e-28
ENSDARG00000039350	ssbp1	2.79568	4.63513e-09	1.97873e-08
ENSDARG00000034013	rgmd	2.79433	1.52567e-17	1.47422e-16
ENSDARG00000044485	sall4	2.79321	4.4662e-11	2.38236e-10
ENSDARG00000104221	sat2b	2.79224	1.2409e-09	5.64803e-09
ENSDARG00000039162	rhebl1	2.79124	3.05517e-13	2.02656e-12
ENSDARG00000034268	slit3	2.78868	5.65338e-20	6.66496e-19
ENSDARG00000058094	ciarta	2.78829	9.70275e-19	1.0322e-17
ENSDARG00000103129	nid1b	2.78717	2.95312e-20	3.60984e-19
ENSDARG00000079097	tanc2a	2.78443	9.34676e-20	1.08212e-18
ENSDARG00000104571	gadd45ab	2.7828	2.36043e-21	3.15746e-20
ENSDARG00000062485	dock11	2.78157	3.16467e-15	2.50255e-14
ENSDARG00000056924	sap130a	2.78063	1.81451e-13	1.23076e-12
ENSDARG00000101082	eif3s6ip	2.78004	1.05822e-41	5.32726e-40
ENSDARG00000043710	parvaa	2.77732	6.04573e-33	1.8627e-31
ENSDARG00000069934	parp4	2.77543	5.64256e-12	3.30194e-11
ENSDARG00000043154	ucp2	2.77542	5.1301e-12	3.02008e-11
ENSDARG00000010279	scamp2	2.77402	3.61177e-11	1.94499e-10
ENSDARG00000015628	psmd10	2.77314	3.76553e-09	1.62007e-08
ENSDARG00000025147	cd63	2.7721	1.58571e-24	2.70928e-23
ENSDARG00000022970	tm9sf1	2.76917	1.85547e-12	1.13621e-11
ENSDARG00000099266	vasna	2.76912	2.64343e-21	3.51516e-20
ENSDARG00000058005	hgd	2.76635	6.40027e-12	3.72889e-11
ENSDARG00000101216	meaf6	2.76606	2.54028e-12	1.53801e-11
ENSDARG00000014083	wdr82	2.7649	1.81088e-11	1.00742e-10
ENSDARG00000092112	tomm40	2.7648	5.9849e-25	1.05616e-23
ENSDARG00000078216	eps15	2.76473	3.54628e-13	2.3338e-12
ENSDARG00000037514	hdac3	2.76247	1.83313e-08	7.24671e-08
ENSDARG00000035434	zmat5	2.76107	1.94419e-06	5.96805e-06
ENSDARG00000060316	cish	2.76038	1.6713e-13	1.13876e-12
ENSDARG00000078114	si:ch73-237c6.1	2.75966	5.36414e-17	4.96419e-16
ENSDARG00000070155	tuba8l3	2.75928	1.20797e-26	2.4152e-25
ENSDARG00000008153	serinc5	2.75863	4.39401e-33	1.36311e-31
ENSDARG00000104871	LEPROTL1	2.75735	2.70454e-10	1.32513e-09
ENSDARG00000025826	gna12a	2.75704	8.81714e-15	6.76601e-14
ENSDARG00000037060	kmt2d	2.75654	5.02946e-11	2.66642e-10
ENSDARG00000077533	eif3f	2.75625	8.76941e-13	5.54462e-12
ENSDARG00000073688	nav2a	2.75512	3.55515e-17	3.33941e-16
ENSDARG00000076228	kif2c	2.75442	1.85832e-10	9.28462e-10
ENSDARG00000017115	kctd10	2.75403	2.80479e-22	4.02139e-21
ENSDARG00000074688	fbrs	2.75388	2.13874e-20	2.64882e-19
ENSDARG00000003835	stom	2.75378	5.02865e-22	7.04417e-21
ENSDARG00000008188	sf1	2.74914	5.49588e-37	2.11878e-35
ENSDARG00000069013	prdx4	2.74678	1.66252e-16	1.46866e-15
ENSDARG00000015506	pibf1	2.73952	9.51487e-13	5.99243e-12
ENSDARG00000070651	prkcdb	2.7345	6.58199e-19	7.12301e-18
ENSDARG00000005468	irf2bp1	2.73337	5.59812e-19	6.1022e-18
ENSDARG00000014378	slc12a4	2.73216	2.12367e-23	3.32144e-22
ENSDARG00000018492	znf503	2.72798	4.19348e-20	5.03062e-19
ENSDARG00000025302	dixdc1a	2.72796	2.12384e-14	1.58134e-13
ENSDARG00000074453	zfx	2.72421	1.06895e-15	8.84048e-15
ENSDARG00000078619	pnp5a	2.72398	7.63523e-26	1.43498e-24
ENSDARG00000096661	si:ch211-286b5.5	2.72315	3.86989e-12	2.30284e-11
ENSDARG00000074663	zgc:162183	2.72139	4.80205e-10	2.29402e-09
ENSDARG00000076735	si:dkey-193c22.2	2.72116	1.81845e-12	1.11475e-11
ENSDARG00000019235	sema3aa	2.72078	8.24794e-16	6.88183e-15
ENSDARG00000002369	UBB	2.72075	1.86749e-22	2.71201e-21
ENSDARG00000038239	tnpo2	2.72029	2.00991e-26	3.93828e-25
ENSDARG00000057882	arpc3	2.72019	2.67692e-12	1.61511e-11
ENSDARG00000100826	hif1al	2.7148	5.2783e-42	2.73659e-40
ENSDARG00000024540	tspan36	2.71395	1.1265e-11	6.38981e-11
ENSDARG00000069671	maip1	2.71283	1.12159e-08	4.55525e-08
ENSDARG00000067549	adamts12	2.71255	1.41411e-19	1.61972e-18
ENSDARG00000059337	tgif1	2.71227	1.15082e-31	3.24025e-30
ENSDARG00000059701	flii	2.70679	1.89348e-19	2.13732e-18
ENSDARG00000038213	slc35b1	2.70573	4.54074e-24	7.49687e-23
ENSDARG00000007823	atf3	2.70511	9.12308e-29	2.09098e-27
ENSDARG00000069549	zgc:162396	2.70322	4.7175e-13	3.0723e-12
ENSDARG00000036305	phf23b	2.70312	1.57514e-09	7.08027e-09
ENSDARG00000077139	col6a3	2.7007	3.57271e-24	5.94213e-23
ENSDARG00000012390	kcnk5b	2.70015	1.41372e-11	7.94114e-11
ENSDARG00000034105	mtus1b	2.69917	1.33007e-14	1.00966e-13
ENSDARG00000098635	irf2bp2b	2.69873	8.33283e-15	6.41181e-14
ENSDARG00000074060	map3k14a	2.69823	2.97049e-15	2.35644e-14
ENSDARG00000101413	dusp7	2.69617	1.76539e-12	1.08428e-11
ENSDARG00000075989	arpc2	2.69508	5.04582e-13	3.27289e-12
ENSDARG00000059474	mlxip	2.69499	2.92465e-11	1.59169e-10
ENSDARG00000098191	si:dkey-16l2.20	2.69458	1.8257e-07	6.38572e-07
ENSDARG00000016048	gpat3	2.69192	2.53916e-18	2.61607e-17
ENSDARG00000006477	ddi2	2.68788	4.53385e-21	5.93798e-20
ENSDARG00000004160	reep3b	2.68723	1.23287e-15	1.01256e-14
ENSDARG00000036096	smad3a	2.68597	9.60784e-27	1.93815e-25
ENSDARG00000070472	arf5	2.68516	4.2794e-23	6.52559e-22
ENSDARG00000101557	scarb1	2.68443	1.23634e-11	6.98826e-11
ENSDARG00000031214	arcn1b	2.68407	1.1959e-29	2.90638e-28
ENSDARG00000069432	plscr3b	2.68326	2.42691e-15	1.94506e-14
ENSDARG00000012949	scml2	2.68318	2.29448e-13	1.54148e-12
ENSDARG00000003808	aqp3a	2.68278	4.15982e-08	1.57384e-07
ENSDARG00000009214	mfsd13a	2.68091	8.04538e-11	4.17985e-10
ENSDARG00000013843	sept5a	2.67964	6.87428e-13	4.39693e-12
ENSDARG00000055276	rel	2.67864	4.18443e-16	3.5869e-15
ENSDARG00000056695	phc2a	2.67711	1.89268e-13	1.2807e-12
ENSDARG00000103799	kars1	2.67678	2.23334e-23	3.47849e-22
ENSDARG00000103511	zfand2a	2.67643	1.56364e-10	7.87162e-10
ENSDARG00000018840	trpc4apa	2.67629	4.75704e-22	6.69698e-21
ENSDARG00000099966	polr2a	2.67612	1.84289e-20	2.29755e-19
ENSDARG00000003631	clockb	2.67533	8.7076e-12	4.99828e-11
ENSDARG00000029695	pgp	2.6747	1.0848e-12	6.79218e-12
ENSDARG00000010625	clic2	2.67428	2.60141e-08	1.00928e-07
ENSDARG00000002405	si:ch211-225b11.1	2.67129	1.11023e-13	7.70668e-13
ENSDARG00000036073	cebpg	2.6695	5.80836e-21	7.55456e-20
ENSDARG00000058348	scinlb	2.6623	1.15538e-12	7.20012e-12
ENSDARG00000019717	pbx2	2.66145	8.09767e-18	7.99941e-17
ENSDARG00000006921	lrp5	2.65987	9.20461e-21	1.17816e-19
ENSDARG00000020785	lama4	2.65617	3.02078e-20	3.69055e-19
ENSDARG00000006812	wdr26b	2.65525	1.33007e-22	1.95547e-21
ENSDARG00000057672	plpp5	2.65502	1.17865e-10	6.01543e-10
ENSDARG00000017121	mafba	2.65411	5.10612e-14	3.6698e-13
ENSDARG00000055786	prss23	2.65151	1.13083e-09	5.17107e-09
ENSDARG00000054539	lrp10	2.64977	1.05316e-16	9.47425e-16
ENSDARG00000055022	pds5a	2.64583	1.27891e-18	1.34845e-17
ENSDARG00000055763	tmem115	2.64576	3.84099e-19	4.24637e-18
ENSDARG00000058746	ubap1	2.64544	9.39247e-12	5.3709e-11
ENSDARG00000025254	s100a10b	2.64382	1.56241e-10	7.86749e-10
ENSDARG00000075369	nck1b	2.64299	5.52999e-22	7.72726e-21
ENSDARG00000008255	cnot6a	2.64211	9.82955e-36	3.55836e-34
ENSDARG00000038281	natd1	2.64082	7.97144e-13	5.07423e-12
ENSDARG00000016011	gpcpd1	2.63928	1.45399e-07	5.15434e-07
ENSDARG00000035909	mfsd2ab	2.63869	1.05303e-24	1.82264e-23
ENSDARG00000094133	wu:fc21g02	2.63807	1.07907e-12	6.76386e-12
ENSDARG00000058593	sri	2.63665	1.36675e-16	1.21706e-15
ENSDARG00000058992	cers2b	2.63525	1.05494e-13	7.33873e-13
ENSDARG00000009693	llgl1	2.63494	2.3244e-10	1.14839e-09
ENSDARG00000019191	sept12	2.63237	1.04468e-22	1.55004e-21
ENSDARG00000035634	rfc5	2.63068	1.13923e-10	5.82876e-10
ENSDARG00000092807	si:dkey-151g10.6	2.62932	1.7696e-11	9.86157e-11
ENSDARG00000017748	arhgap29b	2.62798	1.68864e-23	2.66695e-22
ENSDARG00000060506	sos2	2.62765	3.57064e-15	2.81667e-14
ENSDARG00000035625	snrnp27	2.62732	7.72828e-10	3.60861e-09
ENSDARG00000078145	si:ch211-218g4.2	2.62722	4.80952e-18	4.82943e-17
ENSDARG00000042864	rpl7l1	2.62421	1.05383e-08	4.29706e-08
ENSDARG00000006642	drg2	2.62383	2.70531e-09	1.17996e-08
ENSDARG00000100446	si:ch211-286o17.1	2.62231	7.12072e-16	5.97891e-15
ENSDARG00000061282	glg1a	2.62153	2.59424e-12	1.56942e-11
ENSDARG00000100317	ahsa1b	2.62066	6.99441e-18	6.93689e-17
ENSDARG00000054818	rpl32	2.61899	1.25255e-11	7.07633e-11
ENSDARG00000098671	prelid1a	2.61824	1.57292e-12	9.69499e-12
ENSDARG00000058454	dynll1	2.61662	2.99995e-19	3.33783e-18
ENSDARG00000019353	sparc	2.61655	1.38789e-32	4.13489e-31
ENSDARG00000054749	lmo4b	2.61531	2.76572e-20	3.39365e-19
ENSDARG00000103846	hspa5	2.61281	6.06666e-18	6.04602e-17
ENSDARG00000007836	ctsla	2.61174	4.9969e-32	1.4356e-30
ENSDARG00000018854	scaf4b	2.60937	1.86583e-13	1.26404e-12
ENSDARG00000090980	apof	2.60897	1.34799e-05	3.68947e-05
ENSDARG00000031372	efna2a	2.60759	1.47278e-12	9.10016e-12
ENSDARG00000021948	tnc	2.6075	1.92855e-30	4.94818e-29
ENSDARG00000037962	psmb7	2.60588	1.99298e-13	1.34534e-12
ENSDARG00000056186	eif5a2	2.60563	4.99006e-32	1.43547e-30
ENSDARG00000075249	fam171a2a	2.60561	1.00543e-13	7.01811e-13
ENSDARG00000014165	ssr3	2.60475	3.14539e-17	2.96563e-16
ENSDARG00000062997	hyal2b	2.60303	3.88822e-18	3.9341e-17
ENSDARG00000028086	zbtb2b	2.6026	4.70102e-14	3.38945e-13
ENSDARG00000070494	pdgfra	2.60234	1.93485e-34	6.529e-33
ENSDARG00000006603	csrp1a	2.60227	3.92346e-09	1.6848e-08
ENSDARG00000069496	arl2	2.60198	4.28732e-11	2.29237e-10
ENSDARG00000058471	plk1	2.5963	7.24834e-13	4.627e-12
ENSDARG00000016477	eif4a2	2.5961	5.65453e-19	6.1607e-18
ENSDARG00000017844	copz1	2.5958	7.3149e-14	5.16833e-13
ENSDARG00000039650	itm2cb	2.59466	2.0167e-09	8.93528e-09
ENSDARG00000071396	timm23a	2.59263	2.69123e-10	1.31889e-09
ENSDARG00000098391	psmg3	2.59208	3.66038e-08	1.39376e-07
ENSDARG00000054292	C2H14orf119	2.59113	3.33535e-08	1.27668e-07
ENSDARG00000055530	sertad2b	2.59089	7.09378e-12	4.10537e-11
ENSDARG00000009640	psmb1	2.58976	2.70885e-14	1.99129e-13
ENSDARG00000099776	glula	2.58958	3.03169e-14	2.22065e-13
ENSDARG00000104118	antxr2a	2.58912	2.53108e-14	1.86853e-13
ENSDARG00000009342	txndc5	2.58909	1.96409e-33	6.20395e-32
ENSDARG00000104719	abcc1	2.58706	1.26596e-15	1.03898e-14
ENSDARG00000074331	eif4g3b	2.5849	2.72928e-11	1.48859e-10
ENSDARG00000099749	ube2d2l	2.58354	4.8562e-13	3.15534e-12
ENSDARG00000067741	itpkcb	2.57919	7.30372e-14	5.16204e-13
ENSDARG00000035987	psmg2	2.5768	1.02409e-08	4.18563e-08
ENSDARG00000010531	scamp4	2.57607	2.38926e-17	2.26884e-16
ENSDARG00000043631	bcas2	2.57551	2.08943e-10	1.03887e-09
ENSDARG00000028523	inip	2.57429	1.10829e-05	3.07445e-05
ENSDARG00000007219	actn1	2.57363	1.62537e-22	2.37569e-21
ENSDARG00000075100	neo1b	2.56844	2.57929e-14	1.90019e-13
ENSDARG00000091548	stard9	2.56748	3.76014e-19	4.15902e-18
ENSDARG00000070656	si:ch211-69g19.2	2.56633	8.31682e-08	3.04446e-07
ENSDARG00000079355	flrt2	2.56629	3.37614e-27	7.03717e-26
ENSDARG00000022891	zgc:175214	2.56583	3.21016e-14	2.3468e-13
ENSDARG00000087303	cebpd	2.56429	2.48732e-09	1.09074e-08
ENSDARG00000028119	sumo3a	2.5623	1.86123e-19	2.10408e-18
ENSDARG00000056079	l3mbtl2	2.56035	5.14991e-14	3.69891e-13
ENSDARG00000021242	mvp	2.56001	3.49207e-23	5.35395e-22
ENSDARG00000114549	fis1	2.55848	4.20571e-13	2.75331e-12
ENSDARG00000009753	sf3b6	2.55709	3.98259e-10	1.91799e-09
ENSDARG00000054570	smg1	2.55699	9.04076e-15	6.93053e-14
ENSDARG00000099186	slc1a5	2.55673	6.24285e-15	4.85333e-14
ENSDARG00000075048	lonrf1	2.55607	1.70899e-13	1.16374e-12
ENSDARG00000040009	palld	2.55517	1.16628e-15	9.59972e-15
ENSDARG00000012138	sgce	2.55175	3.31502e-23	5.0929e-22
ENSDARG00000038905	hectd3	2.55126	5.04871e-17	4.68381e-16
ENSDARG00000086416	med11	2.54714	1.29788e-06	4.07166e-06
ENSDARG00000016733	psat1	2.54687	7.81716e-10	3.6486e-09
ENSDARG00000056531	nutf2	2.5467	6.6245e-15	5.1394e-14
ENSDARG00000004218	rnd1b	2.54646	5.52193e-12	3.23554e-11
ENSDARG00000060631	GARNL3	2.54576	1.4119e-11	7.93483e-11
ENSDARG00000042642	wtap	2.54271	4.89376e-30	1.22225e-28
ENSDARG00000078310	cecr2	2.54159	4.69585e-15	3.68239e-14
ENSDARG00000054172	pgrmc1	2.5413	5.18049e-12	3.04733e-11
ENSDARG00000061774	mbd3a	2.54058	1.68165e-19	1.9116e-18
ENSDARG00000059770	cpt1aa	2.53643	1.3408e-17	1.30173e-16
ENSDARG00000025326	myl12.2	2.53553	1.23069e-08	4.9679e-08
ENSDARG00000040864	si:dkey-286j15.1	2.53501	3.92435e-21	5.1637e-20
ENSDARG00000019362	ptbp1a	2.53353	1.8047e-23	2.83831e-22
ENSDARG00000009953	med14	2.53338	9.14321e-13	5.7648e-12
ENSDARG00000052950	arhgap23a	2.53224	2.12845e-27	4.49466e-26
ENSDARG00000054533	araf	2.53176	1.9635e-18	2.03975e-17
ENSDARG00000003584	pla2g7	2.52956	6.59676e-09	2.7628e-08
ENSDARG00000011594	smarcb1b	2.52936	4.39916e-13	2.87828e-12
ENSDARG00000004174	cnot1	2.5259	6.29848e-16	5.31027e-15
ENSDARG00000056623	ptenb	2.52547	1.40847e-35	5.0501e-34
ENSDARG00000058038	eml3	2.52368	3.03515e-15	2.4035e-14
ENSDARG00000069846	zgc:162944	2.52159	8.62378e-14	6.06083e-13
ENSDARG00000027099	psmc4	2.52016	3.36893e-19	3.73914e-18
ENSDARG00000010792	cdc25b	2.51897	3.62602e-12	2.16114e-11
ENSDARG00000028542	si:ch211-114c12.2	2.51684	7.41735e-29	1.71222e-27
ENSDARG00000076564	hspg2	2.51629	8.20349e-16	6.85045e-15
ENSDARG00000021806	zfp36l2	2.51448	3.50898e-20	4.25931e-19
ENSDARG00000040503	sb:cb81	2.51389	9.9517e-12	5.67773e-11
ENSDARG00000091771	lysmd2	2.51308	4.58987e-14	3.31673e-13
ENSDARG00000093313	ubb	2.51256	4.8477e-21	6.33064e-20
ENSDARG00000078073	nudt5	2.51251	5.15842e-08	1.93542e-07
ENSDARG00000042566	rps7	2.51224	7.65621e-14	5.4027e-13
ENSDARG00000060596	prkaa1	2.51198	2.44589e-15	1.95958e-14
ENSDARG00000038066	kpna2	2.51192	1.32201e-10	6.70609e-10
ENSDARG00000021343	wsb1	2.51192	2.0229e-21	2.7221e-20
ENSDARG00000039872	lamtor2	2.51069	1.03709e-08	4.2357e-08
ENSDARG00000104820	psd3l	2.51015	1.91411e-15	1.54616e-14
ENSDARG00000099124	f3a	2.51013	2.30306e-10	1.1393e-09
ENSDARG00000018283	cyba	2.50712	3.05377e-07	1.03582e-06
ENSDARG00000068992	hspa8	2.50573	1.30457e-28	2.94515e-27
ENSDARG00000061654	wwc3	2.50557	1.79579e-12	1.10205e-11
ENSDARG00000005652	man1a1	2.50476	1.03005e-16	9.29603e-16
ENSDARG00000100531	abhd14b	2.50409	6.1631e-10	2.90362e-09
ENSDARG00000035914	tmem167a	2.50369	2.14525e-09	9.46992e-09
ENSDARG00000015374	st3gal3a	2.49903	3.50741e-11	1.8915e-10
ENSDARG00000057992	fstb	2.49871	6.3623e-11	3.34006e-10
ENSDARG00000003035	hspa9	2.49808	2.74858e-26	5.33007e-25
ENSDARG00000040492	mthfd1b	2.49645	2.50135e-14	1.84718e-13
ENSDARG00000093058	STMP1	2.49463	1.94194e-08	7.6621e-08
ENSDARG00000044102	znf593	2.49426	2.00257e-06	6.13307e-06
ENSDARG00000037574	rps6kal	2.49388	1.39135e-23	2.21604e-22
ENSDARG00000003607	nr2f6a	2.4938	2.90486e-10	1.41773e-09
ENSDARG00000037838	unkl	2.49359	2.60143e-12	1.57292e-11
ENSDARG00000016086	smurf1	2.49292	8.54509e-19	9.15522e-18
ENSDARG00000094295	CR855337.1	2.49254	1.60909e-06	4.98624e-06
ENSDARG00000035563	znf703	2.49213	4.97319e-22	6.97515e-21
ENSDARG00000017591	fat1a	2.4908	9.60798e-25	1.67069e-23
ENSDARG00000100742	reep5	2.49006	3.23125e-13	2.13583e-12
ENSDARG00000057939	ythdf3	2.48894	1.01617e-09	4.66595e-09
ENSDARG00000030949	srprb	2.48792	2.4394e-10	1.2028e-09
ENSDARG00000001169	hsd17b8	2.48735	4.81442e-07	1.59278e-06
ENSDARG00000100636	rbm12	2.48657	5.97244e-15	4.64631e-14
ENSDARG00000063921	mt-nd5	2.48573	6.20456e-20	7.2881e-19
ENSDARG00000022509	cox4i2	2.48546	1.08123e-10	5.54837e-10
ENSDARG00000061405	eva1a	2.48393	2.72577e-15	2.17608e-14
ENSDARG00000015126	gorasp2	2.48278	1.23734e-23	1.97633e-22
ENSDARG00000074955	nup98	2.4798	4.74374e-14	3.41807e-13
ENSDARG00000089626	ptges3b	2.47955	5.13476e-12	3.02203e-11
ENSDARG00000075435	akap11	2.47858	1.73612e-16	1.53128e-15
ENSDARG00000057255	emc1	2.47708	7.02705e-15	5.43861e-14
ENSDARG00000020761	arrdc2	2.47546	7.87265e-17	7.15358e-16
ENSDARG00000043081	ctsz	2.47515	2.43508e-17	2.31138e-16
ENSDARG00000005926	ak2	2.47388	1.66507e-15	1.35275e-14
ENSDARG00000011462	otub1b	2.47282	1.4017e-11	7.8834e-11
ENSDARG00000095459	si:ch211-191j22.3	2.4719	2.85787e-06	8.57439e-06
ENSDARG00000063924	mt-cyb	2.47123	1.51873e-10	7.65918e-10
ENSDARG00000037038	psmc6	2.47022	8.54156e-12	4.90797e-11
ENSDARG00000027590	sept2	2.46896	1.6997e-26	3.35375e-25
ENSDARG00000068404	tbcb	2.46759	1.96402e-11	1.08725e-10
ENSDARG00000046132	dynlt3	2.46741	1.23962e-08	5.00215e-08
ENSDARG00000012432	fam76b	2.46399	4.08819e-16	3.50974e-15
ENSDARG00000068369	angptl2b	2.46155	2.72785e-15	2.17697e-14
ENSDARG00000039483	si:dkey-51a16.9	2.46118	1.78397e-10	8.93291e-10
ENSDARG00000041728	man1a2	2.46036	1.81582e-15	1.4694e-14
ENSDARG00000078592	nomo	2.4581	3.59788e-21	4.74243e-20
ENSDARG00000003109	rcan1a	2.45801	2.62258e-16	2.29252e-15
ENSDARG00000006332	snx14	2.45715	1.30408e-10	6.61963e-10
ENSDARG00000105285	FAT4	2.45667	1.8839e-11	1.04624e-10
ENSDARG00000037410	med28	2.45607	1.39797e-07	4.96745e-07
ENSDARG00000062968	sbf1	2.45599	2.9315e-19	3.26489e-18
ENSDARG00000042030	kpna5	2.45599	2.97274e-15	2.35739e-14
ENSDARG00000019398	psma6a	2.45493	6.39591e-11	3.35692e-10
ENSDARG00000037393	slc43a1a	2.45443	7.42924e-24	1.20454e-22
ENSDARG00000016855	sf3b5	2.45344	1.31787e-08	5.29707e-08
ENSDARG00000073872	tpst1	2.44979	5.57516e-19	6.08305e-18
ENSDARG00000021896	asap3	2.44937	1.02846e-13	7.16775e-13
ENSDARG00000036456	anxa4	2.4493	1.10266e-14	8.40429e-14
ENSDARG00000053884	med13a	2.44904	3.30052e-18	3.36817e-17
ENSDARG00000055760	srm	2.44882	4.24276e-14	3.07675e-13
ENSDARG00000077515	letm2	2.4476	2.65879e-30	6.74508e-29
ENSDARG00000077778	adamts9	2.44654	6.52143e-11	3.42042e-10
ENSDARG00000004843	foxp1a	2.44536	1.39298e-14	1.05494e-13
ENSDARG00000036100	eya3	2.4438	5.31348e-15	4.14797e-14
ENSDARG00000011125	snrpb	2.44372	6.5051e-21	8.4219e-20
ENSDARG00000052082	gabarapb	2.44151	1.1791e-08	4.7725e-08
ENSDARG00000007216	abce1	2.44082	5.21719e-28	1.13794e-26
ENSDARG00000074223	MDFIC	2.44053	5.28826e-15	4.13125e-14
ENSDARG00000010519	per3	2.44033	7.49108e-31	1.97137e-29
ENSDARG00000070914	dusp6	2.43978	1.6546e-15	1.34473e-14
ENSDARG00000075892	bag6	2.43849	4.05205e-11	2.17275e-10
ENSDARG00000026723	syncripl	2.43819	7.93205e-10	3.70069e-09
ENSDARG00000089871	jcada	2.43743	2.06885e-25	3.7811e-24
ENSDARG00000024694	myo1b	2.43551	9.44065e-27	1.90613e-25
ENSDARG00000077383	anxa11a	2.4354	1.28831e-22	1.89903e-21
ENSDARG00000012682	pfn2l	2.43515	9.90667e-32	2.79755e-30
ENSDARG00000104636	si:dkey-112a7.4	2.43442	1.6686e-10	8.37943e-10
ENSDARG00000042851	srp9	2.43288	5.45416e-07	1.79207e-06
ENSDARG00000101644	ARHGEF17	2.43131	4.5479e-14	3.28852e-13
ENSDARG00000101161	orc4	2.43116	2.88171e-08	1.11305e-07
ENSDARG00000021833	ahr2	2.43053	9.20029e-20	1.06626e-18
ENSDARG00000097445	si:dkey-195m11.8	2.42899	1.56694e-07	5.53473e-07
ENSDARG00000009390	npl	2.42795	8.87055e-10	4.10459e-09
ENSDARG00000014333	ormdl1	2.42442	5.14724e-08	1.93177e-07
ENSDARG00000040623	fosl2	2.42422	1.79228e-25	3.29701e-24
ENSDARG00000026726	anxa1a	2.4237	8.25947e-08	3.02543e-07
ENSDARG00000002877	reps1	2.42165	8.63643e-13	5.46667e-12
ENSDARG00000039913	tmem147	2.41931	8.24615e-13	5.23432e-12
ENSDARG00000041203	drap1	2.4185	7.76229e-13	4.94808e-12
ENSDARG00000037284	ptges3a	2.41664	9.96316e-10	4.58102e-09
ENSDARG00000046019	snai1b	2.41535	3.92419e-09	1.6848e-08
ENSDARG00000061590	cachd1	2.41473	3.67817e-12	2.19164e-11
ENSDARG00000063649	tead3b	2.41445	5.57931e-10	2.64349e-09
ENSDARG00000070455	tmem245	2.41421	5.39779e-09	2.28613e-08
ENSDARG00000041108	ctsh	2.41327	3.60007e-11	1.93915e-10
ENSDARG00000058322	enc3	2.41134	1.09115e-07	3.92795e-07
ENSDARG00000035679	si:rp71-45k5.4	2.40768	3.46424e-09	1.49672e-08
ENSDARG00000104782	oaz1b	2.40728	7.61937e-25	1.3352e-23
ENSDARG00000055875	pag1	2.40683	1.28267e-10	6.51828e-10
ENSDARG00000009534	wls	2.40446	2.58391e-32	7.54856e-31
ENSDARG00000014577	rhpn2	2.40365	7.4419e-21	9.5907e-20
ENSDARG00000007971	cks1b	2.40314	4.48122e-06	1.31372e-05
ENSDARG00000035569	cyp1d1	2.40291	1.80868e-10	9.04461e-10
ENSDARG00000019438	rnf13	2.4021	3.41168e-20	4.14699e-19
ENSDARG00000058328	lsm7	2.40123	3.12775e-08	1.20212e-07
ENSDARG00000054063	arpc4	2.40084	1.7479e-13	1.18915e-12
ENSDARG00000059693	adam19a	2.40065	7.86856e-08	2.8874e-07
ENSDARG00000057011	dpm1	2.39847	1.3581e-10	6.88144e-10
ENSDARG00000044540	fkbp2	2.39823	2.35449e-12	1.42898e-11
ENSDARG00000063661	nuak2	2.39809	5.13957e-11	2.72288e-10
ENSDARG00000003308	emc2	2.3967	3.94308e-10	1.90018e-09
ENSDARG00000007141	psmc3	2.39663	2.94896e-19	3.28272e-18
ENSDARG00000054858	tp53bp2b	2.39546	6.65686e-13	4.26391e-12
ENSDARG00000030479	hmgb1b	2.39303	4.35861e-16	3.72912e-15
ENSDARG00000071468	mrpl54	2.39275	9.37033e-06	2.62553e-05
ENSDARG00000103163	tomm20a	2.39072	7.35139e-13	4.69012e-12
ENSDARG00000070151	nfyc	2.38974	1.65342e-16	1.46119e-15
ENSDARG00000014634	mbtps1	2.38938	1.04243e-12	6.54337e-12
ENSDARG00000017798	bcor	2.38575	1.32733e-11	7.48195e-11
ENSDARG00000057652	dbpb	2.38306	1.94412e-08	7.66937e-08
ENSDARG00000055648	cpda	2.38111	1.74055e-13	1.18487e-12
ENSDARG00000089291	cenpx	2.38066	7.94704e-06	2.25191e-05
ENSDARG00000025859	lmf2b	2.38017	1.0428e-12	6.54375e-12
ENSDARG00000069453	zgc:113314	2.37895	9.89114e-08	3.58238e-07
ENSDARG00000063341	czib	2.37432	6.30362e-09	2.64987e-08
ENSDARG00000077722	ppp2r3a	2.3741	1.38876e-13	9.53448e-13
ENSDARG00000040121	psma2	2.37385	7.81072e-09	3.24112e-08
ENSDARG00000002659	mapre1b	2.37308	3.59354e-25	6.45777e-24
ENSDARG00000014793	ehd1b	2.3717	2.27538e-14	1.68916e-13
ENSDARG00000026865	fam107b	2.37101	3.05023e-09	1.32394e-08
ENSDARG00000063149	tmtc1	2.36851	1.15816e-12	7.2135e-12
ENSDARG00000104082	trps1	2.36665	3.51891e-07	1.18486e-06
ENSDARG00000086826	sult6b1	2.3663	2.28473e-14	1.69498e-13
ENSDARG00000039997	ptp4a3a	2.36595	7.95988e-14	5.60122e-13
ENSDARG00000076104	sema4bb	2.36573	1.23891e-12	7.69726e-12
ENSDARG00000075758	ywhabb	2.36523	5.89091e-14	4.20432e-13
ENSDARG00000078095	cipcb	2.36522	4.50758e-14	3.26041e-13
ENSDARG00000104343	ppic	2.36497	6.8121e-12	3.95555e-11
ENSDARG00000104244	twsg1a	2.36412	1.75411e-10	8.78728e-10
ENSDARG00000030087	nfkbib	2.36397	1.29699e-12	8.04925e-12
ENSDARG00000053466	timmdc1	2.36345	4.03289e-08	1.52738e-07
ENSDARG00000074414	sema4ba	2.36344	3.55626e-13	2.33968e-12
ENSDARG00000018110	pak4	2.36174	6.27198e-17	5.74774e-16
ENSDARG00000039543	mrps6	2.35793	7.23867e-09	3.0193e-08
ENSDARG00000061201	acsf2	2.35778	2.00594e-14	1.49752e-13
ENSDARG00000035129	zgc:101858	2.35675	1.19805e-06	3.77112e-06
ENSDARG00000034427	jpt2	2.3555	5.25498e-20	6.21802e-19
ENSDARG00000063572	perp	2.35543	2.11788e-26	4.14622e-25
ENSDARG00000103980	ets2	2.35498	1.15617e-14	8.7973e-14
ENSDARG00000071403	oaz1a	2.35209	2.46964e-13	1.65422e-12
ENSDARG00000056713	pskh1	2.35196	1.21685e-13	8.3951e-13
ENSDARG00000060586	ctdspl2b	2.35164	1.67112e-10	8.39017e-10
ENSDARG00000101127	map1lc3b	2.35087	2.38017e-20	2.93975e-19
ENSDARG00000030367	metrn	2.35073	2.96607e-09	1.2889e-08
ENSDARG00000010032	cmtm7	2.35007	9.54646e-08	3.46366e-07
ENSDARG00000010137	ldb1a	2.34906	1.76355e-38	7.61941e-37
ENSDARG00000063233	baz1a	2.34793	2.0556e-07	7.13779e-07
ENSDARG00000044760	gnaia	2.34645	3.85068e-23	5.88377e-22
ENSDARG00000006019	tktb	2.34554	4.49037e-22	6.34135e-21
ENSDARG00000036878	sh3bgrl2	2.34324	3.69164e-05	9.51949e-05
ENSDARG00000033855	cnot9	2.34323	1.14873e-08	4.65374e-08
ENSDARG00000016490	rab11fip3	2.34164	4.3218e-08	1.63293e-07
ENSDARG00000101915	pin1	2.33994	2.65472e-09	1.15975e-08
ENSDARG00000021252	cct6a	2.33931	1.93959e-19	2.18718e-18
ENSDARG00000077119	naxd	2.33769	1.87316e-13	1.26825e-12
ENSDARG00000103730	vgll4b	2.33423	1.57894e-14	1.19096e-13
ENSDARG00000101859	mnta	2.33311	6.12104e-14	4.36446e-13
ENSDARG00000070256	suz12a	2.33306	4.04968e-14	2.94051e-13
ENSDARG00000044299	lmnb1	2.32932	3.67793e-20	4.43574e-19
ENSDARG00000026839	med21	2.32587	1.30737e-08	5.26049e-08
ENSDARG00000003573	dctn5	2.32383	1.09818e-06	3.46879e-06
ENSDARG00000011582	sox5	2.32295	1.15675e-12	7.20666e-12
ENSDARG00000087333	scoca	2.32255	4.55952e-10	2.18278e-09
ENSDARG00000005172	dynll2b	2.3223	1.69823e-07	5.96484e-07
ENSDARG00000054271	cdkn1bb	2.32216	6.6241e-19	7.16515e-18
ENSDARG00000045352	cst14a.2	2.31984	6.8664e-12	3.98605e-11
ENSDARG00000070470	sh3rf1	2.31735	3.2453e-09	1.40509e-08
ENSDARG00000098439	nr1h3	2.31723	6.1242e-17	5.62833e-16
ENSDARG00000056740	tmeff1b	2.31483	2.72635e-22	3.91889e-21
ENSDARG00000051920	nsmaf	2.3144	1.39416e-06	4.3537e-06
ENSDARG00000059303	hnrnpl2	2.31423	3.80727e-34	1.25442e-32
ENSDARG00000035571	abhd17b	2.31422	8.28373e-18	8.17606e-17
ENSDARG00000038099	gskip	2.31393	1.11126e-09	5.08566e-09
ENSDARG00000104225	ndel1b	2.30859	1.80244e-19	2.04171e-18
ENSDARG00000058003	wfdc1	2.30792	4.35007e-06	1.2771e-05
ENSDARG00000078016	dtx4b	2.30689	8.83605e-07	2.81986e-06
ENSDARG00000075536	cpne1	2.30407	6.1294e-20	7.20732e-19
ENSDARG00000073786	cmbl	2.30383	1.37426e-08	5.5139e-08
ENSDARG00000053070	gosr2	2.3037	1.19916e-13	8.2841e-13
ENSDARG00000078622	scpp5	2.30357	0.000123361	0.000295002
ENSDARG00000101942	si:dkey-260j18.2	2.30265	1.49315e-08	5.96547e-08
ENSDARG00000038881	acaa2	2.30209	2.71048e-09	1.18193e-08
ENSDARG00000010432	eaf2	2.29757	6.73423e-09	2.81828e-08
ENSDARG00000099122	naa38	2.29745	6.74391e-09	2.82128e-08
ENSDARG00000040764	id1	2.29709	3.91282e-13	2.56753e-12
ENSDARG00000033307	igf2b	2.29565	6.90309e-20	8.07916e-19
ENSDARG00000004796	mgrn1b	2.2928	6.83958e-19	7.3876e-18
ENSDARG00000075570	ide	2.29122	1.30192e-12	8.07761e-12
ENSDARG00000017659	sephs2	2.29051	3.64146e-20	4.40117e-19
ENSDARG00000061952	ecpas	2.28783	8.1174e-15	6.25032e-14
ENSDARG00000074695	mertka	2.28772	1.11899e-12	6.9927e-12
ENSDARG00000039974	rai14	2.28751	1.72943e-11	9.64246e-11
ENSDARG00000040059	gbp	2.28684	4.57902e-10	2.19119e-09
ENSDARG00000041430	bmp2b	2.28633	1.34058e-11	7.55098e-11
ENSDARG00000094809	ms4a17a.11	2.28558	6.46085e-07	2.1005e-06
ENSDARG00000002613	rpa3	2.28523	2.23226e-08	8.73273e-08
ENSDARG00000007362	sft2d1	2.28196	1.58655e-11	8.87657e-11
ENSDARG00000101891	arid1ab	2.27898	5.55167e-17	5.12723e-16
ENSDARG00000058369	mex3b	2.27807	1.28295e-13	8.83223e-13
ENSDARG00000004297	irf2bpl	2.27782	3.75245e-16	3.23505e-15
ENSDARG00000060089	btaf1	2.27697	1.67711e-12	1.03119e-11
ENSDARG00000020482	nono	2.2769	8.8388e-14	6.21002e-13
ENSDARG00000015392	dhx15	2.27663	1.271e-22	1.87475e-21
ENSDARG00000074892	pde6d	2.27558	1.80793e-06	5.57095e-06
ENSDARG00000016470	anxa5b	2.27536	7.01229e-12	4.06446e-11
ENSDARG00000096668	MZT1	2.27447	5.23893e-06	1.52084e-05
ENSDARG00000027584	ttpa	2.27349	8.9383e-07	2.84926e-06
ENSDARG00000068641	taf10	2.27346	7.86308e-07	2.52543e-06
ENSDARG00000102766	dennd4c	2.27328	1.12401e-14	8.56409e-14
ENSDARG00000011921	txnl1	2.27257	1.09698e-10	5.62535e-10
ENSDARG00000101441	lima1a	2.27187	1.68511e-10	8.45668e-10
ENSDARG00000089924	aldh2.1	2.27128	1.14034e-14	8.68563e-14
ENSDARG00000007795	cst3	2.26806	7.44636e-11	3.88116e-10
ENSDARG00000017093	emc8	2.26445	8.89632e-07	2.83668e-06
ENSDARG00000101680	arl1	2.26443	5.11374e-13	3.31408e-12
ENSDARG00000099999	tcf3b	2.26436	2.74494e-19	3.06317e-18
ENSDARG00000087693	atox1	2.26282	1.59734e-06	4.95119e-06
ENSDARG00000018600	retsat	2.26243	7.94429e-13	5.05837e-12
ENSDARG00000056102	uxs1	2.26208	1.19374e-09	5.43995e-09
ENSDARG00000096631	MED9	2.26166	0.000193116	0.000447667
ENSDARG00000062382	snapin	2.26133	3.45259e-06	1.0259e-05
ENSDARG00000003910	med13b	2.26076	3.5577e-10	1.72219e-09
ENSDARG00000013628	cd164	2.25968	2.2326e-16	1.96227e-15
ENSDARG00000029865	rassf2a	2.25933	2.19384e-08	8.59435e-08
ENSDARG00000042004	nfya	2.25908	4.18585e-10	2.01201e-09
ENSDARG00000100366	si:dkey-102m7.3	2.25858	9.63705e-07	3.06119e-06
ENSDARG00000061946	commd4	2.25848	1.065e-05	2.95983e-05
ENSDARG00000039882	ap3s2	2.25843	4.47132e-09	1.91169e-08
ENSDARG00000054696	psmb4	2.2575	2.18286e-13	1.46999e-12
ENSDARG00000016783	srsf6b	2.25632	4.7499e-14	3.42142e-13
ENSDARG00000036489	MAF1	2.25531	1.83485e-11	1.01975e-10
ENSDARG00000101332	uba2	2.2553	3.92197e-12	2.3326e-11
ENSDARG00000090986	si:dkeyp-115e12.6	2.25401	1.11443e-12	6.9661e-12
ENSDARG00000062593	stox1	2.2535	4.30693e-16	3.68771e-15
ENSDARG00000018907	kat6a	2.25225	2.62323e-10	1.28949e-09
ENSDARG00000043009	fam43a	2.25085	1.68961e-09	7.57271e-09
ENSDARG00000092499	si:ch211-183d21.1	2.24963	7.5224e-10	3.51539e-09
ENSDARG00000010752	acsl4b	2.24933	2.08079e-12	1.26764e-11
ENSDARG00000033009	h3f3c	2.24785	5.64999e-29	1.31909e-27
ENSDARG00000036252	rras2	2.24429	1.20027e-13	8.28835e-13
ENSDARG00000056627	cxcl14	2.2442	7.68515e-07	2.47286e-06
ENSDARG00000055080	rbm4.2	2.24177	5.1818e-12	3.04733e-11
ENSDARG00000024669	oser1	2.24121	1.58024e-12	9.73479e-12
ENSDARG00000098783	polr2b	2.24058	3.07369e-13	2.03825e-12
ENSDARG00000013853	lmo4a	2.24056	8.50637e-20	9.88887e-19
ENSDARG00000028327	gmfb	2.24017	1.81849e-13	1.23308e-12
ENSDARG00000077465	sorcs2	2.23905	3.22824e-12	1.93531e-11
ENSDARG00000025858	zgc:56525	2.23834	8.62689e-09	3.56276e-08
ENSDARG00000036282	rnaset2	2.23823	1.37926e-17	1.33849e-16
ENSDARG00000013031	mta2	2.2377	1.59332e-18	1.66748e-17
ENSDARG00000098681	CU207221.1	2.23623	2.25316e-14	1.67487e-13
ENSDARG00000069910	gtf2f2a	2.23539	1.75193e-08	6.94157e-08
ENSDARG00000040192	nenf	2.23521	8.85611e-07	2.82586e-06
ENSDARG00000093997	si:dkey-9i23.15	2.23457	2.72155e-07	9.2858e-07
ENSDARG00000061413	sec23ip	2.2329	6.94451e-15	5.38027e-14
ENSDARG00000042751	riok3	2.23274	5.51412e-12	3.23265e-11
ENSDARG00000096887	CR381618.1	2.23225	1.69153e-19	1.92187e-18
ENSDARG00000005220	pdcd6	2.22961	6.2584e-08	2.32262e-07
ENSDARG00000103594	npm3	2.2266	2.3054e-09	1.01412e-08
ENSDARG00000030723	cldn11b	2.22558	1.94989e-11	1.08049e-10
ENSDARG00000043003	pcyt2	2.22487	9.04781e-14	6.34895e-13
ENSDARG00000036064	cnep1r1	2.22184	8.93698e-06	2.51254e-05
ENSDARG00000023472	ctnnb2	2.22152	2.4121e-16	2.11632e-15
ENSDARG00000020454	psmd8	2.22125	1.44533e-12	8.94033e-12
ENSDARG00000017905	casp3a	2.21991	6.15563e-21	7.99239e-20
ENSDARG00000092870	BX936337.1	2.21941	7.60381e-16	6.36794e-15
ENSDARG00000043608	eif4ebp1	2.21848	2.20166e-07	7.61564e-07
ENSDARG00000056410	fdx1	2.21836	5.93915e-10	2.80632e-09
ENSDARG00000058857	C7H19orf12	2.21686	3.45522e-08	1.31988e-07
ENSDARG00000051923	ccnb1	2.21641	4.18345e-11	2.23842e-10
ENSDARG00000016173	cct3	2.21521	3.01182e-18	3.08893e-17
ENSDARG00000092154	tex264a	2.21505	6.1273e-09	2.58008e-08
ENSDARG00000046030	zgc:110339	2.21325	2.13588e-10	1.06079e-09
ENSDARG00000099220	BX571942.1	2.21312	3.57198e-07	1.20165e-06
ENSDARG00000001558	kifc1	2.20725	7.38797e-10	3.45615e-09
ENSDARG00000009677	dlg1	2.20396	1.26447e-13	8.71033e-13
ENSDARG00000040443	polr2i	2.20203	5.78028e-07	1.89123e-06
ENSDARG00000103714	rab6a	2.20201	5.048e-15	3.95304e-14
ENSDARG00000056307	znf706	2.20097	9.08139e-09	3.74018e-08
ENSDARG00000057053	SGMS1	2.20013	1.58692e-14	1.19618e-13
ENSDARG00000078233	ctnnd1	2.20009	3.55237e-20	4.30503e-19
ENSDARG00000059054	pdk2b	2.19962	1.30076e-10	6.60424e-10
ENSDARG00000070261	crlf3	2.19951	3.53088e-10	1.70957e-09
ENSDARG00000100722	si:ch211-160f23.7	2.19674	1.80816e-06	5.57095e-06
ENSDARG00000054433	yipf6	2.19446	9.49062e-07	3.01638e-06
ENSDARG00000019998	slc30a7	2.19209	2.84268e-10	1.38888e-09
ENSDARG00000101627	ssr1	2.19098	3.87795e-07	1.29762e-06
ENSDARG00000092035	si:ch211-156j16.1	2.18979	8.95983e-21	1.14878e-19
ENSDARG00000058062	magt1	2.18927	8.91487e-11	4.60707e-10
ENSDARG00000016754	tbca	2.18921	4.80845e-10	2.2961e-09
ENSDARG00000078308	spry2	2.18883	5.80227e-08	2.16161e-07
ENSDARG00000033364	mgst3b	2.18867	6.07538e-10	2.86648e-09
ENSDARG00000056078	rftn2	2.18865	4.59664e-10	2.19915e-09
ENSDARG00000018742	psme4b	2.18855	1.85733e-21	2.5128e-20
ENSDARG00000032627	SCYL2	2.18761	7.23555e-12	4.18419e-11
ENSDARG00000033738	zgc:153867	2.18655	4.52806e-20	5.40611e-19
ENSDARG00000076283	snrpd3l	2.18643	8.86594e-07	2.8286e-06
ENSDARG00000006300	psmd9	2.18613	1.8378e-05	4.9337e-05
ENSDARG00000006786	copz2	2.18492	3.54653e-20	4.30026e-19
ENSDARG00000111939	atf4a	2.18254	1.96408e-14	1.46724e-13
ENSDARG00000062909	furina	2.18218	3.15944e-15	2.4993e-14
ENSDARG00000075024	si:ch73-375g18.1	2.17878	5.87135e-12	3.43226e-11
ENSDARG00000097630	si:ch211-282b22.1	2.1785	3.83632e-05	9.8655e-05
ENSDARG00000003938	rpa1	2.17452	4.5888e-21	6.00645e-20
ENSDARG00000004713	mad2l1	2.17385	1.81944e-05	4.88672e-05
ENSDARG00000013979	ndfip1	2.17374	6.93592e-11	3.62853e-10
ENSDARG00000055635	crk	2.17226	7.74277e-12	4.46834e-11
ENSDARG00000068628	rab8b	2.17181	6.65667e-13	4.26391e-12
ENSDARG00000075564	fam13a	2.16859	1.19616e-13	8.26753e-13
ENSDARG00000069912	hmga2	2.1674	4.48018e-10	2.14845e-09
ENSDARG00000011662	chuk	2.16717	1.63563e-14	1.22961e-13
ENSDARG00000105185	snx7	2.16702	2.69255e-15	2.15032e-14
ENSDARG00000058597	nt5c3a	2.16635	2.02801e-11	1.12075e-10
ENSDARG00000075793	prex1	2.16631	2.27356e-10	1.1252e-09
ENSDARG00000045913	mrps10	2.16608	2.71595e-06	8.16814e-06
ENSDARG00000015199	cblb	2.16478	6.96694e-17	6.3485e-16
ENSDARG00000089372	clk4a	2.16362	1.43412e-15	1.1723e-14
ENSDARG00000019181	rpsa	2.16302	3.21154e-13	2.12466e-12
ENSDARG00000032617	fgfrl1a	2.16227	2.10268e-07	7.28781e-07
ENSDARG00000022430	ppp1r8b	2.16225	4.68902e-12	2.76981e-11
ENSDARG00000106669	CABZ01068358.1	2.16159	2.33266e-10	1.15218e-09
ENSDARG00000031317	ppdpfb	2.16152	9.69557e-18	9.51955e-17
ENSDARG00000024877	ptgr1	2.16114	4.78899e-07	1.58506e-06
ENSDARG00000026862	aktip	2.16096	7.32604e-10	3.4286e-09
ENSDARG00000024306	zbed4	2.16062	2.50688e-18	2.58517e-17
ENSDARG00000016311	dock9b	2.16051	4.6178e-10	2.20834e-09
ENSDARG00000068708	ifrd1	2.15597	1.87685e-27	3.9708e-26
ENSDARG00000043976	etf1b	2.15379	6.81916e-17	6.21635e-16
ENSDARG00000044073	fuca2	2.15294	1.60801e-13	1.09729e-12
ENSDARG00000052556	fgfrl1b	2.15273	7.16017e-10	3.35375e-09
ENSDARG00000033175	snrpe	2.15168	7.29344e-07	2.35489e-06
ENSDARG00000004587	kat5a	2.15103	7.13999e-11	3.7301e-10
ENSDARG00000024204	mcm3	2.15009	8.64004e-12	4.96203e-11
ENSDARG00000101631	etfa	2.14976	1.74052e-12	1.06959e-11
ENSDARG00000110836	tmem14ca	2.1464	7.85408e-07	2.5229e-06
ENSDARG00000015638	gemin2	2.14617	6.69787e-06	1.91916e-05
ENSDARG00000102106	tgm1l1	2.14566	2.99211e-10	1.45905e-09
ENSDARG00000027582	angptl7	2.13917	1.39741e-09	6.31831e-09
ENSDARG00000056549	vps26a	2.13688	1.02513e-11	5.83648e-11
ENSDARG00000040072	scpep1	2.13566	3.24501e-11	1.75883e-10
ENSDARG00000034916	hat1	2.13559	4.40295e-13	2.87992e-12
ENSDARG00000019060	snx12	2.1354	2.82563e-28	6.25383e-27
ENSDARG00000078866	sdk1a	2.13426	4.88786e-13	3.17409e-12
ENSDARG00000058226	ak3	2.13414	1.04104e-10	5.34817e-10
ENSDARG00000060113	znf395a	2.13405	7.34023e-11	3.83027e-10
ENSDARG00000092659	ppp3r1a	2.13059	2.35007e-09	1.03216e-08
ENSDARG00000101277	znf207b	2.13024	1.78474e-17	1.71136e-16
ENSDARG00000013655	tpd52l2b	2.13004	6.55584e-12	3.81165e-11
ENSDARG00000051921	slc30a5	2.12998	1.15494e-13	8.00963e-13
ENSDARG00000026654	gosr1	2.12996	1.34889e-06	4.2211e-06
ENSDARG00000078266	twist2	2.12886	5.67202e-08	2.11685e-07
ENSDARG00000068995	h2ax1	2.12876	3.85149e-11	2.07013e-10
ENSDARG00000006092	rad21a	2.12674	3.1733e-20	3.8706e-19
ENSDARG00000025522	sgk1	2.12425	2.05883e-18	2.13582e-17
ENSDARG00000068275	ptx3a	2.12281	6.42007e-05	0.000160505
ENSDARG00000038442	plcg1	2.12232	3.37138e-15	2.66135e-14
ENSDARG00000062054	cpt1ab	2.12192	6.51202e-16	5.48211e-15
ENSDARG00000099865	hnrnpabb	2.12088	1.58507e-40	7.4787e-39
ENSDARG00000028071	bmp1a	2.11895	1.71643e-09	7.68069e-09
ENSDARG00000095774	emd	2.11883	2.80806e-08	1.08591e-07
ENSDARG00000079848	gmps	2.11702	5.46202e-08	2.04185e-07
ENSDARG00000095623	dpm2	2.11657	2.36154e-06	7.16242e-06
ENSDARG00000015315	psmc5	2.11443	9.3427e-10	4.31156e-09
ENSDARG00000053912	fbl	2.11423	1.21419e-13	8.37931e-13
ENSDARG00000008030	myl9b	2.11335	1.68467e-25	3.1092e-24
ENSDARG00000020926	creb3l3l	2.11275	2.38773e-21	3.1902e-20
ENSDARG00000078561	lrig2	2.11191	9.48712e-23	1.41043e-21
ENSDARG00000061631	fbxo11a	2.1115	4.08772e-21	5.36615e-20
ENSDARG00000057234	chtopa	2.11098	7.98067e-18	7.88729e-17
ENSDARG00000002945	bgnb	2.11059	2.31301e-07	7.97634e-07
ENSDARG00000033596	polr2c	2.11004	3.39348e-10	1.64552e-09
ENSDARG00000029100	chchd1	2.10997	2.37389e-05	6.28531e-05
ENSDARG00000076829	ankib1b	2.1091	3.04412e-09	1.32154e-08
ENSDARG00000101619	micos10	2.10877	2.46966e-08	9.60812e-08
ENSDARG00000022684	fkbp1aa	2.10798	2.38278e-14	1.7654e-13
ENSDARG00000076928	tet2	2.10783	7.61999e-22	1.05109e-20
ENSDARG00000055610	exoc2	2.10674	6.90376e-11	3.61505e-10
ENSDARG00000021082	sec31a	2.10659	1.96572e-17	1.88011e-16
ENSDARG00000035535	rasa1a	2.10645	7.65167e-12	4.41916e-11
ENSDARG00000092856	si:ch211-210c8.7	2.10615	2.55008e-05	6.72812e-05
ENSDARG00000102855	neo1a	2.10597	1.8599e-19	2.10362e-18
ENSDARG00000071692	prex2	2.10276	6.76777e-09	2.83022e-08
ENSDARG00000009142	ppp1r13bb	2.10259	2.43377e-10	1.20081e-09
ENSDARG00000013961	slc31a1	2.10161	1.68988e-14	1.26786e-13
ENSDARG00000038754	plk3	2.10146	1.43557e-16	1.27717e-15
ENSDARG00000060148	sh3pxd2aa	2.10106	5.0465e-18	5.05165e-17
ENSDARG00000059933	plpp3	2.10066	2.95827e-12	1.7782e-11
ENSDARG00000004372	fmnl3	2.10039	3.86584e-15	3.04339e-14
ENSDARG00000100514	cfap20	2.09997	1.41658e-07	5.02804e-07
ENSDARG00000058366	si:dkey-222f8.3	2.09995	6.8031e-06	1.94783e-05
ENSDARG00000010948	kif11	2.09944	2.58004e-06	7.78327e-06
ENSDARG00000055901	steap4	2.09867	4.1112e-10	1.97697e-09
ENSDARG00000027984	gstz1	2.09857	1.70081e-06	5.25601e-06
ENSDARG00000015890	mafa	2.09851	1.47598e-08	5.9e-08
ENSDARG00000074790	rab5if	2.09825	2.52235e-09	1.10481e-08
ENSDARG00000001710	flot1a	2.09778	1.67377e-13	1.1401e-12
ENSDARG00000003869	decr1	2.0977	1.8328e-07	6.4072e-07
ENSDARG00000033537	p4ha1a	2.0954	2.3615e-07	8.13113e-07
ENSDARG00000006225	ddx39aa	2.09416	6.39094e-12	3.72442e-11
ENSDARG00000019137	tram1	2.09395	5.71221e-16	4.83224e-15
ENSDARG00000078433	spc25	2.0917	1.06317e-07	3.83089e-07
ENSDARG00000002571	tmod2	2.09126	1.204e-12	7.49068e-12
ENSDARG00000102048	slc25a43	2.09097	6.15951e-08	2.2878e-07
ENSDARG00000034956	myclb	2.08909	3.85281e-10	1.85826e-09
ENSDARG00000079932	zgc:152830	2.08748	2.66755e-12	1.61074e-11
ENSDARG00000057648	dnttip2	2.08735	3.39484e-09	1.46871e-08
ENSDARG00000032188	lrrc8aa	2.08559	4.3905e-10	2.10723e-09
ENSDARG00000006900	impdh2	2.08229	3.53835e-08	1.34912e-07
ENSDARG00000003449	pde10a	2.0813	2.07322e-09	9.17348e-09
ENSDARG00000103553	sf3b3	2.08091	2.78591e-17	2.63331e-16
ENSDARG00000097827	lrp1aa	2.08071	1.123e-18	1.19018e-17
ENSDARG00000088123	znf217	2.07899	2.55763e-14	1.88689e-13
ENSDARG00000087277	selenoj	2.078	8.20667e-08	3.00707e-07
ENSDARG00000053956	sptbn2	2.07767	2.93298e-07	9.98301e-07
ENSDARG00000032651	ppp1r10	2.07717	1.70963e-22	2.49078e-21
ENSDARG00000019613	ip6k2b	2.07603	6.19829e-11	3.25927e-10
ENSDARG00000056801	sufu	2.0754	5.40856e-07	1.77812e-06
ENSDARG00000012234	psme3	2.07529	2.08362e-07	7.22618e-07
ENSDARG00000010823	memo1	2.07528	7.02573e-23	1.05705e-21
ENSDARG00000102452	eif3ha	2.07438	1.666e-13	1.13583e-12
ENSDARG00000099101	gch2	2.07308	4.81589e-06	1.40581e-05
ENSDARG00000041703	rrbp1b	2.07167	5.35746e-16	4.54407e-15
ENSDARG00000035549	uprt	2.06887	3.75936e-07	1.2613e-06
ENSDARG00000045540	ppp6r2a	2.06872	3.71658e-15	2.92872e-14
ENSDARG00000027016	gbf1	2.06705	4.04665e-11	2.17037e-10
ENSDARG00000053091	DAB2	2.06322	1.03508e-12	6.50253e-12
ENSDARG00000090895	kansl1a	2.06291	2.48404e-14	1.835e-13
ENSDARG00000011122	pptc7a	2.06258	2.03338e-14	1.5175e-13
ENSDARG00000023988	dctn4	2.062	2.93063e-15	2.32727e-14
ENSDARG00000112644	CU459056.1	2.06167	1.25269e-15	1.02846e-14
ENSDARG00000075444	cgref1	2.05957	3.22302e-06	9.6073e-06
ENSDARG00000020043	cnot8	2.05907	1.90711e-09	8.47674e-09
ENSDARG00000045910	tmem181	2.05903	8.5526e-09	3.53337e-08
ENSDARG00000006683	arhgef6	2.05868	4.5683e-11	2.43222e-10
ENSDARG00000012397	eya4	2.05847	5.21549e-10	2.48206e-09
ENSDARG00000008816	glud1a	2.05626	5.143e-18	5.14597e-17
ENSDARG00000104431	slc1a3a	2.05602	1.00979e-08	4.12941e-08
ENSDARG00000040001	fryl	2.05503	6.17131e-14	4.39891e-13
ENSDARG00000076895	flrt3	2.05494	3.49765e-11	1.88669e-10
ENSDARG00000003526	psma5	2.05282	1.95422e-10	9.74861e-10
ENSDARG00000015757	tmem50a	2.05282	1.00717e-11	5.74038e-11
ENSDARG00000030441	ppa1b	2.05235	2.43673e-14	1.80182e-13
ENSDARG00000055536	otub1a	2.05228	3.09116e-06	9.24112e-06
ENSDARG00000005134	psmd11b	2.05193	2.65956e-14	1.95569e-13
ENSDARG00000063905	mt-co1	2.04897	1.59845e-19	1.8207e-18
ENSDARG00000103740	fundc2	2.04866	2.45647e-05	6.49026e-05
ENSDARG00000076296	triqk	2.04861	5.35731e-08	2.00504e-07
ENSDARG00000058206	si:ch211-153b23.5	2.04721	0.000410515	0.000904135
ENSDARG00000016238	arl6ip5b	2.0463	1.04838e-08	4.27794e-08
ENSDARG00000101251	ldha	2.04581	1.674e-12	1.02956e-11
ENSDARG00000101289	slc29a1a	2.04463	1.82938e-11	1.01746e-10
ENSDARG00000068401	yap1	2.0446	3.44907e-19	3.82245e-18
ENSDARG00000042989	si:dkeyp-84f3.5	2.04351	6.26405e-12	3.65424e-11
ENSDARG00000011418	sigmar1	2.04246	3.70659e-06	1.09719e-05
ENSDARG00000006546	ak4	2.04196	2.62296e-06	7.90489e-06
ENSDARG00000102199	SIKE1	2.04195	3.17531e-10	1.54437e-09
ENSDARG00000091402	eif2b1	2.04157	2.29222e-05	6.08123e-05
ENSDARG00000007989	nedd8	2.04144	7.72074e-09	3.20674e-08
ENSDARG00000015312	klf12a	2.04093	2.19963e-17	2.09406e-16
ENSDARG00000017741	g3bp1	2.04065	9.37397e-16	7.7954e-15
ENSDARG00000017004	myo10	2.03649	6.95673e-09	2.90546e-08
ENSDARG00000077726	nocta	2.03632	5.82782e-15	4.5432e-14
ENSDARG00000060494	eprs1	2.03623	1.61997e-14	1.21946e-13
ENSDARG00000058079	txndc17	2.03562	1.27227e-05	3.49623e-05
ENSDARG00000053381	plpp1a	2.03359	1.37724e-14	1.04407e-13
ENSDARG00000041397	eif2b2	2.03334	9.0185e-07	2.8732e-06
ENSDARG00000054916	eif4ebp3	2.03324	2.29135e-07	7.9077e-07
ENSDARG00000011897	tsg101b	2.03274	2.09102e-12	1.27353e-11
ENSDARG00000002731	sdc2	2.03231	2.2139e-17	2.10675e-16
ENSDARG00000008305	hand2	2.03196	1.32586e-07	4.72688e-07
ENSDARG00000091631	si:ch211-197h24.6	2.03135	7.65567e-09	3.18088e-08
ENSDARG00000035608	pgam5	2.03057	1.04919e-11	5.96328e-11
ENSDARG00000117319	CABZ01092746.1	2.03017	3.32845e-05	8.63775e-05
ENSDARG00000011088	si:ch211-288d18.1	2.03015	5.6794e-11	2.9948e-10
ENSDARG00000099642	dcun1d1	2.02967	8.87667e-05	0.000217297
ENSDARG00000039489	git1	2.0261	2.78586e-15	2.21777e-14
ENSDARG00000057026	ran	2.0246	1.28147e-18	1.35052e-17
ENSDARG00000098466	ube2a	2.02117	1.38748e-07	4.93405e-07
ENSDARG00000093572	lamc3	2.02056	2.4341e-09	1.06823e-08
ENSDARG00000090512	trim8a	2.01949	1.06073e-07	3.82274e-07
ENSDARG00000099722	zgc:153993	2.01855	2.62263e-07	8.96998e-07
ENSDARG00000012274	eif4e1c	2.01798	1.84274e-09	8.21006e-09
ENSDARG00000027187	kat8	2.01632	2.72029e-08	1.05323e-07
ENSDARG00000098367	srp54	2.01453	4.36992e-18	4.40567e-17
ENSDARG00000053362	cilp	2.01393	5.74482e-07	1.88072e-06
ENSDARG00000036232	trpm7	2.0128	3.52873e-07	1.18799e-06
ENSDARG00000076862	gask1a	2.01185	8.11825e-11	4.21577e-10
ENSDARG00000016239	psmd13	2.01155	9.75157e-09	3.99621e-08
ENSDARG00000015349	mfge8a	2.01052	2.53956e-09	1.11213e-08
ENSDARG00000070675	fam3a	2.00974	8.85296e-09	3.65011e-08
ENSDARG00000099439	serp1	2.00932	2.54603e-11	1.39337e-10
ENSDARG00000115862	vapal	2.00911	1.10092e-10	5.64423e-10
ENSDARG00000051746	ada2a	2.00856	2.52405e-07	8.65252e-07
ENSDARG00000004757	ybx1	2.00767	4.24214e-25	7.58107e-24
ENSDARG00000005915	tcf3a	2.00709	2.39724e-05	6.34349e-05
ENSDARG00000002847	fndc1	2.00515	3.23389e-09	1.40096e-08
ENSDARG00000069527	ube2g1b	2.00376	2.21e-08	8.65164e-08
ENSDARG00000036704	tmem18	2.00317	9.013e-05	0.00022027
ENSDARG00000021195	st8sia6	2.00257	5.20781e-09	2.20899e-08
ENSDARG00000019113	mob3a	2.00129	5.41443e-13	3.50191e-12
ENSDARG00000008494	myl6	2.00092	2.58956e-08	1.00486e-07
ENSDARG00000020893	slc25a55a	2.00067	3.41366e-12	2.04051e-11
ENSDARG00000014898	ncbp2	1.99935	7.04974e-07	2.27849e-06
ENSDARG00000029445	eif1b	1.99922	3.3821e-18	3.44363e-17
ENSDARG00000015557	zgc:100829	1.99711	1.19162e-13	8.24186e-13
ENSDARG00000059109	si:dkeyp-113d7.1	1.99709	5.0221e-10	2.39338e-09
ENSDARG00000099555	foxo1a	1.99691	2.44063e-09	1.07088e-08
ENSDARG00000099786	actn4	1.99676	1.78211e-07	6.24194e-07
ENSDARG00000104230	sec23a	1.99673	6.84975e-20	8.02089e-19
ENSDARG00000103200	gpr107	1.99588	2.24039e-08	8.76149e-08
ENSDARG00000076903	bend3	1.99517	2.74043e-15	2.18469e-14
ENSDARG00000078778	lrch1	1.99501	8.8836e-18	8.74517e-17
ENSDARG00000059812	sin3ab	1.99488	8.3074e-16	6.92632e-15
ENSDARG00000036044	rps20	1.99331	3.57105e-06	1.05929e-05
ENSDARG00000014181	foxp1b	1.99253	7.09729e-07	2.29254e-06
ENSDARG00000102741	sumo2b	1.99107	1.56459e-09	7.03895e-09
ENSDARG00000019098	cd82a	1.99083	3.19016e-13	2.11176e-12
ENSDARG00000056640	rpia	1.99019	3.50463e-10	1.69723e-09
ENSDARG00000002897	si:ch211-160o17.2	1.98918	8.49757e-08	3.10609e-07
ENSDARG00000077069	srgn	1.98857	2.82001e-08	1.09016e-07
ENSDARG00000014499	nutf2l	1.98812	3.41424e-06	1.01531e-05
ENSDARG00000000103	myh10	1.98807	2.77219e-20	3.39974e-19
ENSDARG00000040039	pttg1ipb	1.98754	2.42925e-07	8.34911e-07
ENSDARG00000104342	csnk1g1	1.98607	9.97439e-11	5.13238e-10
ENSDARG00000090625	si:ch73-248e21.1	1.98358	1.05586e-08	4.30456e-08
ENSDARG00000010052	ndrg3b	1.98319	7.24324e-13	4.62505e-12
ENSDARG00000090194	lamtor5	1.98142	0.00022486	0.000515581
ENSDARG00000061841	tiparp	1.98131	9.06039e-14	6.3558e-13
ENSDARG00000115271	zgc:171772	1.9807	3.84421e-08	1.4608e-07
ENSDARG00000021442	cdh11	1.98004	1.56547e-18	1.64062e-17
ENSDARG00000019345	mark3a	1.9787	1.44205e-12	8.92254e-12
ENSDARG00000077948	usp54a	1.97755	8.45896e-15	6.50221e-14
ENSDARG00000003151	skp1	1.97724	5.86538e-17	5.40147e-16
ENSDARG00000098433	utp6	1.97699	1.66752e-09	7.47518e-09
ENSDARG00000075014	sqstm1	1.97528	6.58018e-09	2.75739e-08
ENSDARG00000077799	egr4	1.97506	1.22539e-06	3.85174e-06
ENSDARG00000013274	eif4eb	1.97497	3.50805e-09	1.51449e-08
ENSDARG00000100396	pip5k1aa	1.97456	5.17675e-08	1.94165e-07
ENSDARG00000099021	setdb1b	1.97154	7.85728e-10	3.66657e-09
ENSDARG00000099972	nup153	1.97148	3.35594e-16	2.90655e-15
ENSDARG00000015649	rap2c	1.97056	1.09972e-13	7.63841e-13
ENSDARG00000074815	mxra5a	1.96965	3.60973e-09	1.5569e-08
ENSDARG00000015474	ppp2r5ea	1.96802	3.35924e-12	2.00957e-11
ENSDARG00000024314	herpud1	1.96788	4.06815e-16	3.4952e-15
ENSDARG00000003061	cd276	1.96577	1.00225e-05	2.79888e-05
ENSDARG00000099519	cpdp	1.96453	3.39222e-10	1.64526e-09
ENSDARG00000016753	ipo9	1.96375	9.30367e-12	5.32688e-11
ENSDARG00000100057	ppfibp1b	1.96123	2.09968e-13	1.41482e-12
ENSDARG00000042530	nup205	1.96037	1.39471e-07	4.95821e-07
ENSDARG00000100836	CR790380.1	1.95795	2.53355e-06	7.6512e-06
ENSDARG00000041723	TUBB4B	1.95615	1.42215e-05	3.87786e-05
ENSDARG00000026680	slc25a14	1.95583	1.78784e-10	8.94633e-10
ENSDARG00000014506	tmem126a	1.95551	7.35642e-07	2.3719e-06
ENSDARG00000070833	lin52	1.95452	1.03403e-05	2.88049e-05
ENSDARG00000079366	ppp1r9ba	1.95333	5.83603e-09	2.46249e-08
ENSDARG00000019778	rps6	1.9533	4.50381e-13	2.94334e-12
ENSDARG00000004280	seh1l	1.95251	2.7149e-14	1.99444e-13
ENSDARG00000043643	ehbp1	1.95237	2.01538e-11	1.11486e-10
ENSDARG00000079611	sema4c	1.95206	2.72955e-09	1.18956e-08
ENSDARG00000071336	mif	1.95004	1.81677e-05	4.8813e-05
ENSDARG00000020676	dpp3	1.94915	1.57377e-12	9.69761e-12
ENSDARG00000041502	tgfb1a	1.94891	5.09794e-13	3.30574e-12
ENSDARG00000077906	rnf165a	1.94856	2.32913e-09	1.02375e-08
ENSDARG00000095268	si:dkey-261h17.1	1.94787	1.78017e-09	7.94857e-09
ENSDARG00000023627	ggps1	1.94773	2.06687e-07	7.1747e-07
ENSDARG00000030241	vbp1	1.94568	1.98312e-06	6.08012e-06
ENSDARG00000035400	btf3	1.94423	4.25568e-17	3.97262e-16
ENSDARG00000002591	ruvbl1	1.94407	3.97566e-08	1.50745e-07
ENSDARG00000060917	anln	1.9419	1.37939e-13	9.47587e-13
ENSDARG00000002215	rtca	1.94135	8.43148e-31	2.21111e-29
ENSDARG00000013931	eif3m	1.94116	8.90241e-11	4.60179e-10
ENSDARG00000014915	ndufab1b	1.93993	2.12656e-08	8.34528e-08
ENSDARG00000089791	slc25a32a	1.93958	1.13183e-10	5.79349e-10
ENSDARG00000040314	psph	1.93666	1.60856e-12	9.90659e-12
ENSDARG00000053194	pdzd11	1.93448	8.26168e-06	2.33579e-05
ENSDARG00000012688	eif1	1.93433	4.56381e-50	3.70243e-48
ENSDARG00000087927	nudt9	1.93406	1.486e-07	5.26035e-07
ENSDARG00000022690	chic2	1.93397	3.05315e-08	1.17485e-07
ENSDARG00000028000	pfkpa	1.93378	0.000241477	0.000551274
ENSDARG00000022129	rbm4.3	1.93245	2.85813e-10	1.39613e-09
ENSDARG00000031388	dctn2	1.9303	1.34179e-09	6.0827e-09
ENSDARG00000012071	angptl1a	1.93008	2.42491e-12	1.47013e-11
ENSDARG00000031100	ivns1abpa	1.92873	6.0095e-11	3.16369e-10
ENSDARG00000004427	dpy30	1.92805	0.000207258	0.00047809
ENSDARG00000054155	pcna	1.92788	1.02772e-11	5.84568e-11
ENSDARG00000027750	dpp7	1.92775	7.87128e-13	5.0133e-12
ENSDARG00000018178	pgm2	1.92734	0.000188316	0.000437664
ENSDARG00000032369	btbd6b	1.92628	6.30831e-14	4.49089e-13
ENSDARG00000029415	mtx2	1.92583	4.72755e-07	1.56587e-06
ENSDARG00000098954	stard13b	1.92583	2.24344e-11	1.23376e-10
ENSDARG00000042876	abracl	1.92336	4.79824e-06	1.40102e-05
ENSDARG00000059680	fscn1a	1.92004	3.67105e-11	1.97597e-10
ENSDARG00000012422	col11a2	1.91712	2.76363e-27	5.79257e-26
ENSDARG00000039490	pitpnaa	1.91667	5.55246e-08	2.07326e-07
ENSDARG00000062330	si:ch211-233a24.2	1.91626	1.82505e-07	6.38441e-07
ENSDARG00000021975	ginm1	1.91549	6.74099e-11	3.5331e-10
ENSDARG00000063612	antxr1c	1.91539	1.00071e-13	6.9873e-13
ENSDARG00000102998	taf6	1.91465	2.35766e-11	1.29373e-10
ENSDARG00000030945	si:ch211-259g3.4	1.91438	1.128e-08	4.57631e-08
ENSDARG00000032866	erh	1.91381	1.22099e-10	6.21743e-10
ENSDARG00000035573	AK6	1.91226	6.92458e-05	0.000172392
ENSDARG00000079150	si:ch211-276i12.9	1.91154	1.11235e-06	3.51207e-06
ENSDARG00000011783	stag2a	1.90919	3.4461e-08	1.3175e-07
[truncated: 2,533 more rows]
