# Supplementary material for: The Osteoblast Transcriptome in Developing Zebrafish Reveals Key Roles for Extracellular Matrix Proteins Col10a1a and Fbln1 in Skeletal Development and Homeostasis
Source: Biomolecules. 2024 Jan 23;14(2):139. doi: 10.3390/biom14020139 (PMC10886564; doi:10.3390/biom14020139)
Supplement: Supplementary file 1 [file biomolecules-14-00139-s001.zip › Table S2 .xlsx]

## Sheet: P1vsP2
		geneSet	description	normalizedEnrichmentScore	pValue	FDR	size	overlap	gene name
P1vsP2 GSEA	GO-BP	GO:0070848	response to growth factor	2.37957	0	0.00731377	7	7	bambia;bambib;bmp2b;bmp8a;fgfr4;igfbp3;rerea
		GO:0031214	biomineral tissue development	2.27579	0	0.00731377	5	4	abcc6a;entpd5a;fam20cb;phospho1
		GO:0001503	ossification	2.28431	0	0.0109707	11	7	abcc6a;enpp1;entpd5a;mef2ca;panx3;phospho1;ptch1
		GO:0018193	peptidyl-amino acid modification	1.96217	0.00598802	0.0813657	14	12	abl1;ddr2a;epha2b;fgfr4;fkbp11;kat6a;loxl4;p3h1;p4ha1a;p4ha1b;p4ha2;plod2
P1vsP2 GSEA	GO-CC	geneSet	description	normalizedEnrichmentScore	pValue	FDR	size	overlap	gene name
		GO:0005654	nucleoplasm	1.82934	0.016	0.162705	6	6	arhgap32b;kat6a;kdm4aa;kdm6al;mta2;zmym2
		GO:0005694	chromosome	1.73066	0.0181818	0.146435	6	6	hmga1b;kat6a;mef2ca;mef2cb;mta2;pafah1b1a
		GO:0097458	neuron part	-1.44148	0.0823212	0.362277	27	18	add2;apba2b;cacng8a;calb2a;cckb;cplx2;cplx2l;ctnna2;elavl4;gphnb;lin7a;nptna;slc32a1;slc6a1b;snap25a;stmn2a;syngr3b;sypa
		GO:0045202	synapse	-1.60992	0.0367232	0.184316	18	14	add2;apba2b;cacng8a;calb2a;clstn2;cplx2;cplx2l;gphnb;gria2b;lin7a;slc32a1;snap25a;syngr3b;sypa
		GO:0044445	cytosolic part	-1.63723	0.0201005	0.233176	5	5	eno2;hbae1.3;hbbe1.3;hbbe2;snap25a
		GO:0045111	intermediate filament cytoskeleton	-1.802	0.00719424	0.153332	11	8	cyt1;cyt1l;evpla;gfap;krt5;krt97;ngs;ppl
P1vsP2 GSEA	GO-MF	geneSet	description	normalizedEnrichmentScore	pValue	FDR	size	overlap	gene name
		GO:0016788	hydrolase activity, acting on ester bonds	2.00802	0.0031348	0.0832046	15	4	phospho1;plcd3b;smpd3;zgc:92162
		GO:0003682	chromatin binding	1.84343	0.00779221	0.128393	6	6	atad2b;kdm4aa;kdm6al;mta2;rerea;sox9a
		GO:0005507	copper ion binding	1.58827	0.0360577	0.379203	4	2	loxl4;sod3b
		GO:0008289	lipid binding	-1.47372	0.0860215	0.274986	23	13	apoa1b;apodb;bin2a;crabp1b;crabp2a;fabp10a;fabp11a;gc;mttp;plekhf1;rbp2a;rbp2b;vil1
		GO:0000149	SNARE binding	-1.4743	0.0607143	0.319538	4	4	cplx2;cplx2l;snap25a;txlnbb
		GO:0017171	serine hydrolase activity	-1.53801	0.0465839	0.268013	7	7	cfd;ctrl;plg;st14a;zgc:100868;zgc:165423;zmp:0000001114
		GO:0030545	receptor regulator activity	-1.61259	0.042963	0.207226	20	7	admb;areg;cckb;ccl25b;ccl34b.1;stc1l;tnfb
		GO:0140104	molecular carrier activity	-1.65409	0.0183333	0.20825	6	4	hbae1.3;hbbe1.3;hbbe2;mb
		GO:0005102	signaling receptor binding	-1.70066	0.0190996	0.214518	27	9	admb;areg;cckb;ccl25b;ccl34b.1;fgg;stc1l;tnfb;zmp:0000000760
		GO:0046906	tetrapyrrole binding	-1.77675	0.00848896	0.242532	6	4	hbae1.3;hbbe1.3;hbbe2;mb
P1vsP2 GSEA	KEGG	geneSet	description	normalizedEnrichmentScore	pValue	FDR	size	overlap	gene name
		dre04010	MAPK signaling pathway	2.05121	0.00632911	0.0500499	16	16	cacna1ab;dusp4;epha2b;fgfr3;fgfr4;flncb;gadd45aa;kras;mapk8ip2;mef2ca;mef2cb;nfatc1;prkacaa;rac2;rac3b;tgfb2
		dre04310	Wnt signaling pathway	1.82927	0.0192308	0.175175	13	13	bambia;bambib;camk2d1;fzd2;lef1;nfatc1;prkacaa;rac2;rac3b;sfrp5;sost;wif1;wnt9a
		dre04350	TGF-beta signaling pathway	1.67161	0.0418848	0.306187	11	9	bambia;bambib;bmp16;bmp2b;bmp5;bmp8a;bmpr2b;inhbb;tgfb2
P1vsP2 GSEA	Panther	geneSet	description	normalizedEnrichmentScore	pValue	FDR	size	overlap	gene name
		P00052	TGF-beta signaling pathway	1.67943	0.0207254	0.0414215	5	5	bambia;bambib;bmp2b;inhbb;kras
P1vsP2 GSEA	Reactome	geneSet	description	normalizedEnrichmentScore	pValue	FDR	size	overlap	gene name
		R-DRE-74160	Gene expression (Transcription)	2.13077	0.00327869	0.0551003	18	15	abl1;brpf3b;cavin1b;chd3;gadd45aa;kat6a;lef1;maml3;mta2;ppp1r13ba;runx3;rxrba;skila;sox9a;znf385a
		R-DRE-212436	Generic Transcription Pathway	2.09436	0.00314465	0.0254309	17	16	abl1;atp1b4;brpf3b;chd3;gadd45aa;kat6a;lef1;maml3;mta2;ppp1r13ba;prdx1;runx3;rxrba;skila;sox9a;znf385a
		R-DRE-73857	RNA Polymerase II Transcription	2.09436	0.00314465	0.0254309	17	16	abl1;atp1b4;brpf3b;chd3;gadd45aa;kat6a;lef1;maml3;mta2;ppp1r13ba;prdx1;runx3;rxrba;skila;sox9a;znf385a
		R-DRE-6798695	Neutrophil degranulation	-2.07974	0	0.0174699	26	17	c3a.3;cfd;cxcl8a;dbnla;fabp11a;hbbe1.2;hbbe1.3;hbbe2;iqgap2;krt4;krt5;plac8.1;s100a10a;si:ch211-212k18.7;snap25a;tfa;vamp8
P1vsP2 GSEA	Wiki	geneSet	description	normalizedEnrichmentScore	pValue	FDR	size	overlap	gene name
		WP1383	Endochondral Ossification	2.60613	0	0	13	11	adamts1;chst11;col10a1a;ddr2a;enpp1;fgfr3;ghra;mef2cb;prkacaa;runx3;tgfb2
		WP1367	Transformation Growth Factor (TGF) beta Receptor Signaling Pathway	2.19242	0	0.00280674	7	7	acvrl1;lef1;mef2aa;mef2cb;pard3ab;tgfb2;zeb2a
		WP211	BMP signaling pathway	1.52187	0.0767045	0.292524	7	6	acvrl1;bambia;bambib;bmp2b;bmp5;bmpr2b
		WP215	Noncanonical Wnt Pathway	1.25964	0.209581	0.458122	13	12	bmp2b;capgb;evla;fzd2;gsna;inhbb;lef1;rac2;sfrp5;tcf3a;tmsb4x;wif1
		WP566	Canonical wnt signaling	1.10951	0.317647	0.559476	12	10	bmp2b;fzd2;inhbb;lef1;pitx2;rac2;sfrp5;sox9a;tcf3a;wif1
		WP1337	MAPK Signaling Pathway	1.00275	0.426184	0.553692	13	11	dusp4;fgfr3;fgfr4;gadd45aa;mapk8ip2;mef2ca;nfatc1;rac2;rac3b;stmn1a;tgfb2
		WP1331	Adipogenesis	0.974285	0.466667	0.550588	9	5	bmp1a;bmp2b;bmp3;mef2aa;mef2cb
P1vsP2 GSEA	Pheno-Geno	geneSet		normalizedEnrichmentScore	pValue	FDR	size	overlap	gene name
		Meckel's cartilage		2.6209	0	0	27	21	alcama;barx1;bmp2b;col11a2;cspg4;fat3a;ihha;kras;mef2ca;nbas;panx3;ptch1;ptch2;rerea;runx3;sec24d;sh3pxd2aa;sox9a;tgfb2;wnt9a;znf385c
		cranium		2.4588	0.00280899	0.00266767	11	9	abcc6a;bmp1a;enpp1;mef2ca;plod2;runx2b;runx3;sp7;xylt1
		ceratohyal cartilage		2.39651	0	0.00237126	26	20	acvrl1;alcama;barx1;col11a2;cspg4;enpp1;ihha;kat6a;kras;mef2ca;nbas;panx3;ptch1;ptch2;rerea;runx3;sec24d;sox9a;xylt1;znf385c
		osteoblast differentiation		2.27549	0	0.00933685	5	5	ihha;panx3;ptch1;ptch2;xylt1
		mandibular arch skeleton		2.27029	0	0.00818086	16	14	aldh1a2;barx1;col11a2;dlx3b;kat6a;lef1;pkd1a;ptch2;rerea;sox9a;sp7;svep1;tgfb2;znf385c
		opercle		2.23245	0	0.00889224	8	7	col11a2;ihha;mef2ca;panx3;ptch1;rspo2;sp7
		endochondral ossification		2.21264	0.0025974	0.00914631	7	7	col11a2;ihha;ptch1;ptch2;spp1;wnt9a;xylt1
		cranial cartilage		2.1212	0	0.0191183	7	6	bmp3;col11a2;lef1;mef2ca;runx3;xylt1
		neural arch		2.06196	0.00247525	0.0247007	5	5	bmp1a;enpp1;plod2;ptch2;rspo2
		somite		1.99444	0.0114943	0.0401929	30	22	aldh1a2;bmp2b;bmper;ccdc80;copb1;cxcl12b;fgfr4;fzd2;itgb1b;kdm6al;lef1;mef2aa;myo18aa;nbas;nrp1a;ptch1;ptch2;runx2b;scube1;tcf3a;wif1;zeb2a
		intersegmental vein		1.99074	0	0.0375091	4	4	bmper;camsap2b;ephb4a;svep1
		bone mineralization		1.9765	0.00503778	0.0383848	6	5	abcc6a;bmp1a;enpp1;entpd5a;plod2
		caudal vein plexus		1.96316	0.00282486	0.0389891	9	7	adamts18;bmper;bmpr2b;camsap2b;ephb4a;fbn2b;lrp1ab
		osteoblast		1.95299	0	0.039634	4	4	bmp1a;panx3;plod2;sp7
		rib		1.93038	0.00232019	0.0448169	4	4	abcc6a;plod2;rspo2;sp7
		hemal arch		1.86292	0.00480769	0.0686926	4	4	bmp1a;enpp1;plod2;rspo2
		chondrocyte		1.84267	0.0135501	0.0740671	6	6	chst11;col11a2;sec24d;sec31a;sox9a;wnt9a
		ventral mandibular arch		1.80658	0.0030581	0.0898116	13	10	alcama;barx1;col11a2;kras;mef2ca;panx3;ptch2;rerea;sp7;wnt9a
		chondrocyte differentiation		1.80352	0.00961538	0.0868632	4	4	col11a2;runx2b;runx3;sec24d
		caudal fin lepidotrichium		1.79644	0.00488998	0.0867883	4	4	bmp1a;lef1;rspo2;sp7
P1vsP2 GSEA	Expression	geneSet		normalizedEnrichmentScore	pValue	FDR	size	overlap	gene name
		cleithrum		4.03393	0	0	27	25	abcc6b.1;bambib;bgna;bmp2b;bmper;cd81b;col10a1a;col11a2;enpp1;entpd5a;klf2b;ncam1a;panx3;phospho1;plod2;rcn1;rcn3;runx2b;runx3;sod3b;sp7;spp1;ssr1;stc2a;surf4l
		opercle		3.34134	0	0	15	11	bmp3;bmper;col10a1a;dlx4a;ihha;panx3;runx2b;sod3b;sp7;spp1;xylt1
		parasphenoid		3.1815	0	0	12	9	abcc6b.1;bmper;col10a1a;entpd5a;panx3;runx2b;sod3b;sp7;spp1
		branchiostegal ray		2.87162	0	0	7	7	bmp3;bmper;col10a1a;panx3;runx2b;sp7;spp1
		ceratohyal cartilage		2.83234	0	0	15	10	bmper;col10a1a;fgfr3;ihha;ptch1;ptch2;runx2b;sp7;spp1;xylt1
		entopterygoid		2.69654	0	0	8	6	bmper;col10a1a;panx3;runx2b;sp7;spp1
		opercular flap		2.65854	0	0	8	6	abcc6a;abcc6b.1;col10a1a;entpd5a;sp7;spp1
		ceratohyal bone		2.58844	0	0	6	6	bmper;col10a1a;ihha;runx2b;sp7;spp1
		branchiostegal ray 3		2.46542	0	0.00063843	8	6	bmper;col10a1a;dlx2b;dlx4a;runx2b;sp7
		pharyngeal arch 2 skeleton		2.46001	0	0.000689504	11	6	bmper;col10a1a;ihha;plod2;ptch1;runx2b
		dentary		2.43481	0	0.000626822	9	6	bmper;col10a1a;dlx2b;dlx4a;sp7;spp1
		maxilla		2.42653	0	0.000574587	10	10	bmp2b;bmper;col10a1a;dlx2b;dlx3b;dlx4a;dlx5a;sox9a;sp7;tgfb2
		osteoblast		2.33104	0	0.00132597	6	6	bmp1a;col10a1a;fgfr3;runx2b;sp7;spp1
		ethmoid cartilage		2.2573	0	0.0030371	8	5	col10a1a;fgfr3;runx2b;satb2;xylt1
		mandibular arch skeleton		2.23517	0	0.00321769	20	9	bmp3;fgfr3;plod2;ptch1;ptch2;runx2b;satb2;spp1;tgfb2
		palatoquadrate cartilage		2.22615	0	0.00323205	16	8	col10a1a;dlx2b;dlx4a;fat3a;fgfr3;runx2b;sec24d;xylt1
		frontal bone		2.13677	0	0.00696264	4	4	fgfr3;runx2b;sp7;spp1
		Meckel's cartilage		2.05293	0	0.0145562	14	6	col10a1a;fat3a;fgfr3;ihha;runx2b;xylt1
		ceratobranchial 5 tooth		2.04231	0.00255754	0.0153022	4	4	col10a1a;dlx2b;sp7;spp1
		hyosymplectic cartilage		2.04116	0.00277008	0.0145945	7	7	barx1;col11a2;pkd1a;runx2b;sox9a;sp7;xylt1
		pronephric duct		-1.87704	0.00240964	0.0961052	72	50	atp1a1a.2;atp1a1a.4;bcam;cd9b;cdh1;cdh17;cfd;ckmt1;cldn7b;cldnb;cxcr4b;dub;epcam;f11r.1;fbp1b;fras1;ftcd;ftr83;grhprb;hoxb8a;itm2bb;lama5;lamb2l;large2;lhx1a;lrp2a;lsr;ndrg1a;onecut1;pah;pax2a;pdzk1;ponzr1;postna;ppp1r1b;prlra;pvalb9;rassf7b;sall4;sb:cb1058;slc4a4a;soul2;spint1a;st3gal7;stm;tagln3b;tfap2a;tfap2b;tnfrsf21;vamp8
		EVL		-1.9301	0.00515464	0.0606667	37	26	abca12;abcb5;agr1;capn9;cd9b;cdh1;cldn7b;cldnb;cldne;cyt1;dhrs13a.2;esrp1;evpla;f11r.1;ftr83;im:7150988;krt4;krt5;krt97;lsr;osbpl7;plekhf1;ppl;rassf7b;soul2;znf185
		posterior macula		-1.94018	0.0016835	0.0638389	6	4	otomp;pvalb8;pvalb9;stm
		anterior macula		-1.9568	0.00164745	0.0666145	6	4	otomp;pvalb8;pvalb9;stm
		yolk syncytial layer		-2.07814	0	0.0238239	45	27	ambp;apoa1b;apoba;c3a.1;c9;crabp1b;creb3l3a;elovl2;evplb;fbp1b;fgg;ftcd;gatm;grhprb;igfbp2a;iqgap2;itih2;mttp;pvalb9;rbp2a;rbp2b;serpina1l;slc3a2a;slc43a2b;slco1d1;tfa;vtnb
		posterior lateral line neuromast		-2.08495	0	0.0296064	7	7	cldnb;neurod1;otofb;prox1a;pvalb8;s100t;stm
		mucus secreting cell		-2.1374	0	0.02313	11	9	abca12;agr2;atp1a1a.2;atp1a1a.4;atp1b1b;ndrg1a;prox1a;pvalb8;soul2
		liver		-2.51389	0	0	80	51	a1cf;agr1;ambp;apoa1b;apoba;apoc1;apom;c3a.1;c9;cfb;creb3l3a;dgat2;ela2l;elovl2;fabp10a;fabp2;fbp1b;fgg;ftcd;gatm;gc;grhprb;hp;igfbp2a;iqgap2;itih2;lsr;mb;mttp;ndrg1a;nid1a;onecut1;pah;pcbd1;pklr;ppp1r1b;prox1a;qdpra;rassf7b;rbp2b;sall4;sb:cb1058;serpina1l;slco1d1;srd5a2a;st3gal7;tfa;tm4sf4;ucp1;ugt1a1;vtnb
P1_P2 ORA-UP	GO-BP	geneSet	description	enrichmentRatio	pValue	FDR	size	overlap	gene name
		GO:0001501	skeletal system development	5.60682	7.1159e-09	2.02092e-06	203	17	si:ch211-106n13.3;plod2;plxna3;fat3a;rerea;rspo2;mef2ca;bmp2b;col11a2;igfbp3;kat6a;wnt9a;kras;mmp14b;alcama;sox9a;barx1
		GO:0001503	ossification	11.1587	8.36107e-08	1.18727e-05	54	9	panx3;phospho1;entpd5a;abcc6a;ptch1;enpp1;mef2ca;wnt9a;mmp14b
		GO:0061448	connective tissue development	7.01402	4.02914e-07	3.81425e-05	105	11	si:ch211-106n13.3;fat3a;rerea;mef2ca;col11a2;kat6a;wnt9a;mmp14b;alcama;sox9a;barx1
		GO:0009887	animal organ morphogenesis	3.01715	4.67001e-06	0.00033157	466	21	si:ch211-106n13.3;fam20cb;plxna3;fat3a;ptch1;nav3;klf2b;rerea;mef2cb;mylkb;mef2ca;bmp2b;col11a2;igfbp3;kat6a;wnt9a;fermt2;kras;alcama;sox9a;pafah1b1a
		GO:0048729	tissue morphogenesis	3.07825	5.63798e-05	0.00320237	348	16	si:ch211-106n13.3;fat3a;klf2b;rerea;mef2cb;mylkb;mef2ca;bmp2b;col11a2;igfbp3;plekhh1;wnt9a;fermt2;mmp14b;alcama;sox9a
		GO:0031214	biomineral tissue development	10.7987	8.53823e-05	0.00404143	31	5	phospho1;entpd5a;abcc6a;fam20cb;enpp1
		GO:2000026	regulation of multicellular organismal development	2.53246	0.000529501	0.0198913	423	16	phospho1;abcc6a;plxna3;ptch1;klf2b;thbs2b;sema4c;lrp1ab;enpp1;fgfr4;bmp2b;lef1;twf1b;mtdhb;elmo1;kctd12.2
		GO:0043062	extracellular structure organization	5.57933	0.000687517	0.0198913	72	6	col5a2b;loxl4;plod2;fbln5;col11a2;col8a2
		GO:0048568	embryonic organ development	2.65532	0.000759074	0.0198913	353	14	cdh7a;plod2;plxna3;mef2cb;cavin1b;bmp2b;igfbp3;kat6a;wnt9a;kras;alcama;sox9a;copb1;mta2
		GO:0007507	heart development	2.78075	0.000770436	0.0198913	313	13	ptch1;mef2cb;mylkb;erp44;flncb;mef2ca;bmp2b;kdm6al;mat2aa;crip2;fermt2;kras;alcama
		GO:0072358	cardiovascular system development	2.78075	0.000770436	0.0198913	313	13	smpd3;plcd3b;slc2a1b;svep1;thbs2b;lrp1ab;foxf1;plekhh1;mat2aa;fermt2;mtdhb;elmo1;git1
		GO:0061061	muscle structure development	3.28196	0.000921195	0.0206564	204	10	plod2;ptch1;mef2cb;mylkb;flncb;mef2ca;bmp2b;lef1;mat2aa;fermt2
		GO:0009792	embryo development ending in birth or egg hatching	2.71992	0.00094554	0.0206564	320	13	abcc6a;plxna3;rerea;nbas;ccdc80;bmp2b;lef1;igfbp3;kat6a;wnt9a;kras;alcama;barx1
		GO:0048863	stem cell differentiation	3.71956	0.00136664	0.0259585	144	8	ptch1;sema4c;fgfr4;lef1;kat6a;wnt9a;sh3pxd2aa;alcama
		GO:0022603	regulation of anatomical structure morphogenesis	2.91096	0.00137105	0.0259585	253	11	plxna3;klf2b;thbs2b;sema4c;bmp2b;zmym2;fermt2;mtdhb;elmo1;alcama;kctd12.2
		GO:0022610	biological adhesion	2.86565	0.00155479	0.0275976	257	11	cdh7a;thbs3b;plxna3;fat3a;thbs2b;itga11a;ptprfb;thbs3a;dchs1a;fermt2;alcama
		GO:0006575	cellular modified amino acid metabolic process	5.77172	0.00166968	0.0278934	58	5	plod2;p4ha1b;p4ha1a;p4ha2;serinc5
		GO:0007167	enzyme linked receptor protein signaling pathway	2.78967	0.00192482	0.0303694	264	11	bmp8a;rerea;epha2b;bambia;fgfr4;bambib;bmp2b;igfbp3;ddr2a;prex1;inhbb
		GO:0060537	muscle tissue development	3.57759	0.00338718	0.0506295	131	7	plod2;mef2cb;mylkb;mef2ca;bmp2b;mat2aa;fermt2
P1_P2 ORA-UP	GO-CC	geneSet	description	enrichmentRatio	pValue	FDR	size	overlap	gene name
		GO:0044421	extracellular region part	2.80573	2.11905e-05	0.00127143	465	19	col5a2b;pltp;loxl4;si:ch211-106n13.3;bmp8a;sod3b;thbs2b;sema4c;rspo2;sostdc1a;bmp2b;fbln5;col11a2;igfbp3;wnt9a;vasnb;mmp14b;col8a2;inhbb
		GO:0005581	collagen trimer	6.86667	0.00905966	0.27179	30	3	plod2;col11a2;col8a2
P1_P2 ORA-UP	GO-MF	geneSet	description	enrichmentRatio	pValue	FDR	size	overlap	gene name
		GO:0005509	calcium ion binding	2.93527	0.000264546	0.0304228	345	14	plcd3b;zgc:92162;cdh7a;thbs3b;fat3a;svep1;thbs2b;lrp1ab;rcn1;fbln5;thbs3a;mfge8b;dchs1a;cgref1
		GO:0030246	carbohydrate binding	4.15027	0.00144426	0.0784891	122	7	plod2;p4ha1b;mrc2;p4ha1a;enpp1;p4ha2;p3h1
		GO:0019842	vitamin binding	5.39801	0.0022508	0.0784891	67	5	plod2;p4ha1b;p4ha1a;p4ha2;p3h1
P1_P2 ORA-UP	KEGG	geneSet	description	enrichmentRatio	pValue	FDR	size	overlap	gene name
		dre04350	TGF-beta signaling pathway	5.26964	4.53115e-05	0.00747639	105	9	bmp8a;tgfb2;bmpr2b;bambia;bambib;bmp2b;bmp5;bmp16;inhbb
		dre04060	Cytokine-cytokine receptor interaction	3.15278	0.00117047	0.0965641	195	10	bmp8a;bmp3;tgfb2;tnfrsf11a;bmpr2b;ghra;bmp2b;bmp5;bmp16;inhbb
		dre04810	Regulation of actin cytoskeleton	2.51402	0.00403481	0.221915	269	11	itga10;fgfr3;mylkb;itga11a;fgfr4;gsna;baiap2a;itgb1b;kras;dock1;git1
		dre04310	Wnt signaling pathway	2.81048	0.0073285	0.302301	175	8	wif1;nfatc1;prkacaa;bambia;bambib;lef1;wnt9a;fzd2
P1_P2 ORA-UP	Panther	geneSet	description	enrichmentRatio	pValue	FDR	size	overlap	gene name
		P00052	TGF-beta signaling pathway	8.80682	6.41199e-05	0.00500135	33	5	bambia;bambib;bmp2b;kras;inhbb
P1_P2 ORA-UP	Reactome	geneSet	description	enrichmentRatio	pValue	FDR	size	overlap	gene name
		R-DRE-1474244	Extracellular matrix organization	5.04699	2.56183e-08	2.51258e-05	186	17	col5a2b;bgna;plod2;itga10;p4ha1b;p4ha1a;itga11a;bmp1a;bmp2b;fbln5;col11a2;p4ha2;ddr2a;mmp14b;col8a2;sh3pxd2aa;p3h1
		R-DRE-1650814	Collagen biosynthesis and modifying enzymes	11.8329	3.95993e-08	2.51258e-05	42	9	col5a2b;plod2;p4ha1b;p4ha1a;bmp1a;col11a2;p4ha2;col8a2;p3h1
		R-DRE-1474290	Collagen formation	7.76531	1.75959e-06	0.000744305	64	9	col5a2b;plod2;p4ha1b;p4ha1a;bmp1a;col11a2;p4ha2;col8a2;p3h1
P1_P2 ORA-UP	Wiki	geneSet	description	enrichmentRatio	pValue	FDR	size	overlap	gene name
		WP1383	Endochondral Ossification	12.5732	4.40659e-12	3.65747e-10	44	13	col10a1a;tgfb2;chst11;fgfr3;adamts1;mef2cb;prkacaa;enpp1;ghra;runx3;ddr2a;sox9a;sox6
		WP211	BMP signaling pathway	3.81095	0.0042067	0.174578	67	6	bmpr2b;bambia;bambib;bmp2b;acvrl1;bmp5
		WP215	Noncanonical Wnt Pathway	2.54063	0.0115492	0.319528	134	8	wif1;tcf3a;gsna;bmp2b;lef1;evla;fzd2;inhbb
		WP1331	Adipogenesis	2.80586	0.0182341	0.378358	91	6	bmp3;mef2cb;mef2aa;bmp1a;bmp2b;zmpste24
		WP1367	Transformation Growth Factor (TGF) beta Receptor Signaling Pathway	2.3642	0.0258999	0.383753	126	7	tgfb2;mef2cb;mef2aa;pard3ab;lef1;acvrl1;zeb2a
		WP1380	Regulation of Actin Cytoskeleton	2.55333	0.0277412	0.383753	100	6	fgfr3;mylkb;fgfr4;gsna;kras;git1
P1_P2 ORA-UP	Pheno-Geno	geneSet		enrichmentRatio	pValue	FDR	size	overlap	gene name
		endochondral ossification		17.0752	5.11256e-08	6.49806e-05	15	7	xylt1;spp1;ihha;ptch1;ptch2;col11a2;wnt9a
		Meckel's cartilage		3.49266	3.18805e-07	0.000136442	220	21	panx3;tgfb2;sec24d;ihha;fat3a;ptch1;rerea;cspg4;ptch2;znf385c;nbas;mef2ca;bmp2b;runx3;col11a2;wnt9a;kras;sh3pxd2aa;alcama;sox9a;barx1
		ceratohyal cartilage		3.64077	3.22051e-07	0.000136442	201	20	panx3;xylt1;sec24d;ihha;ptch1;rerea;cspg4;ptch2;znf385c;nbas;enpp1;mef2ca;runx3;col11a2;kat6a;acvrl1;kras;alcama;sox9a;barx1
		osteoblast differentiation		22.8686	7.34617e-07	0.000233425	8	5	panx3;xylt1;ihha;ptch1;ptch2
		opercle		6.96947	1.32922e-05	0.00337888	42	8	panx3;sp7;ihha;ptch1;rspo2;mef2ca;col11a2;sox9a
		rib		20.9084	1.74152e-05	0.00368913	7	4	abcc6a;sp7;plod2;rspo2
		cranium		4.81444	3.30068e-05	0.00433358	76	10	xylt1;abcc6a;sp7;plod2;runx2b;bmp1a;enpp1;mef2ca;runx3;kras
		palatoquadrate arch		12.1966	3.37691e-05	0.00433358	15	5	sp7;rerea;acvrl1;sox9a;barx1
		neural arch		12.1966	3.37691e-05	0.00433358	15	5	plod2;ptch2;bmp1a;enpp1;rspo2
		caudal fin lepidotrichium		18.2949	3.40958e-05	0.00433358	8	4	sp7;bmp1a;rspo2;lef1
		osteoblast		14.6359	9.80228e-05	0.0113261	10	4	panx3;sp7;plod2;bmp1a
		chondrocyte differentiation		13.3054	0.000150794	0.015274	11	4	runx2b;sec24d;runx3;col11a2
		dorsal fin		9.14744	0.000156225	0.015274	20	5	bmp1a;rspo2;frem1a;lef1;fzd2
		chondrocyte		6.86058	0.000185697	0.016007	32	6	sec24d;chst11;col11a2;wnt9a;sec31a;sox9a
		ventral mandibular arch		3.93438	0.00018891	0.016007	93	10	panx3;sp7;rerea;ptch2;mef2ca;col11a2;wnt9a;kras;alcama;barx1
		median fin fold		5.93347	0.000426104	0.0320871	37	6	ptch1;bmp1a;fbn2b;rspo2;bmp2b;frem1a
		hemal arch		10.4542	0.000429175	0.0320871	14	4	plod2;bmp1a;enpp1;rspo2
		thoracic duct		4.92554	0.000459492	0.0324452	52	7	svep1;nfatc1;pkd1a;bmpr2b;nrp2a;foxf1;elmo1
		pharyngeal arch 7 skeleton		15.6813	0.000642792	0.0429994	7	3	ihha;rerea;ptch2
		bone mineralization		6.77588	0.000697949	0.0443546	27	5	entpd5a;abcc6a;plod2;bmp1a;enpp1
P1_P2 ORA-UP	Expression	geneSet		enrichmentRatio	pValue	FDR	size	overlap	gene name
		cleithrum		15.0013	0	0	78	27	col10a1a;panx3;phospho1;cd81b;abcc6b.1;bgna;entpd5a;bmper;sp7;sod3b;plod2;spp1;runx2b;stc2a;ncam1a;klf2b;ssr1;surf4l;enpp1;rcn1;bambib;bmp2b;runx3;col11a2;rcn3;dlx5a;sec31a
		opercle		21.6685	0	0	30	15	col10a1a;panx3;xylt1;bmper;sp7;sod3b;spp1;runx2b;bmp3;dlx4a;ihha;dlx2b;enpp1;dlx5a;dlx3b
		parasphenoid		30.5909	1.11022e-16	3.59712e-14	17	12	col10a1a;panx3;abcc6b.1;entpd5a;bmper;sp7;sod3b;spp1;runx2b;dlx2b;dlx5a;dlx3b
		entopterygoid		34.6697	2.97451e-12	7.22806e-10	10	8	col10a1a;panx3;bmper;sp7;spp1;runx2b;dlx2b;dlx5a
		palatoquadrate cartilage		11.7371	3.23707e-11	6.29286e-09	48	13	col10a1a;xylt1;runx2b;sec24d;dlx4a;fat3a;fgfr3;dlx2b;col11a2;dlx5a;dlx3b;sox9a;barx1
		branchiostegal ray		33.7066	1.07292e-10	1.59443e-08	9	7	col10a1a;panx3;bmper;sp7;spp1;runx2b;bmp3
		dentary		20.5281	1.14825e-10	1.59443e-08	19	9	col10a1a;bmper;sp7;spp1;dlx4a;dlx2b;col11a2;dlx5a;dlx3b
		ceratohyal cartilage		10.2433	2.11523e-10	2.57001e-08	55	13	col10a1a;xylt1;bmper;sp7;spp1;runx2b;ihha;fgfr3;ptch1;ptch2;col11a2;sox9a;barx1
		maxilla		14.9438	4.55693e-10	4.92148e-08	29	10	col10a1a;bmper;sp7;tgfb2;dlx4a;dlx2b;bmp2b;dlx5a;dlx3b;sox9a
		branchiostegal ray 3		21.6685	7.55454e-10	7.34301e-08	16	8	col10a1a;bmper;sp7;runx2b;dlx4a;dlx2b;dlx5a;dlx3b
		pectoral fin		2.43581	2.11353e-09	1.86759e-07	854	48	col10a1a;bmper;sp7;plod2;spp1;runx2b;bmp3;wif1;chst11;fat3a;fgfr3;alpl;ncam1a;klf2b;rerea;cspg4;ptch2;pkd1a;sema4c;rspo2;mef2ca;rcn1;efemp2a;bambib;gsna;bmp2b;frem1a;col11a2;rcn3;igfbp3;plekhh1;thbs3a;itgb1b;wnt9a;plagl2;elovl1b;foxp1b;lats2;dlx5a;mmp14b;cers2a;fzd2;dlx3b;sox9a;barx1;bmp16;mtrex;tanc2a
		pharyngeal arch 2 skeleton		11.1121	1.18421e-08	9.59211e-07	39	10	col10a1a;bmper;plod2;runx2b;ihha;ptch1;dlx5a;dlx3b;sox9a;barx1
		opercular flap		20.224	1.7052e-08	1.27496e-06	15	7	col10a1a;abcc6b.1;entpd5a;abcc6a;sp7;spp1;bmp1a
		pharyngeal arch		2.41721	3.61863e-08	2.51237e-06	753	42	bmper;satb2;sp7;runx2b;bmp3;wif1;dlx4a;fgfr3;ncam1a;nav3;nfatc1;rerea;cspg4;ptch2;dhrs3b;mef2cb;pkd1a;nrp2b;mef2aa;fbn2b;sema4c;mef2ca;rcn1;efemp2a;bambib;bmp2b;frem1a;col11a2;p4ha2;thbs3a;itgb1b;wnt9a;plagl2;zeb2a;dlx5a;mmp14b;alcama;fzd2;dlx3b;sox9a;bmp5;barx1
		hyosymplectic cartilage		17.8447	4.95567e-08	3.21127e-06	17	7	xylt1;sp7;runx2b;pkd1a;col11a2;sox9a;barx1
		ceratohyal bone		23.6384	5.8269e-08	3.53984e-06	11	6	col10a1a;bmper;sp7;spp1;runx2b;ihha
		mandibular arch skeleton		5.50895	7.07211e-08	3.96675e-06	118	15	satb2;plod2;spp1;runx2b;bmp3;tgfb2;fgfr3;ptch1;ptch2;fgfr4;bmp2b;dlx5a;dlx3b;sox9a;barx1
		notochord		2.265	7.34583e-08	3.96675e-06	861	45	cdh7a;plod2;wif1;tgfb2;sec24d;slc20a1a;ihha;chst11;scube1;nav3;nfatc1;ptch2;ssr1;stt3a;pkd1a;surf4l;ephb4a;fbn2b;sema4c;cavin1b;rcn1;ghra;efemp2a;kdelr3;ccdc80;gsna;col11a2;p4ha2;nrp1a;rcn3;itgb1b;crip2;fermt2;elovl1b;foxp1b;cers2a;sec31a;creb3l1;fzd2;p3h1;sox9a;pde10a;copb1;rrbp1a;dusp4
		osteoblast		21.6685	1.14312e-07	5.84798e-06	12	6	col10a1a;sp7;spp1;runx2b;fgfr3;bmp1a
		Meckel's cartilage		8.02538	3.30328e-07	1.60539e-05	54	10	col10a1a;xylt1;runx2b;ihha;fat3a;fgfr3;col11a2;wnt9a;sox9a;barx1
P1vsP2 DOWN-ORA	GO-BP	geneSet	description	enrichmentRatio	pValue	FDR	size	overlap	gene name
		GO:0007422	peripheral nervous system development	5.39356	0.000727693	0.141024	35	6	nrg1;tfap2a;etv1;sox10;ndrg1a;pax2a
		GO:0030182	neuron differentiation	1.82769	0.00138555	0.141024	482	28	cxcl12b;ndrg4;kif5aa;sema3fb;nrg1;plxna4;cdh4;tfap2a;ctnna2;pax6a;lhx9;mdkb;cxcr4b;stmn2a;elavl4;dbnla;ncaldb;id4;neurod1;lhx1a;etv1;rp1l1b;rbpms2b;lmx1bb;prox1a;pax2a;ntn1b;nptna
P1vsP2 DOWN-ORA	GO-CC	geneSet	description	enrichmentRatio	pValue	FDR	size	overlap	gene name
		GO:0045111	intermediate filament cytoskeleton	8.49935	3.07654e-08	1.84592e-06	42	11	krt15;krt91;nes;evpla;ppl;krt97;gfap;krt5;ngs;cyt1;cyt1l
		GO:0099080	supramolecular complex	2.78885	8.79678e-06	0.000263904	256	22	krt15;krt91;nes;kif5aa;lrrc39;kif1aa;tnnt2c;chl1a;tuba2;myom2a;mid1ip1a;evpla;casq1b;ppl;smtnl1;krt97;gfap;krt5;spega;ngs;cyt1;cyt1l
		GO:0044421	extracellular region part	1.81452	0.0017571	0.035142	465	26	cpb1;si:ch211-226m16.2;sema3fb;nrg1;wfdc1;sost;myoc;spock2;igfbp2a;ccl44;ctsl.1;cxcl8a;cxcl20;gc;apoa1b;spint2;c3a.3;fgg;matn3b;zmp:0000000760;areg;cckb;ccl25b;tnfb;c5;im:7150988
		GO:0097458	neuron part	1.80289	0.00360504	0.0430573	414	23	sv2a;kif5aa;glrbb;kif1aa;camk2d1;syngr3b;apba2b;ctnna2;add2;slc6a1b;stmn2a;slc32a1;cplx2;elavl4;cplx2l;gphnb;snap25a;lin7a;cacng8a;sypa;cckb;nptna;calb2a
		GO:0045202	synapse	2.01345	0.00415471	0.0430573	274	17	sv2a;kif5aa;glrbb;syngr3b;clstn2;apba2b;add2;slc32a1;cplx2;cplx2l;gphnb;snap25a;lin7a;cacng8a;sypa;gria2b;calb2a
		GO:0044430	cytoskeletal part	1.75022	0.00430573	0.0430573	445	24	myo18aa;si:ch211-106h4.9;krt15;krt91;nes;myhz1.1;kif5aa;dync1i1;kif1aa;tnnt2c;tuba2;myom2a;mid1ip1a;evpla;ppl;smtnl1;krt97;gfap;krt5;bin2a;rp1l1b;ngs;cyt1;cyt1l
P1vsP2 DOWN-ORA	GO-MF	geneSet	description	enrichmentRatio	pValue	FDR	size	overlap	gene name
		GO:0005198	structural molecule activity	2.11932	0.000895402	0.0485945	328	21	krt15;krt91;nes;cldn5b;tuba2;add2;myom2a;zgc:153665;evpla;cldne;ppl;krt97;cldnb;gfap;krt5;cldn7b;zgc:110333;ngs;cyt1;zmp:0000000760;cyt1l
		GO:0140104	molecular carrier activity	6.36571	0.000943307	0.0485945	26	5	cox17;hbbe2;mb;hbbe1.3;hbae1.3
		GO:0030545	receptor regulator activity	2.30273	0.00157281	0.0485945	230	16	cxcl12b;sema3fb;vgf;ptn;mdkb;nppc;ccl44;cxcl8a;cxcl20;ccl34b.1;admb;areg;cckb;ccl25b;tnfb;stc1l
		GO:0005509	calcium ion binding	2.01489	0.00169024	0.0485945	345	21	tnnt2c;myl13;necab2;si:ch211-105c13.3;cdh4;clstn2;egfl6;itpr3;spock2;fat2;pvalb7;ncaldb;casq1b;s100a10a;nid1a;pcdh7a;vil1;icn2;pvalb8;epdl2;calb2a
P1vsP2 DOWN-ORA	Panther	geneSet	description	enrichmentRatio	pValue	FDR	size	overlap	gene name
		P00037	Ionotropic glutamate receptor pathway	11.9231	0.000162187	0.00986112	13	4	camk2d1;snap25a;vamp8;gria2b
		P04375	5HT3 type receptor mediated signaling pathway	19.375	0.000252849	0.00986112	6	3	vamp2;snap25a;vamp8
		P04379	Beta3 adrenergic receptor signaling pathway	9.11765	0.000510141	0.0126096	17	4	vamp2;snap25a;vamp8;gnb3a
		P04376	5HT4 type receptor mediated signaling pathway	8.61111	0.000646646	0.0126096	18	4	vamp2;snap25a;vamp8;gnb3a
		P04378	Beta2 adrenergic receptor signaling pathway	7.04545	0.0014602	0.015102	22	4	vamp2;snap25a;vamp8;gnb3a
		P05916	Opioid prodynorphin pathway	7.04545	0.0014602	0.015102	22	4	vamp2;snap25a;vamp8;gnb3a
		P04377	Beta1 adrenergic receptor signaling pathway	7.04545	0.0014602	0.015102	22	4	vamp2;snap25a;vamp8;gnb3a
		P04380	Cortocotropin releasing factor receptor signaling pathway	6.73913	0.00174254	0.015102	23	4	vamp2;snap25a;vamp8;gnb3a
		P05915	Opioid proenkephalin pathway	6.73913	0.00174254	0.015102	23	4	vamp2;snap25a;vamp8;gnb3a
		P05917	Opioid proopiomelanocortin pathway	6.2	0.0024191	0.018869	25	4	vamp2;snap25a;vamp8;gnb3a
		P04394	Thyrotropin-releasing hormone receptor signaling pathway	5.96154	0.00281823	0.0195673	26	4	vamp2;snap25a;vamp8;gnb3a
		P04391	Oxytocin receptor mediated signaling pathway	5.74074	0.00326121	0.0195673	27	4	vamp2;snap25a;vamp8;gnb3a
		P00042	Muscarinic acetylcholine receptor 1 and 3 signaling pathway	5.74074	0.00326121	0.0195673	27	4	vamp2;snap25a;vamp8;gnb3a
		P04374	5HT2 type receptor mediated signaling pathway	5.53571	0.00375046	0.0208954	28	4	vamp2;snap25a;vamp8;gnb3a
P1vsP2 DOWN-ORA	Reactome	geneSet	description	enrichmentRatio	pValue	FDR	size	overlap	gene name
		R-DRE-6805567	Keratinization	12.8898	1.7004e-09	1.0789e-06	28	10	krt15;krt91;pkp3a;evpla;krt4;ppl;krt97;krt5;cyt1;cyt1l
		R-DRE-6809371	Formation of the cornified envelope	12.8898	1.7004e-09	1.0789e-06	28	10	krt15;krt91;pkp3a;evpla;krt4;ppl;krt97;krt5;cyt1;cyt1l
		R-DRE-446107	Type I hemidesmosome assembly	12.632	6.26065e-07	0.000264825	20	7	krt15;krt91;krt4;krt97;krt5;cyt1;cyt1l
		R-DRE-446728	Cell junction organization	6.62905	6.05691e-06	0.00192156	49	9	krt15;krt91;cdh4;f11r.1;krt4;krt97;krt5;cyt1;cyt1l
		R-DRE-2173782	Binding and Uptake of Ligands by Scavenger Receptors	9.84314	2.1199e-05	0.00459901	22	6	cd36;ambp;apoa1b;hbbe2;hbbe1.2;hbbe1.3
		R-DRE-2168880	Scavenging of heme from plasma	12.8898	2.50247e-05	0.00459901	14	5	ambp;apoa1b;hbbe2;hbbe1.2;hbbe1.3
		R-DRE-1500931	Cell-Cell communication	5.60041	2.53689e-05	0.00459901	58	9	krt15;krt91;cdh4;f11r.1;krt4;krt97;krt5;cyt1;cyt1l
		R-DRE-6798695	Neutrophil degranulation	2.34915	0.000133532	0.0211815	338	22	gstp1;cotl1;ptpn6;cd36;mgst1.2;dbnla;krt4;snap25a;cxcl8a;fabp11a;vamp8;s100a10a;iqgap2;krt5;plac8.1;hbbe2;c3a.3;si:ch211-212k18.7;tfa;hbbe1.2;hbbe1.3;cfd
		R-DRE-1266738	Developmental Biology	2.57796	0.000182318	0.0230222	252	18	cxcl12b;krt15;krt91;plxna4;cdh4;cxcr4b;pkp3a;evpla;krt4;cacng8a;ppl;krt97;krt5;col9a1b;cyt1;ezra;cyt1l;ntn1b
		R-DRE-381426	Regulation of Insulin-like Growth Factor (IGF) transport and uptake by Insulin-like Growth Factor Binding Proteins (IGFBPs)	3.92299	0.000203746	0.0230222	92	10	plg;itih2;igfbp2a;scg2b;apoa1b;c3a.3;tfa;fgg;matn3b;lgals2b
		R-DRE-1237044	Erythrocytes take up carbon dioxide and release oxygen	12.0305	0.000235846	0.0230222	12	4	aqp1a.1;hbbe2;hbbe1.2;hbbe1.3
		R-DRE-1247673	Erythrocytes take up oxygen and release carbon dioxide	12.0305	0.000235846	0.0230222	12	4	aqp1a.1;hbbe2;hbbe1.2;hbbe1.3
		R-DRE-1480926	O2/CO2 exchange in erythrocytes	12.0305	0.000235846	0.0230222	12	4	aqp1a.1;hbbe2;hbbe1.2;hbbe1.3
		R-DRE-382551	Transport of small molecules	2.04886	0.000294533	0.0266974	458	26	slc38a3a;aqp1a.1;atp2a3;atpv0e2;camk2d1;slc6a5;add2;slc7a11;slc6a1b;plg;slc4a4a;slc29a1b;rhcgb;slc32a1;slc41a1;slc5a7a;casq1b;mttp;slc3a2a;apoa1b;hbbe2;tfa;hbbe1.2;mb;hbbe1.3;gnb3a
		R-DRE-114608	Platelet degranulation	3.77702	0.000565509	0.0462287	86	9	tmsb4x;cd36;plg;cxcl8a;cd9b;apoa1b;tfa;fgg;cfd
		R-DRE-109582	Hemostasis	2.16549	0.000582868	0.0462287	350	21	f3a;tmsb4x;mgll;kif5aa;ptpn6;atp2a3;rac2;itpk1a;cd36;slc7a11;plg;f11r.1;cxcl8a;s100a10a;slc3a2a;cd9b;apoa1b;tfa;fgg;gnb3a;cfd
P1vsP2 DOWN-ORA	Wiki	geneSet	description	enrichmentRatio	pValue	FDR	size	overlap	gene name
		WP548	Neural crest development	5.11045	4.21218e-05	0.00349611	57	9	pax3a;gch2;tfap2a;gchfr;qdpra;pcbd1;sox10;zic3;pah
		WP1365	Calcium Regulation in the Cardiac Cell	2.46861	0.00919626	0.381645	118	9	rgs4;atp2a3;rgs16;camk2d1;atp2b2;itpr3;casq1b;atp1b1b;gnb3a
		WP154	Biogenic Amine Synthesis	4.97941	0.0589342	1	13	2	gad2;pah
		WP341	Nodal Signaling Pathway	2.15775	0.0793074	1	75	5	ptprna;vamp2;pax6a;slc6a1b;lhx1a
		WP4020	PPAR Signaling Pathway	2.35391	0.0876114	1	55	4	pck1;cd36;scdb;fabp2
		WP3992	Effect of L-carnitine on metabolism	2.81445	0.157294	1	23	2	pck1;dgat2
		WP1356	Glycolysis and Gluconeogenesis	2.11084	0.167871	1	46	3	pck1;eno2;fbp1b
		WP1372	Oxidative Stress	2.48971	0.190764	1	26	2	nqo1;gpx3
		WP1358	Selenium metabolism Selenoproteins	2.08814	0.248249	1	31	2	gpx4a;gpx3
		WP1339	Electron Transport Chain	1.4385	0.301809	1	90	4	si:ch211-235e9.6;cox17;ndufa7;cox8b
		WP1332	Keap1-Nrf2	2.69718	0.314443	1	12	1	nqo1
		WP1376	IL-4 signaling Pathway	1.47119	0.397173	1	44	2	ptpn6;ncf1
		WP215	Noncanonical Wnt Pathway	1.20769	0.399538	1	134	5	tmsb4x;sfrp5;rac2;capgb;lhx1a
		WP1352	Fatty Acid Biosynthesis	1.90389	0.414577	1	17	1	scdb
		WP1313	Insulin Signaling	1.17269	0.424717	1	138	5	vamp2;rac2;stxbp1a;ptprfa;sgk2a
		WP1337	MAPK Signaling Pathway	1.1216	0.434459	1	202	7	gadd45aa;stmn1a;rac3b;rac2;mapk8ip2;cacng8a;tnfb
		WP1335	Oxidative phosphorylation	1.29465	0.461774	1	50	2	ndufa7;ndufa4
		WP1355	One Carbon Metabolism	1.61831	0.467582	1	20	1	ftcd
		WP566	Canonical wnt signaling	1.07173	0.504985	1	151	5	sfrp5;pitx2;rac2;cdh1;lhx1a
P1vsP2 DOWN-ORA	Pheno-Geno	geneSet		enrichmentRatio	pValue	FDR	size	overlap	gene name
		posterior lateral line nerve		6.17749	0.000310758	0.199049	27	6	aldh1a2;ndrg4;kif5aa;nrg1;cdh4;sox10
		sprouting angiogenesis		4.0353	0.000316022	0.199049	62	9	cxcl12b;cavin2a;nova2;egfl6;tnfrsf21;cdh5;mttp;apoba;tnnt2a
		central artery		5.75146	0.000469825	0.199049	29	6	cxcl12b;tnfrsf21;cdh5;scg2b;adcyap1r1a;tnnt2a
		medial rectus		13.8994	0.000843057	0.267881	6	3	aldh1a2;pax3a;pitx2
		optic tract		11.9137	0.00143648	0.365154	7	3	col4a5;cyfip2;hepacama
		retinal ganglion cell axon guidance		4.27672	0.00239755	0.41546	39	6	col4a5;kif5aa;cdh4;cxcr4b;cyfip2;pax2a
		enteric nervous system		6.54087	0.00265696	0.41546	17	4	pax3a;nrg1;tfap2a;sox10
		dorsal root ganglion		4.96405	0.00283675	0.41546	28	5	pax3a;nrg1;tfap2a;scn8aa;sox10
		posterior crista		9.26623	0.00326877	0.41546	9	3	dla;sox10;lmx1bb
		keratinocyte		9.26623	0.00326877	0.41546	9	3	epcam;spint1a;abca12
		medial fin morphogenesis		8.33961	0.00454728	0.444584	10	3	frem2a;lama5;fras1
		macula utricle		8.33961	0.00454728	0.444584	10	3	dla;sox10;pax2a
		pronephric glomerular capillary		8.33961	0.00454728	0.444584	10	3	ponzr1;lmx1bb;tnnt2a
		vascular lymphangioblast		5.29499	0.00597327	0.506895	21	4	nova2;mcamb;hoxc9a;prox1a
		posterior lateral line neuromast		2.88818	0.00598224	0.506895	77	8	nrg1;epcam;cxcr4b;f11r.1;neurod1;cd9b;sox10;prox1a
P1vsP2 DOWN-ORA	Expression	geneSet		enrichmentRatio	pValue	FDR	size	overlap	gene name
		EVL		3.65613	2.76588e-11	2.68843e-08	196	34	mgll;krt91;tjp3;fa2h;tfap2a;lama5;cfl1l;epcam;znf185;cdh1;f11r.1;dhrs13a.2;rassf7b;evpla;cldne;krt4;plekhf1;osbpl7;esrp1;ppl;soul2;lsr;capn9;krt97;cldnb;abca12;krt5;cldn7b;cd9b;agr1;cyt1;ftr83;abcb5;im:7150988
		epidermis		2.54189	1.29369e-09	4.22856e-07	398	48	krt91;col4a5;myhz1.1;tjp3;cotl1;rbp4;prdx1;col18a1a;camk2d1;bcam;egfl6;st14a;lama5;cfl1l;epcam;cdh1;pycard;f11r.1;hpdb;postna;evpla;krt4;osbpl7;spint1a;slc43a2b;esrp1;evplb;agr2;ppl;lsr;capn9;krt97;cldnb;abca12;krt5;cldn7b;cd9b;atp1b1b;wu:fb18f06;ndrg1a;cyt1;pvalb8;abcb5;pah;mb;im:7150988;cfd;atp1a1a.2
		pharynx		2.89431	1.30511e-09	4.22856e-07	284	39	mgll;tjp3;fa2h;rgs4;col18a1a;sfrp5;pitx2;otos;bcam;lama5;cfl1l;epcam;pycard;f11r.1;dhrs13a.2;evpla;cldne;krt4;osbpl7;spint1a;esrp1;evplb;vamp8;agr2;ppl;soul2;nid1a;lsr;capn9;cldnb;abca12;cldn7b;cd9b;agr1;wu:fb18f06;ftr83;pah;tcnbb;ccl25b
		periderm		2.4959	8.00372e-09	1.82686e-06	380	45	mgll;krt91;tjp3;cotl1;fa2h;col18a1a;tfap2a;egfl6;lama5;cfl1l;epcam;cdh1;pycard;f11r.1;sall4;dhrs13a.2;rassf7b;gipc2;evpla;cldne;crabp2a;krt4;plekhf1;osbpl7;spint1a;evplb;vamp8;ppl;soul2;lsr;capn9;krt97;cldnb;abca12;krt5;cldn7b;cd9b;agr1;wu:fb18f06;cyt1;ftr83;abcb5;pah;im:7150988;cfd
		pronephros		2.79509	9.39744e-09	1.82686e-06	279	37	aldh1a2;col4a5;tjp3;col18a1a;hspb8;olfm1b;bcam;tfap2a;lama5;epcam;cxcr4b;tfap2b;hoxb8a;ponzr1;slc4a4a;cdh1;slc41a1;st3gal7;prlra;f11r.1;postna;tfeb;iqgap2;lhx1a;large2;lsr;cldnb;ndrg1a;lmx1bb;sb:cb1058;grhprb;pax2a;lrp2a;ucp1;cdh17;hbae1.1;atp1a1a.4
		spinal cord		1.56245	2.58083e-06	0.000418095	1268	94	dpysl5b;gap43;aldh1a2;lipg;stmn1a;nes;col4a5;pax3a;pou3f1;mab21l1;aqp1a.1;kif5aa;glrbb;fundc1;rgs4;nrg1;rdh10a;col18a1a;srrm4;hspb8;pou4f1;nptnb;dla;olfm1b;adgrb1a;npr3;sost;rab6bb;gria4a;tspan7b;nova2;cacna1ab;tagln3b;slc6a5;chl1a;nsg2;tfap2a;coro1b;pcsk1nl;lama5;clstn3;amph;rbfox3a;pax6a;rhoub;elavl3;slc6a1b;mdkb;cxcr4b;gria1a;fam49al;gad2;tfap2b;hoxb8a;stmn2a;dnajc6;atp1a1b;slc32a1;onecut1;pkp…
		pronephric duct		1.79312	3.50011e-06	0.000486015	717	61	aldh1a2;mgll;atp1a1a.3;igdcc4;tjp3;fa2h;rgs4;agxta;col18a1a;ahcyl1;npr3;bcam;ckmt1;tagln3b;itm2bb;tfap2a;tnfrsf21;lama5;epcam;fras1;cxcr4b;dub;tfap2b;hoxb8a;ponzr1;slc4a4a;cdh1;onecut1;st3gal7;prlra;f11r.1;ftcd;postna;sall4;rassf7b;ppp1r1b;spint1a;vamp8;soul2;lhx1a;large2;lsr;cldnb;cldn7b;cd9b;pdzk1;ndrg1a;sb:cb1058;grhprb;pax2a;ftr83;fbp1b;lrp2a;pah;lamb2l;cdh17;pvalb9;atp1a1a.4;cfd;atp1a1a.2;stm
		telencephalon		1.64147	6.25296e-06	0.000759735	963	75	dpysl5b;gap43;hsbp1a;il1rapl1a;mgll;ndrg4;nes;igdcc4;pou3f1;mab21l1;aqp1a.1;kif5aa;sema3fb;celf2;ptprna;igsf21a;rgs4;plxna4;col18a1a;sfrp5;srrm4;ptn;dla;olfm1b;ahcyl1;slit2;rab6bb;gria4a;nova2;bcam;lmo3;nlgn4xa;nsg2;coro1b;pcsk1nl;clstn3;pax6a;lhx9;elavl3;slc6a1b;mdkb;cxcr4b;gria1a;fam49al;gad2;myt1la;znf296;stmn2a;atp1a1b;cdh1;onecut1;slc2a3a;eno2;elavl4;crabp2a;stxbp1a;lin7a;id4;camk2n1a;neurod…
		trigeminal placode		2.55783	1.3053e-05	0.00140619	206	25	gap43;kif5aa;stx1b;plxna4;dla;olfm1b;pitx2;atpv0e2;rab6bb;tagln3b;elavl3;cxcr4b;stmn2a;onecut1;eno2;elavl4;gipc2;phyhiplb;scrt2;elovl4a;neurod1;scn8aa;crabp1b;nfasca;nptna
		peripheral olfactory organ		1.91992	1.4467e-05	0.00140619	494	45	gap43;kif5aa;tjp3;fundc1;fa2h;prdx1;col18a1a;nptnb;olfm1b;ahcyl1;rab6bb;lmo3;lama5;epcam;cxcr4b;cdh1;pycard;selenow2b;spock2;f11r.1;rassf7b;evpla;lin7a;spint1a;vamp8;ppl;soul2;neurod1;lsr;ap1s3b;capn9;krt97;cldnb;abca12;cldn7b;cd9b;atp1b1b;wu:fb18f06;ftr83;pvalb8;nptna;calb2a;atp1a1a.4;atp1a1a.2;stm
		diencephalon		1.60923	2.00683e-05	0.00177331	943	72	dpysl5b;gap43;cxcl12b;hsbp1a;mgll;lipg;ndrg4;nes;igdcc4;col4a5;pax3a;pou3f1;kif5aa;sema3fb;celf2;ptprna;fundc1;igsf21a;rgs4;prdx1;plxna4;col18a1a;abhd3;sfrp5;srrm4;dla;olfm1b;pitx2;ahcyl1;slit2;rab6bb;bcam;chl1a;lmo3;nlgn4xa;nsg2;coro1b;pcsk1nl;lama5;pax6a;lhx9;elavl3;slc6a1b;mdkb;cxcr4b;fam49al;atp1a1b;cdh1;onecut1;slc2a3a;eno2;sall4;crabp2a;scrt2;lin7a;id4;camk2n1a;cdh5;neurod1;adcyap1r1a;lhx1a…
		integument		3.27402	2.42447e-05	0.00196382	103	16	col4a5;tjp3;rbp4;epcam;rhcgb;pycard;f11r.1;cldne;krt4;cldnb;atp1b1b;ftr83;pvalb8;tcnbb;aep1;atp1a1a.4
		trigeminal ganglion		2.53801	3.29635e-05	0.00226817	191	23	dpysl5b;gap43;ndrg4;nes;pax3a;kif5aa;plxna4;srrm4;olfm1b;rab6bb;gria4a;fras1;elavl3;cxcr4b;stmn2a;elavl4;aplp1;neurod1;scn8aa;etv1;ptprfa;prox1a;cckb
		pronephric proximal convoluted tubule		5.26913	3.32224e-05	0.00226817	36	9	npr3;slc4a4a;st3gal7;tfeb;iqgap2;pdzk1;pax2a;lrp2a;cdh17
		neuron		1.90368	3.50026e-05	0.00226817	465	42	gap43;mab21l1;kif5aa;rgs4;stx1b;nrg1;plxna4;rdh10a;vamp2;nptnb;dla;adgrb1a;rab6bb;tspan7b;necab2;tagln3b;mcamb;lmo3;tfap2a;amph;elavl3;slc6a1b;cxcr4b;tfap2b;stmn2a;onecut1;eno2;elavl4;hpdb;aplp1;gipc2;cplx2l;snap25a;stxbp1a;neurod1;lhx1a;lmx1bb;prox1a;pax2a;nfasca;nptna;calb2a
		rhombomere		2.19547	3.73595e-05	0.00226959	288	30	ndrg4;pou3f1;rac3b;sema3fb;celf2;igsf21a;sfrp5;ptn;dla;chl1a;nsg2;egfl6;pax6a;rhoub;lhx9;elavl3;mdkb;gria1a;stmn2a;sall4;gphnb;crabp2a;elovl4a;neurod1;scn8aa;gfap;spega;sox10;pax2a;calb2a
		lateral line system		2.34183	4.18518e-05	0.00239294	234	26	krt15;stmn1a;tjp3;col18a1a;bcam;tagln3b;tfap2a;epcam;rhoub;cxcr4b;hoxb8a;f11r.1;rassf7b;spint1a;vamp8;ppl;soul2;neurod1;lsr;cldnb;cldn7b;cd9b;prox1a;pvalb8;s100t;stm
		posterior lateral line ganglion		3.55837	5.78049e-05	0.00312146	77	13	ndrg4;nes;kif5aa;nrg1;gria4a;cdh4;epcam;elavl3;stmn2a;cntnap2a;neurod1;scn8aa;sox10
		cranial ganglion		1.91159	6.1954e-05	0.00316944	430	39	gap43;lipg;kif5aa;celf2;stx1b;plxna4;vamp2;pou4f1;nptnb;dla;ahcyl1;atpv0e2;rab6bb;tspan7b;necab2;ckmt1;tagln3b;lmo3;nlgn4xa;amph;elavl3;cxcr4b;stmn2a;onecut1;eno2;elavl4;aplp1;gipc2;phyhiplb;snap25a;stxbp1a;elovl4a;neurod1;sox10;atp1b1b;prox1a;nfasca;nptna;calb2a
		thalamus		2.95811	8.63583e-05	0.00419701	114	16	nes;pou3f1;plxna4;dla;gria4a;pcsk1nl;pax6a;lhx9;elavl3;gria1a;slc2a3a;adcyap1r1a;lhx1a;pcdh7a;uncx;gria2b

## Sheet: AllvsP1
		geneSet	description	normalizedEnrichmentScore	pValue	FDR	size	overlap	gene name
AllvsP1 GSEA	GO-BP	GO:0034097	response to cytokine	2.44664	0	0.0131513	22	12	ackr3b;ccl25b;ccl44;crlf1a;cxcl18b;cxcl8a;cxcr4b;f3b;il6st;jun;jund;lifrb
		GO:0006955	immune response	2.38607	0	0.01169	39	18	ackr3b;ccl25b;ccl34b.1;ccl44;cfp;colec12;cxcl18b;cxcl8a;cxcr4b;enpp1;enpp2;loxl3b;myd88;nfil3;ptx3a;si:ch211-66k16.27;tnfb;zgc:153911
		GO:0072358	cardiovascular system development	2.34879	0	0.00974168	90	54	ackr3b;adgrg6;amot;amotl2a;amotl2b;cad;cdc42;cemip2;colec12;cxcl12b;cxcl8a;efnb2b;enpp2;f3b;fli1a;fn1a;foxc1a;foxc1b;foxf1;foxf2b;hdac3;hs6st2;itgb1a;kctd10;kdm4ab;kif11;klf2a;loxl2a;loxl2b;lpar1;mat2aa;ndufb11;nfkb2;notch2;nrarpa;pdcd10b;pdgfra;per2;perp;plcd3b;s1pr1;sat1b;sema3e;serpinf1;sirt1;slc2a1b;spry2;svep1;thbs1b;thbs2b;twist1a;twist1b;uqcrb;vegfaa
		GO:0051726	regulation of cell cycle	2.32477	0	0.00730626	54	19	btg2;btg3;cdk2;cdkn1cb;cks1b;etv5b;gadd45ba;gadd45bb;gadd45ga;hexim1;id2a;id2b;id3;jun;jund;pim3;pmaip1;si:dkey-42i9.4;si:dkey-79d12.5
		GO:0009607	response to biotic stimulus	2.30879	0	0.00584501	21	10	atf3;ch25h;cxcl18b;cxcl8a;cxcr4b;irf7;jun;jund;mpeg1.2;myd88
		GO:0006952	defense response	2.23931	0	0.00852397	37	15	ccl25b;ccl44;ch25h;colec12;cxcl18b;cxcl8a;cxcr4b;loxl3b;metrnla;mpeg1.2;myd88;ptx3a;si:ch211-66k16.27;thbs1b;tnfaip6
		GO:0051704	multi-organism process	2.1863	0	0.010855	34	15	ackr3b;atf3;ch25h;cxcl18b;cxcl8a;cxcr4b;ift20;irf7;jun;jund;lamtor5;meig1;mpeg1.2;myd88;ppp6c
		GO:0023014	signal transduction by protein phosphorylation	2.11656	0	0.0202749	42	29	ccl25b;ccl44;ddr2a;dusp2;dusp5;dusp6;dusp7;dusp8a;fgfr4;gadd45aa;gadd45ba;gadd45bb;gadd45ga;hmgb1b;inhbb;map3k14a;map4k3a;map4k5;mapk14a;mapk6;mertka;pak4;pdgfra;ror2;ryk;sh3rf1;spry2;stk3;tgfb3
		GO:0051093	negative regulation of developmental process	2.1069	0	0.0189963	51	17	enpp1;her9;id2a;id2b;id3;irf7;klf2a;klf2b;loxl2a;loxl2b;per2;rflnb;s1pr1;serpinf1;skilb;socs3a;thbs1b
		GO:0007005	mitochondrion organization	2.02751	0	0.0317092	27	19	adgrg6;aifm2;cox17;fis1;fundc2;gabarapb;grpel2;maip1;map1lc3b;micos13;mtfr1;pet100;pmaip1;romo1;sqstm1;tomm40;uqcc2;uqcc3;uqcrb
		GO:0048511	rhythmic process	2.00912	0.00674157	0.0330774	19	14	ciarta;cry1a;csnk1da;csnk1db;egr1;ezh2;id1;id2a;id2b;id3;nfil3;nr1d1;nr1d2b;per2
		GO:0070848	response to growth factor	1.97586	0.00228833	0.0406715	38	27	anxa1a;bambia;bambib;cad;cemip2;cnpy1;dusp6;dynlrb1;fgfr4;fgfrl1a;fgfrl1b;foxc1a;fstl1b;htra1a;igfbp3;ppp4cb;sall1a;skilb;smad6b;smad9;spry2;tgfb3;tgif1;thbs1b;tsc22d3;vegfaa;znf703
		GO:0050808	synapse organization	-1.84236	0.00540541	0.0304733	18	15	ache;bdnf;cdh2;clstn1;ctnna2;dbnla;dbnlb;dlg2;gphnb;mecp2;nbeaa;nlgn2a;nlgn3a;pclob;smn1
		GO:0007034	vacuolar transport	-1.85224	0.00374532	0.0299071	11	5	ap3d1;cacng2a;cacng2b;cacng8a;cacng8b
		GO:0015850	organic hydroxy compound transport	-1.86334	0.00754717	0.0289326	22	9	apoa1a;apoa4b.2;apoea;chga;stra6;syt1a;syt2a;syt3;syt5b
		GO:0046903	secretion	-1.87095	0.00522648	0.0288448	34	13	chga;cplx2;cplx2l;cplx4a;otofa;pla2g12b;ppfia3;snap25a;stxbp1a;syt1a;syt2a;syt3;syt5b
		GO:0006812	cation transport	-1.89247	0	0.0263785	87	28	atp1b3b;atp2a1l;atp2b1b;cacng2a;cacng2b;cacng8a;cacng8b;cnga1a;jph1a;jph1b;kcna1a;kcna7;kcnc1a;kcnj11l;kcnj14;micu3b;scn1ba;scn1lab;scn4ab;shisa7b;slc5a7a;slc8a4a;snap25a;syt1a;syt2a;syt3;syt5b;trpc4a
		GO:0097435	supramolecular fiber organization	-1.89297	0	0.0282166	92	51	add1;add2;add3b;apc;camsap3;cap2;capn3a;cav3;cfl2;desma;dpysl3;fign;gas7a;hcls1;hsp90aa1.1;igfn1.1;igfn1.3;kank4;klhl41b;lmod1b;lrrc39;map1b;mef2ca;mybpc3;mybphb;myh7;mylkb;myo18aa;myom1a;myom2a;nrap;ppp1r9ala;ppp1r9bb;prox1a;qki2;rac3b;rbm24a;si:dkey-14d8.6;sptb;stmn2a;stmn4;stmn4l;synpo2lb;tnnt2c;tnnt2e;tnnt3a;tnnt3b;tpm2;traf3ip1;vaspb;vil1
		GO:0051606	detection of stimulus	-1.90003	0	0.0283017	5	4	gna11b;gnat2;opn1sw1;opn1sw2
		GO:0007215	glutamate receptor signaling pathway	-1.92601	0.00732601	0.0259267	12	8	cacng2a;cacng2b;cacng8a;cacng8b;gria2b;grin2ab;grin2da;shisa7b
		GO:0060537	muscle tissue development	-1.93452	0.00175439	0.0258191	42	25	desma;gfra3;igfn1.1;igfn1.3;kif5ba;klhl41b;lrrc39;mef2ca;mef2cb;mybpc3;mybphb;myh7;myhz2;mylkb;myo18aa;myom1a;myom2a;ndrg4;nrap;ogg1;rbm24a;slc8a4a;stac3;synpo2lb;zeb1a
		GO:0098660	inorganic ion transmembrane transport	-2.05736	0	0.00897214	69	31	atp1a3a;atp1b2b;atp1b3b;atp2a1l;atp2b1b;cacng2a;cacng2b;cacng8a;cacng8b;casq1b;gabra1;jph1a;jph1b;jph2;jph3;kcna1a;kcna7;kcnc1a;kcnd2;kcnj11l;kcnj14;micu3b;scn1ba;scn1lab;scn4ab;si:dkey-28b4.8;slc26a6;slc8a4a;snap25a;trpc4a;ucp1
		GO:0043112	receptor metabolic process	-2.10876	0	0.00681338	4	4	cacng2a;cacng2b;cacng8a;cacng8b
		GO:0001505	regulation of neurotransmitter levels	-2.15711	0.00174216	0.00451834	24	17	abat;agxtb;chata;cplx2;cplx2l;cplx4a;gad2;hsp90aa1.1;otofa;ppfia3;slc5a7a;snap25a;snap25b;syt1a;syt2a;syt3;syt5b
		GO:0042391	regulation of membrane potential	-2.20638	0	0.00350402	10	8	gabra1;gabrz;grin2ab;grin2da;scn1ba;scn1lab;scn4ab;slc26a6
		GO:0051668	localization within membrane	-2.21891	0	0.00355013	9	6	ap3d1;cacng2a;cacng2b;cacng8a;cacng8b;gphnb
		GO:0007187	G protein-coupled receptor signaling pathway, coupled to cyclic nucleotide second messenger	-2.24878	0	0.0029692	15	9	adcy6a;adgrb1a;chga;chrm2a;gna11b;gnao1a;gnas;gnat2;rxfp2a
		GO:0035637	multicellular organismal signaling	-2.29704	0	0.00193643	8	7	cacng2a;cacng2b;cacng8a;cacng8b;scn1ba;scn1lab;scn4ab
		GO:0099504	synaptic vesicle cycle	-2.35938	0	0.0010758	17	14	ap3d1;cplx2;cplx2l;cplx4a;nlgn2a;nlgn3a;otofa;slc32a1;snap25a;snap25b;syt1a;syt2a;syt3;syt5b
		GO:0006836	neurotransmitter transport	-2.48945	0	0.000322739	22	14	cplx2;cplx2l;cplx4a;otofa;ppfia3;slc5a7a;slc6a19a.1;slc6a1a;slc6a1b;snap25a;syt1a;syt2a;syt3;syt5b
		GO:0003008	system process	-3.05767	0	0	82	59	ace2;ankhd1;atp1b2b;atp2b1a;cacng2a;cacng2b;cacng8a;cacng8b;cald1b;casq1b;casq2;chga;chrm2a;crx;cryaa;desma;erp44;gabra1;gabrz;gnat2;gng13b;grin2ab;grin2da;igfn1.1;igfn1.3;lmod1b;lrrc39;mecp2;mybpc3;mybphb;mylkb;myom1a;myom2a;opn1sw1;opn1sw2;otofa;otofb;pde6gb;prph2a;prph2b;rbfox1;rlbp1b;rpe65a;scn1ba;scn1lab;scn4ab;slc8a4a;stac3;tmem65;tnnc1b;tnni2a.1;tnni2b.1;tnnt2c;tnnt2e;tnnt3a;tnnt3b;unc119b…
AllvsP1 GSEA	GO-CC	geneSet	description	normalizedEnrichmentScore	pValue	FDR	size	overlap	gene name
		GO:0044421	extracellular region part	2.53159	0	0	118	41	areg;ccl25b;ccl44;ccn1;ccn2a;chadlb;col11a1b;col8a2;cpxm1a;crispld1a;crispld1b;cxcl18b;cxcl8a;dkk3b;ecm1b;ecrg4a;enpp2;epgn;fbln2;fbln5;fn1a;im:7150988;loxl2a;loxl2b;matn4;metrnla;mmp14b;prelp;ptx3a;qsox1;serpine2;serpinf1;serpinh1a;sfrp2;spint2;tgfb3;thbs1b;tnfaip6;tnfb;tnn;wfdc1
		GO:0031300	intrinsic component of organelle membrane	2.11078	0	0.0101586	19	16	fis1;fundc2;ier3ip1;lfng;micos10;micos13;pet100;qsox1;rer1;sgms1;sgms2a;smdt1b;sun1;trabd2b;uqcc3;yif1a
		GO:0005793	endoplasmic reticulum-Golgi intermediate compartment	1.99412	0.002079	0.0163334	9	8	copg2;ergic1;lman2;tmed10;tmed9;trappc5;vma21;yif1a
		GO:0044429	mitochondrial part	1.90328	0	0.0292805	70	59	ak2;ak3;ak4;atp5mc3b;atp5mea;bcl2l1;bcl2l10;chchd1;cisd2;coa7;cox17;cox7a2l;cox7c;cycsb;fis1;fundc2;glrx5;grpel2;letm2;maip1;micos10;micos13;mrpl23;mrpl32;mrpl34;mrpl54;mrpl57;mrps24;mrps36;mtx2;ndufa5;ndufa7;ndufa8;ndufb6;ndufs4;pet100;prelid1a;prelid3b;rnf185;romo1;sdhdb;si:ch211-235e9.6;slc25a25a;slc25a33;slc25a43;slc25a48;slc25a55a;smdt1b;timm8a;timm8b;timmdc1;tomm20b;tomm40;tomm5;tomm6;tspo;…
		GO:0031975	envelope	1.89626	0	0.0255757	88	72	ak2;atp5mc3b;atp5mea;bcl2l1;bcl2l10;chmp4ba;cisd2;cnep1r1;coa7;cox17;cox7a2l;cox7c;cycsb;eny2;fis1;fundc2;gchfr;grpel2;kpna5;letm2;lmnb2;maip1;mgst3a;mgst3b;micos10;micos13;mrpl32;mtx2;ndc1;ndufa5;ndufa7;ndufa8;ndufb6;ndufs4;nup210;nup98;nutf2;nutf2l;pet100;prelid1a;prelid3b;rae1;ran;rnf185;romo1;sdhdb;seh1l;sephs1;si:ch211-235e9.6;sigmar1;sirt1;slc25a25a;slc25a33;slc25a43;slc25a48;slc25a55a;smdt…
		GO:0005581	collagen trimer	1.79492	0.0132743	0.0430245	7	4	c1qtnf5;col11a1b;col8a2;colec12
		GO:0045111	intermediate filament cytoskeleton	-1.70772	0.0182149	0.0355508	21	10	bfsp2;desma;iffo1b;nefma;nefmb;nes;ngs;si:dkey-33c12.3;zgc:65851;zgc:92380
		GO:0044297	cell body	-1.85082	0.0157618	0.0138817	10	7	hsp90aa1.1;kcnc1a;map1ab;map1b;map1sa;map1sb;pafah1b1a
		GO:0098797	plasma membrane protein complex	-2.06321	0.0017094	0.00216315	49	27	atp1b2b;atp1b3b;c9;cacng2a;cacng2b;cacng8a;cacng8b;cdh4;cdh7a;dlg2;gna11b;gnao1a;gnas;gnat2;gng13b;gria2b;grin2ab;grin2da;kcna1a;kcna7;kcnc1a;kcnd2;scn1ba;scn1lab;scn4ab;shisa7b;stac3
		GO:0099080	supramolecular complex	-2.14391	0	0.00137548	103	47	bfsp2;casq1b;cavin4a;desma;frg1;gas7a;hsp90aa1.1;iffo1b;igfn1.1;igfn1.3;kif1aa;kif21a;kif3cb;lmod1b;lrrc39;map1ab;map1b;map1sa;map1sb;map4l;map6a;map6b;mybpc3;mybphb;mylkb;myom1a;myom2a;nefma;nefmb;nes;ngs;nrap;pafah1b1a;si:ch73-199g24.2;si:dkey-33c12.3;smtnl1;spega;synpo2lb;tnnc1b;tnni2a.1;tnni2b.1;tnnt2e;tnnt3a;tpm2;tuba1c;zgc:65851;zgc:92380
		GO:0098590	plasma membrane region	-2.28241	0	0.000362763	44	23	add2;add3b;arl13a;cacng2a;cacng2b;cacng8a;cacng8b;cav3;cavin1b;cavin4a;chrm2a;eps8l3b;gabra1;gphnb;gria2b;grin2ab;grin2da;kcnc1a;mttp;otofa;pard3ba;shisa7b;vamp2
		GO:0044430	cytoskeletal part	-2.34946	0	0.000141075	130	60	bfsp2;cap2;ccdc15;desma;dync1i1;dync1i2b;gas7a;iffo1b;igfn1.1;igfn1.3;kif1aa;kif21a;kif3cb;lca5;lmod1b;map1ab;map1b;map1sa;map1sb;map4l;map6a;map6b;mybpc3;mybphb;myh7;myhb;myhz1.1;myhz1.2;myhz1.3;myhz2;mylkb;myo10l1;myo18aa;myo6a;myom1a;myom2a;nefma;nefmb;nes;ngs;pafah1b1a;rp1l1a;rp1l1b;si:ch211-106h4.9;si:ch73-199g24.2;si:dkey-33c12.3;smtnl1;sptb;tnnc1b;tnni2a.1;tnni2b.1;tnnt2e;tnnt3a;tpm2;traf3…
		GO:0015629	actin cytoskeleton	-2.482	0	0	57	29	cap2;cfl2;gas7a;igfn1.1;igfn1.3;lmod1b;mybpc3;mybphb;myh7;myhb;myhz1.1;myhz1.2;myhz1.3;myhz2;mylkb;myo10l1;myo18aa;myo6a;myom1a;ppp1r9ala;si:ch211-106h4.9;si:ch73-199g24.2;smtnl1;synpo2lb;tnni2a.1;tnni2b.1;tnnt2e;tnnt3a;tpm2
		GO:1990351	transporter complex	-2.68056	0	0	25	19	atp1b2b;atp1b3b;cacng2a;cacng2b;cacng8a;cacng8b;dlg2;gria2b;grin2ab;grin2da;kcna1a;kcna7;kcnc1a;kcnd2;scn1ba;scn1lab;scn4ab;shisa7b;trpc4a
		GO:0045202	synapse	-2.82648	0	0	69	47	add1;add2;add3b;ap3d1;apba2b;cacng2a;cacng2b;cacng8a;cacng8b;chrm2a;cplx2;cplx2l;cplx4a;dlg2;erc1a;gabra1;gabrz;gphnb;gria2b;grin2ab;grin2da;homer1b;kif5aa;map1ab;map1b;map1sa;map1sb;nlgn2a;nlgn3a;nrn1a;otofa;pclob;ppfia3;ppp1r9ala;ppp1r9bb;shisa7b;slc32a1;snap25a;snap25b;sv2a;syngr3a;sypb;syt1a;syt2a;syt3;syt5b;usp8
		GO:0042995	cell projection	-2.90911	0	0	97	60	ap3d1;apba2b;arl13a;camk2d2;cdkl5;chata;chrm2a;cplx2;cplx2l;cplx4a;ctnna2;dlg2;dpysl3;dscamb;dscaml1;elavl4;eps8l3b;gabra1;gabrz;gna11b;gphnb;homer1b;invs;kcnc1a;kif1aa;lca5;map1ab;map1b;map1sa;map1sb;map4l;opn1sw1;opn1sw2;pafah1b1a;podxl;ppp1r9ala;rltgr;rp1l1a;rp1l1b;scn1lab;scn4ab;shisa7b;si:dkey-220f10.4;slc32a1;slc6a1a;slc6a1b;snap25a;snap25b;stmn2a;stmn4;stmn4l;sv2a;syt1a;syt2a;syt5b;tmem237…
		GO:0097458	neuron part	-3.44289	0	0	97	70	add1;add2;add3b;ap3d1;apba2b;arid1b;arih1;cacng2a;cacng2b;cacng8a;cacng8b;camk2d2;cdkl5;chata;chrm2a;cplx2;cplx2l;cplx4a;ctnna2;dlg2;dpysl3;dscamb;dscaml1;elavl4;erc1a;gabra1;gabrz;gna11b;gphnb;grin2ab;grin2da;homer1b;hsp90aa1.1;kcnc1a;kif1aa;map1ab;map1b;map1sa;map1sb;map4l;nlgn2a;nlgn3a;opn1sw1;opn1sw2;otofa;pafah1b1a;pclob;ppfia3;ppp1r9ala;scn1lab;scn4ab;shisa7b;slc32a1;slc6a1a;slc6a1b;smarcc2…
AllvsP1 GSEA	GO-MF	geneSet	description	normalizedEnrichmentScore	pValue	FDR	size	overlap	gene name
		GO:0030545	receptor regulator activity	2.50491	0	0	37	24	ada2a;admb;areg;ccl25b;ccl34b.1;ccl44;cxcl12b;cxcl18b;cxcl8a;dkk3b;epgn;inhbb;lepa;metrnla;nppc;sema3bl;sema3e;sema5a;sema6dl;stc1l;tgfb3;thbs4b;tnfb;vegfaa
		GO:0019955	cytokine binding	2.23793	0	0.00875185	7	6	ackr3b;crlf1a;cxcl18b;cxcr4b;il6st;lifrb
		GO:0005102	signaling receptor binding	2.11984	0	0.0145864	77	42	ada2a;admb;areg;ccl25b;ccl34b.1;ccl44;ccn1;ccn2a;ccn2b;cnpy4;cpne3;cxcl12b;cxcl18b;cxcl8a;dkk3b;efna1b;efna2a;efnb2b;epgn;fn1a;gabarapb;gna12a;il6st;inhbb;itgb1a;lepa;metrnla;nppc;nr4a3;sema3bl;sema3e;sema5a;sema6dl;sirt1;stc1l;tgfb3;thbs4b;tnfb;vegfaa;vwde;wif1;zgc:153911
		GO:0005539	glycosaminoglycan binding	2.00181	0.00431965	0.0293812	12	10	ccn1;ccn2a;ccn2b;hapln1a;thbs1b;thbs3a;thbs3b;thbs4b;tnfaip6;vegfaa
		GO:0017147	Wnt-protein binding	1.93353	0.0102881	0.0415088	11	10	frzb;fzd7b;fzd8a;lrp5;mertka;ror2;ryk;sfrp2;trabd2b;wls
		GO:0003690	double-stranded DNA binding	1.90317	0.00255102	0.0454263	69	21	atf3;cenpx;egr1;fosab;fosb;fosl1a;glis2a;her9;hnrnpdl;irf2bp2a;jdp2b;jun;jund;nfatc4;nr1d2b;per2;prdm1a;rpa2;si:dkey-23i12.7;tefa;twist1b
		GO:0001067	regulatory region nucleic acid binding	1.87583	0	0.0460812	66	18	atf3;elmsan1b;fosab;fosb;fosl1a;glis2a;her9;irf2bp2a;irf7;jdp2b;jun;jund;klf2a;nfatc4;per2;prdm1a;si:dkey-23i12.7;twist1b
		GO:0005506	iron ion binding	1.85567	0.00867679	0.0478226	16	13	adi1;bbox1;ch25h;cyp1d1;cyp20a1;cyp2ad3;fthl27;hbae1.3;p3h2;p4ha2;plod1a;plod2;plod3
		GO:0030276	clathrin binding	-1.92015	0	0.0254627	5	4	syt1a;syt2a;syt3;syt5b
		GO:0000149	SNARE binding	-1.93681	0.00553506	0.0258606	19	10	cplx2;cplx2l;cplx4a;snap25a;syt1a;syt2a;syt3;syt5b;txlnba;txlnbb
		GO:0003774	motor activity	-2.1545	0	0.00461512	27	17	dync1i1;dync1i2b;kif1aa;kif21a;kif3cb;kif5ba;myh7;myhb;myhz1.1;myhz1.2;myhz1.3;myhz2;myo10l1;myo18aa;myo5c;myo6a;wdr60
		GO:0015318	inorganic molecular entity transmembrane transporter activity	-2.4363	0	0	91	46	atp1a3a;atp1b2b;atp1b3b;atp2a1l;atp2b1b;cacng2a;cacng2b;cacng8a;cacng8b;cnga1a;gabra1;gabrz;gria2b;grin2ab;grin2da;jph1a;jph1b;jph2;jph3;kcna1a;kcna7;kcnc1a;kcnd2;kcnj11l;kcnj14;mipb;rltgr;scn1ba;scn1lab;scn4ab;si:dkey-28b4.8;slc16a12a;slc16a6b;slc26a6;slc32a1;slc43a2b;slc5a7a;slc6a19a.1;slc6a1a;slc6a1b;slc8a4a;snap25a;stra6;tmc2b;trpc4a;trpm1a
		GO:0008324	cation transmembrane transporter activity	-2.53723	0	0	66	36	atp1a3a;atp1b2b;atp1b3b;atp2a1l;atp2b1b;cacng2a;cacng2b;cacng8a;cacng8b;cnga1a;gria2b;grin2ab;grin2da;jph1a;jph1b;jph2;jph3;kcna1a;kcna7;kcnc1a;kcnd2;kcnj11l;kcnj14;scn1ba;scn1lab;scn4ab;si:dkey-28b4.8;slc25a42;slc32a1;slc5a7a;slc6a19a.1;slc6a1a;slc6a1b;slc8a4a;snap25a;trpc4a
		GO:0022803	passive transmembrane transporter activity	-2.57273	0	0	49	22	cacng2a;cacng2b;cacng8a;cacng8b;cnga1a;gabra1;gabrz;gria2b;grin2da;jph1a;jph1b;kcna1a;kcna7;kcnc1a;kcnj11l;kcnj14;mipb;scn1ba;scn1lab;tmc2b;trpc4a;trpm1a
		GO:0008092	cytoskeletal protein binding	-2.79042	0	0	119	79	actn3b;add1;add2;add3b;apc;cald1b;camsap3;cap2;cdh4;cdh7a;cfl2;ctnna2;daam1b;dbnla;dbnlb;epb41b;eps8l3b;ezra;frg1;gas7a;gas8;hcls1;igfn1.1;igfn1.3;kif1aa;kif21a;kif26ba;kif3cb;kif5aa;kif5ba;ktn1;limch1a;lmod1b;map1ab;map1b;map1sa;map1sb;map4l;map6a;map6b;mtss1lb;mtus2a;mybpc3;mybphb;myh7;myhb;myhz1.1;myhz1.2;myhz1.3;myhz2;mylkb;myo10l1;myo18aa;myo5c;myo6a;myom1a;myom2a;nrap;pafah1b1a;ppp1r9ala;pp…
AllvsP1 GSEA	KEGG	geneSet	description	normalizedEnrichmentScore	pValue	FDR	size	overlap	gene name
		dre04060	Cytokine-cytokine receptor interaction	2.77658	0	0	25	18	ackr3b;bmp4;bmp5;bmpr1aa;ccl25b;cxcl12b;cxcl14;cxcl8a;cxcr4b;il13ra1;il6st;inhbb;lepa;tgfb2;tgfb3;tnfb;tnfrsf11a;tnfrsf1a
		dre03010	Ribosome	2.53954	0	0	39	38	mrpl13;mrpl23;mrpl30;mrpl32;mrpl34;mrps10;mrps11;mrps14;mrps18c;mrps21;mrps6;rpl15;rpl18;rpl18a;rpl19;rpl21;rpl22l1;rpl23;rpl32;rpl36a;rpl37;rpl38;rpl39;rpl4;rpl5b;rpl8;rps11;rps15a;rps20;rps21;rps26;rps3a;rps6;rps7;rps9;rpsa;rsl24d1;zgc:171772
		dre04933	AGE-RAGE signaling pathway in diabetic complications	2.38831	0	0.000963304	35	13	cxcl8a;egr1;f3a;f3b;fn1a;jun;mmp2;nfatc1;pim2;rac1a;serpine1;tgfb2;tgfb3
		dre04621	NOD-like receptor signaling pathway	2.20477	0	0.0065023	23	12	bcl2l1;cxcl8a;cyba;gabarapb;irf7;irf9;jun;myd88;prkcdb;pycard;tnfaip3;traf2b
		dre04218	Cellular senescence	2.19369	0	0.00520184	55	25	calm3b;capn2a;ccnb1;cdk2;cdkn1a;cxcl8a;gadd45ab;gadd45ba;gadd45bb;gadd45ga;mycb;nfatc1;nfatc4;ppp1cbl;rbb4l;rhebl1;rras;serpine1;sirt1;sqstm1;tgfb2;tgfb3;zfp36l1a;zfp36l1b;zfp36l2
		dre04115	p53 signaling pathway	2.19083	0	0.00505735	34	19	aifm2;bcl2l1;casp9;ccnb1;ccng1;cd82a;cdk2;cdkn1a;ei24;gadd45ab;gadd45ba;gadd45bb;gadd45ga;perp;pmaip1;serpine1;si:dkey-42i9.6;siah1;thbs1b
		dre00240	Pyrimidine metabolism	2.1476	0	0.00619267	25	24	cad;ctps1a;enpp1;entpd1;entpd5a;nme3;nt5e;pnp5a;pold1;polr1d;polr2a;polr2b;polr2c;polr2d;polr2eb;polr2f;polr2h;polr2i;polr2l;prim2;rrm1;si:dkey-28b4.7;uck2b;uprt
		dre05132	Salmonella infection	2.10091	0.00662252	0.0092116	24	11	arpc1b;cxcl8a;flna;flncb;fosab;jun;myd88;pycard;rab7b;rac1a;rhogc
		dre04620	Toll-like receptor signaling pathway	2.04724	0.00444444	0.0126835	15	7	ctsk;cxcl8a;fosab;irf7;jun;myd88;rac1a
		dre04350	TGF-beta signaling pathway	2.00049	0	0.0189289	36	13	bmp4;bmp5;bmpr1aa;id2a;id2b;id3;ltbp1;mycb;ppp2ca;smad6b;tgfb2;tgfb3;thbs1b
		dre04010	MAPK signaling pathway	1.97033	0	0.0225939	94	42	atf4b;cdc42;dusp1;dusp2;dusp4;dusp5;dusp6;dusp7;dusp8a;epha2a;fgfr4;flna;flncb;fosab;gadd45ab;gadd45ba;gadd45bb;gadd45ga;gna12a;gng12a;hsp70.3;hsp70l;jun;jund;map3k14a;map4k3a;mapk14a;mknk1;mycb;myd88;nfatc1;nfkb2;nr4a1;pdgfrb;rac1a;relb;rras;stk3;tgfb2;tgfb3;tnfrsf1a;traf2b
		dre04210	Apoptosis	1.92544	0.0049505	0.029742	49	23	atf4b;bcl2l1;birc5a;capn2a;casp9;ctsk;ctsla;fosab;gadd45ab;gadd45ba;gadd45bb;gadd45ga;jun;lmna;lmnb2;map3k14a;mcl1a;nfkbiab;parp4;pmaip1;tnfrsf1a;traf2b;tuba8l
		dre04744	Phototransduction	-1.87417	0.00559701	0.0576724	14	10	calm1b;calm3a;cnga1b;gnat2;gnb1a;grk1b;pde6gb;rcvrna;rgs9a;saga
		dre04261	Adrenergic signaling in cardiomyocytes	-2.15308	0	0.00735349	51	34	adcy6a;akt3a;atp1a1b;atp1a2a;atp1a3a;atp1a3b;atp1b2b;atp1b3b;atp2b1a;atp2b2;atp2b3b;bcl2b;cacna1c;cacna1fb;cacng1a;cacng2a;cacng8b;calm1b;calm3a;camk2a;camk2d2;creb3l3a;gnas;myh7;myh7l;myl4;ppp2cb;ppp2r2ca;ppp2r2d;scn1ba;scn4ba;tnnc1b;tnnt2a;tpm2
		dre04260	Cardiac muscle contraction	-2.18956	0	0.00819389	25	16	atp1a1b;atp1a2a;atp1a3a;atp1a3b;atp1b2b;atp1b3b;cacna1fb;cacng1a;cacng2a;cacng8b;myh7;myh7l;myl4;tnnc1b;tnnt2a;tpm2
		dre04020	Calcium signaling pathway	-2.47148	0	0.000630299	47	32	atp2a1;atp2a1l;atp2b1a;atp2b2;atp2b3b;cacna1ab;cacna1c;cacna1fb;calm1b;calm3a;camk2a;camk2d2;chrm2a;gna11b;gnas;grin1a;grin2ab;grin2da;grm5a;mylk4a;mylk4b;mylkb;plcg2;ppp3cb;ppp3cca;ryr1a;ryr1b;ryr3;si:dkey-28b4.8;slc8a4a;sphk2;tnnc1b
AllvsP1 GSEA	Panther	geneSet	description	normalizedEnrichmentScore	pValue	FDR	size	overlap	gene name
		P00044	Nicotinic acetylcholine receptor signaling pathway	-2.0761	0.0018315	0.041546	11	7	myh7;myhb;myhz1.1;myhz1.2;myhz1.3;myhz2;snap25a
		P00016	Cytoskeletal regulation by Rho GTPase	-1.90693	0.00391389	0.0934785	9	5	myhb;myhz1.1;myhz1.2;myhz1.3;myhz2
		P00031	Inflammation mediated by chemokine and cytokine signaling pathway	-1.85296	0.00759013	0.0956423	14	7	braf;gna11b;myhb;myhz1.1;myhz1.2;myhz1.3;myhz2
AllvsP1 GSEA	Reactome	geneSet	description	normalizedEnrichmentScore	pValue	FDR	size	overlap	gene name
		R-DRE-1474244	Extracellular matrix organization	2.32355	0	0.0404602	58	27	adam8a;adam8b;capns1b;cd151;cd151l;col11a1b;col8a2;fbln2;fbln5;fn1a;itga11a;itgb1a;lamb1b;loxl2a;loxl2b;ltbp1;lum;matn4;mmp14b;p3h2;p4ha2;pcolcea;serpinh1a;tgfb3;thbs1b;timp2b;tnn
		R-DRE-6783589	Interleukin-6 family signaling	2.19014	0	0.0539469	7	5	crlf1a;il6st;lifrb;socs3a;socs3b
		R-DRE-156827	L13a-mediated translational silencing of Ceruloplasmin expression	2.15708	0.00229358	0.0560449	31	29	eif1axa;eif3ba;eif3g;eif3m;eif3s6ip;eif4a1a;eif4a2;rpl15;rpl18;rpl18a;rpl19;rpl21;rpl22l1;rpl32;rpl36a;rpl37;rpl38;rpl4;rpl5b;rpl8;rps11;rps15a;rps21;rps26;rps3a;rps6;rps7;rps9;rpsa
		R-DRE-2514856	The phototransduction cascade	-2.0083	0.00191939	0.0371098	14	10	calm1b;calm3a;cnga1a;cnga1b;gnb1a;guca1c;metap2a;pde6gb;rcvrna;saga
		R-DRE-5576893	Phase 2 - plateau phase	-2.0615	0	0.0239883	4	4	cacng2a;cacng2b;cacng8a;cacng8b
		R-DRE-6794361	Neurexins and neuroligins	-2.12005	0	0.0140235	9	9	dbnla;dbnlb;grm5a;homer1b;lrrtm1;lrrtm2;nlgn2a;nlgn3a;nlgn4xa
		R-DRE-2514859	Inactivation, recovery and regulation of the phototransduction cascade	-2.14091	0	0.0124653	12	7	cnga1a;cnga1b;guca1c;metap2a;pde6gb;rcvrna;saga
		R-DRE-6794362	Protein-protein interactions at synapses	-2.15409	0.00373832	0.0121633	19	14	dbnla;dbnlb;grin1a;grin2ab;grin2da;grm5a;homer1b;lrrc4ba;lrrtm1;lrrtm2;nlgn2a;nlgn3a;nlgn4xa;ppfia3
		R-DRE-5682910	LGI-ADAM interactions	-2.21092	0	0.00825875	6	6	adam22;adam23a;cacng2a;cacng2b;cacng8a;cacng8b
		R-DRE-5576892	Phase 0 - rapid depolarisation	-2.24955	0	0.00677326	13	9	cacng2a;cacng2b;cacng8a;cacng8b;scn1ba;scn4ab;scn4ba;scn4bb;scn8aa
		R-DRE-112316	Neuronal System	-2.28903	0	0.00457911	66	37	abat;adcy6a;braf;cacna1ab;cacng2a;cacng2b;calm1b;calm3a;chata;dbnla;gabra1;gad2;gnb1a;gnb3b;gng13b;gria2b;grin1a;grin2ab;grin2da;homer1b;kcna1a;kcnab2a;kcnc1a;kcnd2;kcnj14;lrrc4ba;lrrtm1;lrrtm2;nlgn2a;nlgn3a;nlgn4xa;ppfia3;slc32a1;slc5a7a;slc6a1a;slc6a1b;syt1a
		R-DRE-2187338	Visual phototransduction	-2.37203	0	0.00300504	25	14	apoa1a;apoa4b.2;apobb.1;cnga1a;cnga1b;guca1c;metap2a;pde6gb;rbp2a;rcvrna;rlbp1b;rpe65a;saga;stra6
		R-DRE-390522	Striated Muscle Contraction	-2.39119	0	0.00400672	11	11	actn3b;desma;mybpc3;myhb;myhz2;tnnc1b;tnni2a.1;tnni2b.1;tnnt1;tnnt3a;tnnt3b
		R-DRE-5576891	Cardiac conduction	-2.58665	0	0.000286194	29	22	atp1a3a;atp1b2b;atp1b3b;atp2b1a;atp2b1b;atp2b3a;atp2b3b;cacng2a;cacng2b;cacng8a;cacng8b;calm1b;calm3a;casq1b;kcnd2;kcnip1b;kcnj14;scn1ba;scn4ab;scn4ba;scn4bb;scn8aa
		R-DRE-397014	Muscle contraction	-3.14616	0	0	45	36	actn3b;atp1a3a;atp1b2b;atp1b3b;atp2b1a;atp2b1b;atp2b3a;atp2b3b;cacng2a;cacng2b;cacng8a;cacng8b;cald1b;calm1b;calm3a;casq1b;desma;kcnd2;kcnip1b;kcnj14;lmod1b;mybpc3;myhb;myhz2;mylkb;scn1ba;scn4ab;scn4ba;scn4bb;scn8aa;tnnc1b;tnni2a.1;tnni2b.1;tnnt1;tnnt3a;tnnt3b
AllvsP1 GSEA	Wiki	geneSet	description	normalizedEnrichmentScore	pValue	FDR	size	overlap	gene name
		WP211	BMP signaling pathway	2.39376	0	0.00338014	26	14	bmp4;bmp5;bmpr1aa;fstb;fstl3;gsc;id3;msx1b;msx2b;msx3;nog1;smad6b;snai1a;snai2
		WP566	Canonical wnt signaling	2.33283	0	0.00169007	42	23	bmp4;cdc42;cx43;dusp6;etv5b;frzb;fzd2;fzd7a;fzd7b;fzd9b;gsc;id2a;id2b;inhbb;jun;ldlra;ptgs2a;rac1a;sfrp2;sox9a;tle3a;twist1a;wif1
		WP402	ERK1 - ERK2 MAPK cascade	2.26834	0	0.00281678	36	20	atf3;cebpb;dusp1;dusp2;dusp4;dusp6;elk3;etv5b;fgfrl1a;fosab;jun;junba;junbb;map4k5;mapk14a;mapk6;mycb;mycla;tgfb2;tgfb3
		WP324	Cytoplasmic Ribosomal Proteins	2.24679	0	0.00295762	24	24	rpl15;rpl18;rpl18a;rpl19;rpl21;rpl23;rpl32;rpl36a;rpl37;rpl38;rpl39;rpl4;rpl5b;rpl8;rps11;rps15a;rps21;rps26;rps3a;rps6;rps7;rps9;rpsa;zgc:171772
		WP1383	Endochondral Ossification	2.10712	0.00220264	0.00777431	21	13	adamts1;bmpr1aa;cdkn1ca;chst11;ctsla;enpp1;frzb;mmp9;runx3;slc38a2;sox9a;tgfb2;tgfbi
		WP1384	Toll-like receptor signaling pathway	2.0363	0.00431965	0.0169007	15	7	fosab;irf7;jun;myd88;rac1a;spp1;tnfb
		WP152	FGF signaling pathway	2.0035	0.00424628	0.0169007	27	18	atf3;bmp4;cdh1;dusp1;dusp6;egr1;egr2a;etv5b;fgfrl1a;fgfrl1b;fosab;gemin2;gsc;junba;mapk14a;snai1a;snai2;spry2
		WP1351	Apoptosis	1.9706	0.00607287	0.0198583	18	6	irf1b;irf7;jun;mcl1a;nfkbie;tnfb
		WP1331	Adipogenesis	1.93955	0	0.0244121	34	12	bmp4;cdkn1a;cebpb;gadd45ba;id3;il6st;lepa;lmna;lpl;rxraa;serpine1;trib3
		WP445	G1 to S cell cycle control	1.89061	0.00444444	0.0317733	17	13	ccnb1;cdk2;cdkn1a;cdkn1bb;cdkn1ca;gadd45ab;mcm3;mycb;orc4;rpa1;rpa2;rpa3;wee1
		WP1376	IL-4 signaling Pathway	1.82776	0.0102041	0.0480901	10	7	bcl2l1;il13ra1;il4r.1;mapk14a;ncf1;prkd3;stam
		WP4231	CRD motif and sFRPs influence on Wnt signaling	1.82393	0.0019802	0.045491	4	4	fzd7a;fzd7b;ror2;sfrp2
		WP1337	MAPK Signaling Pathway	1.7916	0.00898876	0.0513521	54	25	dusp1;dusp2;dusp4;dusp6;dusp7;fgfr1b;fgfr4;flna;fosab;gna12a;jun;jund;map3k14a;mapk14a;mknk1;nfatc1;nfkb2;nr4a1;prkcdb;rras;stk3;tgfb2;tgfb3;tnfb;tnfrsf1a
		WP1349	Wnt Signaling Pathway	1.74899	0.0225734	0.0574623	11	7	csnk1da;fosl1a;fzd2;fzd9b;jun;ldlra;rac1a
AllvsP1 GSEA	Pheno-Geno	geneSet		normalizedEnrichmentScore	pValue	FDR	size	overlap	gene name
		forerunner cell group		2.30933	0	0.0288744	13	10	atp6v1f;cd248b;cnpy1;cxcr4b;efnb2b;enpp2;ephb4b;ier2a;itgb1b;tspan7
		dorsal longitudinal anastomotic vessel		2.30868	0	0.0144372	26	18	amot;amotl2a;amotl2b;birc5a;bmper;cxcl8a;enpp2;foxf1;hsp70l;itgb1a;kif11;loxl2a;lpar1;plk2b;rcan1a;s1pr1;slc2a1b;vegfaa
		cartilage development		2.27626	0	0.0122498	21	18	barx1;creb3l2;enpp2;ext2;fgfrl1a;fgfrl1b;inka1a;lpar1;mmp14a;mmp14b;msx1b;msx3;polr1d;sdc4;sec24d;sox9a;tgfb3;ugdh
		intersegmental vessel		1.9995	0	0.156184	71	37	ackr3b;adgrg6;amot;amotl2a;birc5a;bmper;cd248b;cemip2;colec12;cxcl8a;foxf1;hdac3;hs6st2;hsp70l;itgb1a;itgb1b;kctd10;kif11;lamb1a;loxl2a;lpar1;ndufb11;nfkb2;notch2;nrarpa;pdgfrb;per2;plk2b;ppih;rcan1a;s1pr1;sat1b;sirt1;slc2a1b;smad9;uqcrb;vegfaa
		myoseptum		1.99652	0	0.127573	10	10	col6a4a;ext2;gli2a;gmppb;itgb1b;meox1;mibp2;prdm1a;scube2;selenon
		median fin fold		1.95044	0.004158	0.162966	16	14	col1a1a;col2a1b;fbn2b;fras1;frem1a;frem2b;furina;hhip;hmcn1;plk1;prdm1a;ptch1;spint1a;sufu
		lymph vessel development		1.91176	0	0.191809	5	3	junba;junbb;mmp2
		chondrocyte		1.90135	0.00849257	0.18227	11	9	chst11;creb3l2;ctsk;ext2;fis1;sec24d;sec61a1;sox9a;wls
		habituation		-1.84745	0.0145719	0.223899	20	18	akt3a;bcl11ba;cacna1c;cacnb2b;ep300a;ep300b;gigyf2;gpm6aa;gpm6ab;gria1a;grin2aa;grin2ab;kcna1a;mad1l1;man2a2;sbno1;slc32a1;zdhhc17
		locomotion		-1.87944	0.00530973	0.20609	22	8	atp2a1;desmb;myot;ndrg4;neb;ryr1b;scn1lab;ttn.2
		startle response		-1.96745	0.00188679	0.119278	35	25	ache;akt3a;anp32e;atp1b2b;bcl11ba;cacna1c;cacnb2b;cacng2a;cacng2b;cep131;chata;cyfip2;foxg1a;gabra1;glrbb;gria1a;grin2ab;luzp2;mad1l1;nbeaa;otud7b;rbm24a;ryr1b;sbno1;ush1c
		retinal cone cell		-1.99009	0	0.129966	25	14	ahi1;cacna1fa;cep290;cplx4a;grk1b;guca1c;lca5;neurod1;pard3ab;pde6c;rpgrb;rpgrip1;traf3ip1;ush1c
		skeletal myofibril assembly		-2.08485	0	0.0758545	7	6	hsp90aa1.1;mef2ca;obscnb;smyd1a;ttn.1;ttn.2
		thigmotaxis		-2.09384	0	0.134119	57	33	atp1a2a;atp1a3a;atp1a3b;atp2a1;cacna1ab;cacng2a;cacng2b;camk2a;chata;clpb;ddc;desma;desmb;hirip3;hsp90aa1.1;klhl41b;ldb3a;mecp2;mybpc1;myo18aa;myo18ab;myot;ndrg4;neb;neflb;nrxn1a;pleca;plecb;scn8aa;smyd1a;stac3;stx1b;vapb
AllvsP1 GSEA	Expression	geneSet		normalizedEnrichmentScore	pValue	FDR	size	overlap	gene name
		head mesenchyme		3.54997	0	0	83	58	barx1;calub;cd248b;cemip2;cnn3a;colec12;cspg4;ctsk;efemp2a;emilin1b;fgfr4;fkbp10b;foxf2a;foxf2b;fstl1b;fzd2;inka1a;jun;krt8;lhfpl6;loxl2b;loxl3b;lpl;lum;matn4;mmp14a;mmp14b;mmp2;nid1b;nid2a;notch2;pdgfrb;pdgfrl;pmp22a;ppp1r14bb;prrx1a;prrx1b;rcn3;rgmd;selenow2b;serpinf1;snai1a;snai2;snx1a;sri;st3gal8;sult6b1;tbx18;tgfbi;thbs1b;twist1a;twist1b;twist2;twist3;zfand5a;zfp36l1a;zgc:174888;zgc:66433
		tail bud		3.12952	0	0	186	99	adam8a;alpl;bcl2l10;bmp4;bmper;ccnb1;cdkn1ca;cnpy1;crabp1b;crabp2a;crabp2b;csnk1da;cxcl12b;cxcr4b;dusp1;dusp4;dusp5;dusp6;emilin1b;enc3;epha2a;ephb4b;etv5b;ext1a;fbln2;fgfr1b;fibinb;fn1a;fstl1b;fzd2;fzd9b;gadd45ba;gli1;gli2a;grnb;hmcn1;hmcn2;homeza;id1;id2a;id3;ier2a;ier2b;ifitm1;inka1b;irf2bp2a;itgb1b;lpar1;lratb.1;lrrc17;luzp1;marveld1;meox1;metrn;mmp14a;mmp14b;msx1b;msx2b;msx3;myd88;nfatc1;nfi…
		epidermis		3.10731	0	0	156	80	agr2;aqp3a;arg2;bmp5;capns1b;ccn1;cd151;cd151l;cldn7b;cldnb;cnn2;col5a2a;colec12;cst14a.2;cxcl14;cyt1;dlx3b;ecrg4a;ehd2b;entpd1;epcam;f10;f11r.1;fbn2b;fibinb;fkbp10b;fmoda;fstl1b;glulb;her6;hmcn1;hpdb;id3;il6st;im:7150988;itgb1a;jun;klf2b;krt8;lamb1a;lima1a;lrrc17;lum;matn4;mmp2;mmp9;msx2b;msx3;nfkbiab;nid2a;ntd5;osgn1;pah;papss2b;pdlim1;perp;pitpnc1b;plscr3b;pmm2;prdm1a;prdx1;prrx1a;ptges;ptx3a;…
		neural crest		3.04571	0	0	80	40	bmp5;bmper;cnn3a;col11a1b;cxcr4b;fgfr1b;flncb;fmoda;gadd45bb;gch2;her6;id2a;itgb1b;junbb;klf2b;loxl3b;lpl;lratb.1;marveld1;msx1b;msx3;mych;nid1b;pah;plscr3b;prdm1a;prdx1;prrx1a;pttg1ipb;rab7b;rxraa;sdc4;sfrp2;si:dkey-251i10.2;snai2;sqstm1;sypl2b;tspan36;twist1a;zfp36l1b
		median fin fold		2.85764	0	0	53	31	ackr3b;alpi.1;angptl7;cnn2;col5a2a;cxcr4b;dlx3b;fbn2b;fkbp10b;frem2b;fthl27;hgd;hmcn1;hmcn2;hpdb;im:7150988;jun;junba;junbb;lamb1a;lamb1b;lhfpl6;lrrc17;msx1b;msx2b;msx3;nid2a;st3gal8;tmem231;twist1b;zgc:66479
		cardiovascular system		2.81599	0	0	36	25	adam8a;amotl2a;bmp4;cldn5b;clic2;cnn3a;colec12;cthrc1a;ctsz;cxcl12b;cyp1d1;ehd2b;fzd2;gapdhs;id1;krt18a.1;krt8;mcmbp;mmp9;ncf1;nutf2l;ptbp1b;snai2;st3gal8;twist2
		pharyngeal arch 2		2.7762	0	0	35	24	barx1;bmp5;ccn2a;dlx3b;etv5b;fgfbp2a;foxc1b;foxd2;foxf1;foxf2a;foxf2b;foxl1;gli1;gsc;hapln1a;her6;loxl3b;mkxa;prrx1b;runx2b;satb2;snai1a;sox9a;twist1a
		fin fold pectoral fin bud		2.76753	0	0	29	27	angptl7;bambia;bmp4;chsy1;col2a1b;epcam;fibinb;fras1;frem1a;grnb;hgd;im:7150988;lamb1a;lhfpl6;msx1b;msx2b;msx3;mxra5b;nid2a;ogna;papss2b;plekhh1;prdm1a;sall1a;selenof;spint1a;zgc:66479
		periderm		2.74968	0	0	142	100	alpi.1;anxa11b;anxa1a;anxa2a;aqp3a;bambia;bambib;bmp4;bmp5;capns1b;cdh1;cdkn1ca;cebpb;cebpd;chsy1;cldn7b;cldnb;cldni;cnn2;col1a1a;colec12;copg2;crabp2a;crabp2b;crtap;cst14a.2;cxcl14;cyt1;dlx3b;efna1b;elovl1b;entpd1;epcam;f11r.1;fam3c;fibinb;fkbp10b;fmoda;fn1a;gadd45ba;gmppb;her6;id1;ier5l;im:7150988;irf2bp2a;itgb1a;ivns1abpa;junba;kdelr2a;klf2b;krt18a.1;krt8;lamb1a;lima1a;lpl;manf;mvp;nid2a;osgn1…
		ventral wall of dorsal aorta		2.71715	0	0	25	16	adam8a;arpc1b;bmper;cbfb;cebpb;cxcl8a;dnmt3ba;fosab;hbbe1.1;irf1b;irf7;jun;klf2a;krt18a.1;pdgfrb;tmem14ca
		pharyngeal arch		2.71406	0	0	249	127	adgrg6;aspn;barx1;bmp4;bmp5;bmper;cad;capzb;casp9;ccdc3b;ccl25b;ccn2a;col11a1b;col5a2a;crtap;cspg4;cxcl12b;cxcl14;cyp1c1;dlx3b;dnmt3ba;dusp6;ecrg4a;efemp2a;egr1;ehd2b;emp2;enpp2;eya2;ezh2;f10;fbln2;fbn2b;fgfr1b;fgfrl1a;fn1a;foxc1b;foxl1;frem1a;frzb;fzd2;fzd7a;fzd7b;gli1;gli2a;gsc;gulp1a;hapln1a;hhip;hif1al;hpdb;hs6st2;ier2a;inka1a;inka1b;iqgap1;itgb1b;jun;kctd10;loxl3b;lpl;lratb.1;manf;mmp14a;mmp…
		notochord		2.69632	0	0	296	129	bcl2l1;calua;calub;ccn1;ccn2a;cd151l;cd63;cdkn1ca;chst11;cldn7b;clic4;cnn2;cnn3a;col11a1b;colec12;crabp2a;crtap;csnk1db;csrnp1b;cxcr4b;degs1;dusp1;dusp4;efemp2a;ehd2b;entpd1;ephb4b;fam3c;fbln2;fbn2b;fgfrl1a;fibinb;fkbp10b;fkbp14;fn1a;fstl1b;fthl27;fzd2;gulp1a;her9;hmcn1;hmcn2;id1;id2a;id2b;id3;ier2a;inka1a;irf2bp2a;itgb1a;itgb1b;krt18a.1;krt8;lamb1a;lamb1b;lhfpl6;lifrb;loxl1;loxl2a;loxl2b;loxl3b;…
		dorsal aorta		2.66892	0	0	52	34	acvrl1;agtr2;alpl;anxa3b;atoh8;bmp4;cd248b;cldn5b;cnn2;colec12;cxcl12b;dusp5;enpp2;f11r.1;foxc1b;glrx5;hbbe1.1;hdac3;itgb1a;itgb1b;klf2a;lpar1;mmp2;nrarpa;pdgfrb;phlda3;plk2b;s1pr1;sema3e;tgfb3;tspo;twist1a;twist2;vasna
		mesoderm		2.65402	0	0	121	60	ackr3b;adam8a;amotl2a;angptl7;bmp4;cad;ccn2a;clic4;colec12;crabp2a;cthrc1a;cxcr4b;egr1;ephb4b;etv5b;fgfrl1a;fn1a;fstl1b;fzd2;fzd7b;gadd45ba;gli2a;glulb;gsc;her6;hmcn2;htra1a;id1;id2a;itgb1b;lamb1a;loxl3b;lpar1;lrrc17;mfap2;mmp14a;mmp9;pard6gb;pdlim1;prrx1a;ptbp1b;rbb4l;rcn3;sall4;smad6b;snai1a;snai2;snu13b;snx1a;spon1b;sqstm1;sult6b1;tgfb2;tgfb3;twist1a;wnt11;zfand5a;zfp36l1a;zgc:174888;zgc:66433
		lateral mesoderm		2.64026	0	0	18	13	bmper;btg2;cxcr4b;dusp5;enc3;foxl1;fzd7b;gli2a;id2a;mych;ptbp1b;twist1a;wnt11
		pharyngeal arch 1		2.62857	0	0	31	22	barx1;bmp5;ccn2a;dlx3b;etv5b;foxc1b;foxd2;foxf1;foxf2a;foxf2b;foxl1;gli1;gsc;hapln1a;loxl3b;mkxa;prrx1b;runx2b;satb2;snai1a;sox9a;twist1a
		pharyngeal arch 3-7 skeleton		2.59079	0	0	245	157	ackr3b;adi1;alpi.1;angptl7;anxa11b;arpc1b;bambia;bmp5;btg3;cad;calub;capns1b;ccna2;ccnb1;cdk2;cilp;cited4b;clic4;cnn3a;col5a2a;col6a4a;colec12;copg2;cox4i2;crabp2a;crabp2b;crispld1b;cst14a.2;ctps1a;cxcr4b;cyyr1;dusp4;eif4a2;eif6;entpd1;epcam;ephb4b;etfa;etv5b;ezh2;f10;fgfrl1a;fkbp10b;flot1b;fn1a;foxc1a;frzb;fstl1b;fzd2;fzd7b;fzd8a;glula;glulb;gsc;gstm.1;her6;hgd;hhip;higd1a;hmgb1b;homeza;hsd3b7;h…
		apical ectodermal ridge pectoral fin bud		2.59034	0	0	23	17	angptl7;bmp4;epcam;fibinb;hgd;im:7150988;lamb1a;lhfpl6;msx2b;mxra5b;nid2a;ogna;papss2b;prdm1a;selenof;spint1a;zgc:66479
		axis		2.48464	0	5.81667e-05	139	110	ackr3b;ak4;arl1;arl4ab;calub;casp3a;cbsb;ccn2b;cdc25b;cdkn1bb;cdkn1ca;cited4b;clic4;col11a1b;col14a1a;col2a1b;copa;copb1;copb2;copg2;csnk1db;csrnp1b;csrp1a;cthrc1a;ddost;dusp4;enpp2;epha4a;etv4;fgfrl1a;flot1b;fn1a;fras1;fstl1b;gadd45ab;gadd45ba;gli1;gsc;her6;her9;hhip;higd1a;hm13;hmcn1;hmcn2;hmgb1b;homeza;inka1a;irx3a;itgb1b;jpt2;jun;kdelr2a;kirrel3l;krtcap2;lamb1a;lmx1bb;loxl3b;manf;mbtps1;metrn…
		margin		2.46664	0	5.584e-05	73	56	acvr1ba;bcl2l10;bmp4;bmpr2b;cdc25b;cdh1;cdkn1ca;clic4;cnpy1;crabp2a;csrnp1b;cthrc1a;dusp1;dusp4;dusp6;efna1b;efnb2b;ephb4b;ets2;fn1a;foxc1a;frzb;fzd7a;gadd45bb;gsc;homeza;ier2a;inka1b;itgb5;lfng;lratb.1;mbtps1;nfil3;nid2a;nog1;nrarpa;p4ha2;prickle1b;prkaa1;rasl11b;rdh10a;rnd1b;rrm1;selenon;sema6dl;serpinh1b;slc25a33;smad9;snai1a;sp7;spry2;tcf3b;tsku;wls;zgc:66433;znf703
		skeletal muscle		-2.05073	0	0.00924974	27	18	actn3b;atp1a2a;camk1db;cap2;cavin4a;desma;klhl41b;mecp2;mybpc3;myhz2;myot;obscnb;smyd1a;smyhc1;tnnc1b;ttn.2;xirp2a;xirp2b
		vagal ganglion		-2.05116	0.003663	0.00970103	13	6	elavl3;nefla;neflb;neurod1;phox2a;trpc4a
		hyohyoideus		-2.10486	0	0.00626402	10	5	myhz2;smyhc1;smyhc2;tnni4b.2;ttn.2
		retinal cone cell		-2.13316	0	0.00444814	12	10	arr3b;cplx4a;crx;gnat2;grk1b;neurod1;opn1sw1;opn1sw2;pde6c;rx1
		olfactory bulb		-2.14779	0	0.0037978	60	34	ahi1;atp1a2a;cadm3;cadm4;cyfip2;diras1a;dlg2;fam49al;flrt1b;gabra1;gabrb2a;gad2;gap43;gnao1a;gng13b;gria1a;gria2b;gria4a;kcnip1b;mbpa;mef2aa;myt1a;nes;neurod1;nlgn2a;nlgn3a;pafah1b1a;pard3ba;pax6a;sh3bgr;st8sia5;stmn2a;stmn4;syt1a
		neuron		-2.15112	0	0.00387094	150	79	adgrb1a;apc;aplp1;atp1a3a;atp1a3b;atp1b3b;atp2b1a;atp2b3a;barhl2;cadm3;calm1b;camk2d2;chga;cplx2l;ddc;elavl3;elavl4;en1b;eno2;esrrga;fmr1;gap43;gnao1a;gsta.1;hmx3a;iqsec3a;kcnip1b;kif5aa;lhx1a;lrrc4.1;lrrc4ba;lrrtm1;lrrtm2;map1aa;mbpa;mecp2;mpi;nat8l;nefma;nefmb;neurod1;neurod4;nptx1l;nrn1a;onecut1;opcml;pabpc1b;pbxip1b;phlda1;phox2a;ppp3cb;prox1a;prune2;pvalb6;rab6bb;rbfox1;rgs17;rtn1a;ryr3;slc6…
		posterior lateral line ganglion		-2.15433	0	0.00405098	32	21	cadm3;cadm4;cdh4;chga;dmxl2;dpysl3;elavl3;foxd3;gria4a;kif5aa;mbpa;myo10l1;ndrg4;nes;neurod1;prune2;scn8aa;snap25b;sncb;sncgb;stmn2a
		anterior lateral line ganglion		-2.15778	0	0.00415485	16	13	cadm3;cadm4;dctn1b;dpysl3;gria4a;hmx3a;myo10l1;ndrg4;nes;neurod1;prune2;scn8aa;stmn2a
		trigeminal placode		-2.18759	0	0.00348835	73	54	adcyap1b;apc;atp1a3a;atp2b1a;cadm3;calm1a;chga;dmxl2;dpysl3;elavl3;elavl4;elovl4a;eno2;gap43;gnao1a;gpc1b;grb2b;igf1;kif5aa;kif5ba;klf7b;map1aa;map6a;maptb;myo10l1;myo5aa;nat8l;neurod1;nptx1l;nrn1a;onecut1;otofa;palm1a;pbxip1b;pdcl;plxna4;ppp3cca;rab6bb;robo2;rtn1a;scn8aa;scrt2;sh3gl2a;si:dkeyp-72g9.4;sncb;sncgb;stmn1b;stmn2a;stmn4l;stx1b;syt11a;tbc1d9;vat1;ywhag1
		retinal outer nuclear layer		-2.21802	0	0.00270065	26	20	ahi1;cadm3;cadm4;crx;dscama;dscamb;gnat2;guca1c;kif5aa;kif5ba;neurod1;opn1sw1;opn1sw2;otx5;pcdh17;pde6c;rx1;thrb;toporsa;ush1c
		exocrine pancreas		-2.22176	0	0.00297072	19	6	cpa5;ctrl;ela2l;ela3l;prss1;prss59.1
		spinal cord interneuron		-2.25653	0	0.00255062	18	14	dab1a;dpysl3;en1b;gad2;gphnb;gria1a;gria2b;gria4a;hmx3a;lhx1a;nlgn4xa;scn8aa;slc6a5;vsx1
		retinal inner nuclear layer		-2.26827	0	0.00227868	107	57	ahi1;barhl2;cacna1fb;cacnb2b;cadm3;cadm4;cep290;ckmt1;crx;cyfip2;diras1a;dmxl2;dscama;dscamb;dscaml1;esrrga;gnao1a;gpm6aa;gria1a;gria2b;gria4a;hnrnpa1a;igsf21a;kif5ba;lrrtm1;lrrtm2;ncor2;ndrg4;neurod1;neurod4;opcml;otx5;pard3ba;pax6a;pcdh17;pcdh9;ppp3cb;prox1a;roraa;rx1;scn1ba;scn1lab;scn8aa;slc24a4a;slc2a3a;slc43a2b;slc4a4a;snap25a;sncgb;sox2;srrm4;stx1b;toporsa;tp53inp1;trpm1a;ush1c;vsx1
		cranial ganglion		-2.27297	0	0.00250775	153	73	ank2b;aplp1;atp1a3a;atp1a3b;atp1b3b;atp2b3a;cadm3;cadm4;calm1b;camk2d2;celf2;chga;ckmt1;diras1a;dmxl2;dnajc5aa;elavl3;elavl4;elovl4a;eno2;esrrga;foxd3;gap43;gnao1a;gpc6a;map1aa;map6a;mef2aa;nat8l;nefma;neurod1;neurod4;nlgn2a;nlgn3a;nlgn4xa;nptx1l;nrn1a;onecut1;opcml;otofa;pabpc1b;pafah1b1a;palm1a;pbxip1b;pcbp4;phlda1;phox2a;pou4f1;ppp3cb;prox1a;rab6bb;rgs17;rims2a;rtn1a;rtn4r;si:dkey-56m19.5;snap…
		retinal photoreceptor layer		-2.31695	0	0.00180044	41	19	arl13a;cacna1fa;cacnb2b;cadm3;crx;elovl4b;gnat2;grk1b;guca1c;opn1sw1;opn1sw2;otx5;pard3ab;rbp2a;rcvrna;rpe65a;si:dkey-220f10.4;stra6;uacab
		retinal ganglion cell layer		-2.35093	0	0.00175543	153	106	abat;adcyap1b;ahi1;ank2b;apc;aplp1;atp1b3b;atp2b3a;barhl2;bcam;bdnf;cadm4;calm1a;camkvb;cdh4;celsr3;cep290;ckmt1;crim1;cyfip2;dab1a;dctn1b;diras1a;dlg2;dmxl2;dnmt3ab;dpysl3;dscama;dscamb;dscaml1;elob;eno2;esrrga;gap43;gnao1a;gnao1b;gnb1b;gnb2;gng13b;gpm6aa;gria1a;gria2b;grin2ab;grm6b;guca1c;hnrnpa1a;igf2bp1;itm2ca;kcnip3a;kif5aa;kif5ba;klf7b;lrrc4.1;lrrtm2;mgll;myhz1.1;nbeaa;ncor2;ndrg4;otofa;paf…
		photoreceptor cell		-2.35631	0	0.0018567	7	6	cacnb2b;cplx4a;crx;neurod1;opn1sw1;opn1sw2
		statoacoustic (VIII) ganglion		-2.37469	0	0.00135033	17	13	chga;elavl3;flrt1b;gria4a;hmx3a;nes;neurod1;pcdh17;pcdh9;phox2a;robo2;sncb;sncgb
		lens		-2.40312	0	0.00168791	161	31	bfsp2;chac1;cryaa;cryba1b;cryba1l1;cryba2a;cryba2b;cryba4;crybb1;crybb1l1;crybb1l2;crybgx;crygm2d1;crygm2d10;crygm2d11;crygm2d12;crygm2d13;crygm2d14;crygm2d15;crygm2d16;crygm2d2;crygm2d3;crygm2d6;crygm2d7;crygm2d8;crygm2d9;crygmx;crygmxl2;crygn2;myo10l1;ndufb4
		cephalic musculature		-2.62704	0	0.000675164	29	24	casq2;cav3;cavin4a;fxr2;hhatla;ldb3a;mybpc3;myhz1.1;myhz2;myl13;myl4;myom1a;neb;smyhc1;smyhc2;srl;tcea3;tnnc1b;tnni4b.2;tnnt3b;tpm2;trim63a;trim63b;ttn.1
AllvsP1 UP ORA	GO-BP	geneSet	description	enrichmentRatio	pValue	FDR	size	overlap	gene name
		GO:0051093	negative regulation of developmental process	2.79403	2.53599e-10	7.20222e-08	119	41	id2b;irf7;klf2b;rflnb;socs3a;per2;skilb;serpinf1;s1pr1;her9;id3;klf2a;loxl2a;thbs1b;id2a;loxl2b;enpp1;loxl3b;sema5a;thbs2b;id1;sema6dl;fdx1;sema3bl;ptch1;sema3e;tnc;lfng;anxa1a;cish;sema6e;sema3aa;slit3;nog3;sema4ab;nomo;sema4bb;sox10;skib;ism1;fgfr1a
		GO:0051241	negative regulation of multicellular organismal process	2.59238	8.01354e-09	1.13792e-06	122	39	id2b;irf7;klf2b;rflnb;socs3a;per2;serpinf1;s1pr1;her9;id3;klf2a;loxl2a;thbs1b;id2a;loxl2b;loxl3b;sema5a;thbs2b;id1;sema6dl;fdx1;sema3bl;sppl2;ptch1;sema3e;tnc;lfng;anxa1a;cish;lgr4;sema6e;sema3aa;slit3;sema4ab;nomo;sema4bb;sox10;ism1;fgfr1a
		GO:0045595	regulation of cell differentiation	1.81944	2.72761e-07	2.58214e-05	312	70	ucmaa;id2b;irf7;jun;klf2b;rflnb;socs3a;jund;skilb;serpinf1;myd88;her9;metrnla;id3;il6st;klf2a;loxl2a;id2a;mcrip1;loxl2b;atoh8;prdm1a;enpp1;cxcr4b;fgfr4;gsc;si:dkeyp-87e7.4;loxl3b;errfi1a;pard6gb;metrn;ssh2a;sema5a;nudt21;arf6b;sirt1;id1;casp9;dusp6;sema6dl;mapk14a;sema3bl;pgrmc1;sema3e;spry2;tnc;pdgfra;uqcc2;fosl2;sh3rf1;ptbp1a;lfng;tcf3b;anxa1a;cish;sema6e;sema3aa;slit3;btbd6a;nog3;sema4ab;sema4…
		GO:2000026	regulation of multicellular organismal development	1.66791	5.80258e-07	3.78732e-05	423	87	id2b;irf7;tgfb3;klf2b;rflnb;socs3a;twist1b;per2;enpp2;serpinf1;myd88;atp6v1f;ccl25b;s1pr1;her9;id3;il6st;klf2a;loxl2a;thbs1b;id2a;mcrip1;loxl2b;atoh8;prdm1a;enpp1;cxcr4b;gng5;fgfr4;si:ch211-286b5.5;itgb1a;gsc;loxl3b;errfi1a;pard6gb;metrn;ssh2a;cemip2;sema5a;nudt21;arf6b;sirt1;thbs2b;id1;casp9;adgrg6;dusp6;sema6dl;mapk14a;fdx1;sema3bl;ptch1;galnt2;cfap20;sema3e;cdc25b;vegfaa;tnc;pdgfra;foxc1a;abcc…
		GO:0072358	cardiovascular system development	1.78772	6.66781e-07	3.78732e-05	313	69	f3b;cxcl8a;ndufb11;foxf1;twist1a;twist1b;amotl2b;foxf2b;per2;mat2aa;amotl2a;enpp2;serpinf1;fn1a;s1pr1;fli1a;klf2a;loxl2a;thbs1b;loxl2b;cad;itgb1a;colec12;lpar1;ackr3b;nfkb2;slc2a1b;pdcd10b;efnb2b;notch2;cemip2;svep1;amot;nrarpa;foxc1b;sirt1;thbs2b;cdc42;perp;sat1b;adgrg6;cxcl12b;hdac3;kif11;plcd3b;sema3e;kctd10;hs6st2;uqcrb;vegfaa;kdm4ab;spry2;pdgfra;foxc1a;eif3ha;plekhh1;anxa1a;sema3aa;angptl2b;…
		GO:0061448	connective tissue development	2.39423	1.90699e-06	9.02642e-05	105	31	tgfb3;rflnb;enpp2;mmp14b;matn4;loxl2a;pmm2;loxl2b;prdm1a;lpar1;thbs4b;notch2;inka1a;si:ch211-106n13.3;fgfrl1a;sox9a;barx1;chsy1;creb3l2;wls;fgfrl1b;polr1d;loxa;furina;mbtps1;nog3;uxs1;col14a1a;skib;col6a1;yap1
		GO:0022603	regulation of anatomical structure morphogenesis	1.82704	3.10938e-06	0.000121271	253	57	klf2b;amotl2b;per2;amotl2a;enpp2;serpinf1;atp6v1f;s1pr1;cdc42ep4b;klf2a;thbs1b;id2a;cxcr4b;gng5;si:ch211-286b5.5;rhogc;itgb1a;pard6gb;metrn;ssh2a;cemip2;sema5a;slc3a2b;sirt1;thbs2b;cdc42;casp9;adgrg6;dusp6;sema6dl;mapk14a;fdx1;sema3bl;cfap20;sema3e;vegfaa;tnc;foxc1a;si:ch211-266o15.1;anxa1a;rnd1b;rhoub;sema6e;sema3aa;slit3;cdc42ep3;si:ch211-226m16.2;sema4ab;sema4bb;rnd3a;kctd12.2;stat3;ism1;elavl…
		GO:0048585	negative regulation of response to stimulus	1.7534	3.4161e-06	0.000121271	296	64	tnfaip6;dusp5;socs3a;dusp2;skilb;rgs3a;ror2;metrnla;sfrp2;dusp8a;trabd2b;dkk3b;sik1;phlda3;bcl2l1;cxcr4b;fgfr4;loxl3b;errfi1a;ryk;sh3bp4a;sema5a;mylipa;prpf19;wif1;frzb;dusp6;sema6dl;dusp7;sema3bl;ptch1;sema3e;yod1;eya2;spry2;bambia;pdgfra;foxc1a;ddr2a;igfbp3;frmd8;mertka;ptbp1a;tp53bp2b;anxa1a;cish;bambib;lgr4;prkaa1;sema6e;sema3aa;ajuba;chuk;nog3;sema4ab;nomo;sema4bb;araf;cnot9;skib;sfrp1a;tle3…
		GO:0001501	skeletal system development	1.91752	4.6496e-06	0.000146721	203	48	tgfb3;rflnb;egr1;enpp2;fn1a;msx1b;mmp14b;matn4;loxl2a;pmm2;loxl2b;prdm1a;lpar1;loxl3b;cx43;sh3pxd2b;notch2;inka1a;si:ch211-106n13.3;fgfrl1a;sox9a;npc1;ponzr1;barx1;lrp5;chsy1;creb3l2;pls3;wls;pdgfra;plod2;fgfrl1b;polr1d;igfbp3;loxa;fras1;furina;mbtps1;nog3;uxs1;col14a1a;skib;rspo2;col6a1;stat3;col1a2;itga5;yap1
		GO:0043603	cellular amide metabolic process	1.60188	8.53063e-06	0.00024227	405	80	magoh;cpxm1a;ptges;mthfd2;zfp36l1a;eef2a.1;gch2;eif4a1a;zfp36l1b;sgms1;arg2;rpl32;cad;spcs3;eif6;rpl19;mrpl23;zfp36l2;srp9;rps7;zgc:171772;rpl39;ncbp2;rps26;rpl22l1;rbm8a;sgms2a;cpda;ormdl1;eif5a2;rsl24d1;rps11;mrpl30;chchd1;mgst1.1;eif3s6ip;cers2b;eif4a2;rpl38;mrpl34;uqcc2;rps15a;eif3ha;mgst1.2;rpl15;rpl4;hspa14;rpl18;gstk1;elovl1b;rps21;eif1b;rpl5b;mrps24;mrps21;rps9;eif3m;mrpl57;cers2a;rpsa;tm…
		GO:0060485	mesenchyme development	2.07177	1.56234e-05	0.000392398	137	35	capzb;snai1a;prrx1a;pef1;klf2a;loxl2a;mcrip1;loxl2b;prdm1a;gsc;meox1;cemip2;sema5a;nrarpa;foxc1b;fgfrl1a;sema6dl;sema3bl;lrp5;sema3e;hsbp1b;tnc;pdgfra;foxc1a;gadd45aa;plod3;sema6e;furina;sema3aa;sema4ab;nomo;sema4bb;eif3ba;sox10;stat3
		GO:0044092	negative regulation of molecular function	1.92429	1.65802e-05	0.000392398	177	42	id2b;dusp5;cst14b.1;serpine2;wfdc2;dusp2;cdkn1cb;serpinf1;wfdc1;id3;inka1b;dusp8a;spint2;hexim1;rrad;id2a;serpinh1a;bcl2l1;lamtor5;cst14a.2;sh3bp4a;anxa3b;inka1a;gchfr;id1;cdkn1ca;ppp1r14bb;dusp6;dusp7;serpinh1b;si:dkey-112a7.4;kctd10;spry2;cdkn1bb;oaz1a;sh3bp5a;anxa1a;oaz1b;si:ch211-195b11.3;tfpia;atp5if1b;arpp19b
		GO:0031099	regeneration	2.12977	0.000115737	0.00238426	99	26	socs3a;ccn2a;msx1b;il6st;cxcr4b;rbb4l;cx43;notch2;serpinh1b;ezh2;hapln1a;tnc;lfng;mvp;tgif1;anxa1a;csrp1a;sdcbp2;cntfr;ide;stat3;cdk9;hbegfa;fitm2;fgfr1a;yap1
		GO:0035295	tube development	1.46209	0.000133713	0.00238426	477	86	cxcl8a;foxf1;twist1a;twist1b;amotl2b;per2;amotl2a;enpp2;serpinf1;prrx1a;atp6v1f;fn1a;s1pr1;msx1b;cldn7b;fli1a;klf2a;loxl2a;thbs1b;loxl2b;atoh8;agr2;itgb1a;colec12;gsc;lpar1;loxl3b;ackr3b;nfkb2;cx43;slc2a1b;pdcd10b;pard6gb;cemip2;amot;arf6b;nrarpa;sirt1;thbs2b;cdc42;perp;fgfrl1a;sox9a;cnpy1;sat1b;adgrg6;cxcl12b;ponzr1;hdac3;ezh2;kif11;nono;chsy1;plcd3b;cfap20;sema3e;kctd10;hs6st2;uqcrb;vegfaa;kdm4…
		GO:0010648	negative regulation of cell communication	1.67552	0.000135802	0.00238426	242	50	dusp5;socs3a;dusp2;skilb;rgs3a;ror2;sfrp2;dusp8a;trabd2b;dkk3b;sik1;phlda3;bcl2l1;fgfr4;errfi1a;ryk;sh3bp4a;mylipa;prpf19;wif1;frzb;dusp6;dusp7;ptch1;eya2;spry2;bambia;pdgfra;foxc1a;ddr2a;igfbp3;frmd8;mertka;ptbp1a;tp53bp2b;cish;bambib;lgr4;prkaa1;ajuba;chuk;nog3;nomo;araf;cnot9;skib;sfrp1a;tle3b;fgfr1a;churc1
		GO:0023057	negative regulation of signaling	1.67552	0.000135802	0.00238426	242	50	dusp5;socs3a;dusp2;skilb;rgs3a;ror2;sfrp2;dusp8a;trabd2b;dkk3b;sik1;phlda3;bcl2l1;fgfr4;errfi1a;ryk;sh3bp4a;mylipa;prpf19;wif1;frzb;dusp6;dusp7;ptch1;eya2;spry2;bambia;pdgfra;foxc1a;ddr2a;igfbp3;frmd8;mertka;ptbp1a;tp53bp2b;cish;bambib;lgr4;prkaa1;ajuba;chuk;nog3;nomo;araf;cnot9;skib;sfrp1a;tle3b;fgfr1a;churc1
		GO:0048598	embryonic morphogenesis	1.48643	0.000144911	0.00238426	431	79	klf2b;snai1a;egr1;enpp2;ptges;prrx1a;atp6v1f;fn1a;s1pr1;ror2;msx1b;cldn7b;mmp14b;prmt1;klf2a;bcl2l10;pmm2;fibinb;rac1a;atoh8;prdm1a;ttc36;lpar1;loxl3b;cx43;ryk;pard6gb;fzd7b;cyt1;cemip2;arf6b;pbx2;mylipa;gna12a;cdc42;hmcn2;sox9a;mif;npc1;adgrg6;cxcl12b;ponzr1;dusp6;fdx1;lrp5;chsy1;cfap20;kctd10;hs6st2;pls3;wls;pdgfra;foxc1a;pak4;polr1d;igfbp3;znf503;znf703;fzd8a;sall1a;csrp1a;fras1;sdcbp2;furina;…
		GO:0040007	growth	1.66862	0.000151115	0.00238426	243	50	ccn1;ccn2a;wfdc1;msx1b;mmp14b;matn4;cxcr4b;htra1a;rbb4l;npr3;cx43;ryk;pard6gb;socs6b;sh3bp4a;notch2;tax1bp3;ist1;sema5a;gna12a;si:ch211-106n13.3;casp9;sema6dl;mapk14a;sema3bl;serpinh1b;ezh2;hapln1a;ccn2b;sema3e;tnc;igfbp3;lfng;tgif1;anxa1a;sdcbp2;sema6e;sema3aa;slit3;sema4ab;col14a1a;sema4bb;col6a1;stat3;cdk9;mcts1;hbegfa;itga5;fgfr1a;yap1
		GO:0007167	enzyme linked receptor protein signaling pathway	1.62804	0.000187182	0.00279788	264	53	areg;tgfb3;socs3a;smad6b;skilb;tsc22d3;ror2;epgn;il6st;fstl1b;thbs1b;ppp4cb;cad;fgfr4;ift20;htra1a;errfi1a;efnb2b;cemip2;inhbb;foxc1b;fgfrl1a;cnpy1;dusp6;smad9;efna1b;efna2a;vegfaa;cpne3;spry2;bambia;pdgfra;foxc1a;fgfrl1b;ddr2a;igfbp3;znf703;tgif1;cish;sall1a;bambib;dynlrb1;smad3a;nog3;pik3r3a;nomo;araf;foxo1a;skib;sfrp1a;hbegfa;fgfr1a;churc1
		GO:0010035	response to inorganic substance	2.37047	0.000212025	0.00291128	65	19	stc1l;jun;gadd45ba;per2;hvcn1;entpd1;sod3b;cry1a;sumo1;cybrd1;cox17;crip1;cpne3;slc30a1a;anxa1a;abcc1;cpne1;anxa11a;sod1
AllvsP1 UP ORA	GO-CC	geneSet	description	enrichmentRatio	pValue	FDR	size	overlap	gene name
		GO:1990904	ribonucleoprotein complex	1.64313	7.94906e-07	4.76944e-05	380	85	snu13b;magoh;lsm3;hnrnpdl;lsm6;nip7;smu1a;zmat5;mcrip1;rpl32;rbms1a;eif6;znf593;sf3b6;sf3b5;lsm7;rpl19;snrpe;mrpl23;sumo1;snrpd3l;srp9;rps7;naa38;zgc:171772;prpf8;mrpl54;rpl39;bud31;prpf19;rps26;lsm4;rpl22l1;lsm8;bcas2;rpl7l1;rsl24d1;rps11;snrpg;vbp1;mrpl30;chchd1;eif3s6ip;nob1;rpl38;mrpl34;rps15a;eif3ha;rpl15;rpl4;hspa14;rpl18;rps21;snrpb;eif1b;lsm5;rpl5b;sf3b4;mrps24;mrps21;rps9;ajuba;eif3m;dcp…
		GO:0120114	Sm-like protein family complex	2.79838	6.15566e-05	0.00132139	42	16	snu13b;lsm3;lsm6;sf3b6;sf3b5;lsm7;snrpe;snrpd3l;prpf8;lsm4;lsm8;snrpg;snrpb;lsm5;snrpc;snrpd1
		GO:0005783	endoplasmic reticulum	1.43367	6.60693e-05	0.00132139	497	97	ch25h;p4ha2;derl1;yif1a;derl2;golt1bb;rpe65b;pef1;npc2;tspan36;sptssa;poglut1;ergic1;txndc12;loxl2a;sgms1;fibinb;loxl2b;p3h2;selenot1b;spcs3;selenon;fgfr4;agr2;sec61a1;ier3ip1;rdh10b;tram2;mgst3b;ostc;calub;cyp1d1;thbs4b;dpm2;yipf5;selenof;rcn1;tmed10;trappc5;rnaset2;tmed9;rer1;cnpy1;sgms2a;gpat3;ormdl1;sppl2;psmg1;lman2;plod1a;sgk1;mfsd2ab;copg2;b3gnt2b;vma21;pdia4;creb3l2;reep3b;sdf2l1;cers2b;m…
		GO:1905368	peptidase complex	2.54275	9.44008e-05	0.00141601	52	18	psmd10;spcs3;psma3;psmg3;eny2;si:rp71-45k5.4;psma2;psmd9;trrap;psmb4;psmb1;psma5;psmd8;psma6a;psmb3;psmc6;psmb2;taf6
		GO:0044445	cytosolic part	1.91628	0.000231535	0.00277842	115	30	hbae1.3;rpl32;rpl19;rps7;rpl39;rps26;rpl22l1;rpl7l1;rsl24d1;rps11;snapin;rpl38;rps15a;rpl15;rpl4;rpl18;rps21;rpl5b;rps9;chuk;rpsa;rpl8;rpl18a;cct4;rps3a;psmc6;rpl36a;mcts1;rpl21;rpl23
		GO:0031975	envelope	1.40015	0.00159573	0.0159573	362	69	grpel2;lmnb2;ndc1;slc25a25a;slc25a48;tmem120a;bcl2l10;sephs1;bcl2l1;nup210;mgst3b;slc25a33;tmem18;tomm5;maip1;nutf2l;atp5mea;micos10;pet100;gchfr;tspo;sirt1;prelid3b;uqcc3;fis1;ak2;cnep1r1;eny2;sun1;slc25a43;cox17;timm8b;timm8a;slc25a55a;uqcrb;fundc2;ndufb6;smdt1b;tomm40;prelid1a;micos13;uqcc2;nup98;cox7c;romo1;atp5mc3b;mtx2;letm2;mgst3a;tmem33;tomm6;ndufa8;ran;rnf185;cycsb;nutf2;kpna5;timmdc1;si…
		GO:0044421	extracellular region part	1.31117	0.00396218	0.0339616	465	83	cxcl18b;tnfb;cxcl8a;im:7150988;col8a2;areg;tnfaip6;prelp;crispld1b;tgfb3;crispld1a;chadlb;ccn1;cpxm1a;serpine2;ecrg4a;ccn2a;col11a1b;enpp2;serpinf1;fbln2;tnn;fn1a;ccl25b;wfdc1;epgn;ecm1b;metrnla;sfrp2;mmp14b;ccl44;matn4;fbln5;spint2;loxl2a;thbs1b;qsox1;ptx3a;dkk3b;loxl2b;serpinh1a;colec12;sod3b;loxl3b;thbs4b;inhbb;f10;si:ch211-106n13.3;thbs2b;frzb;cpda;sema6dl;sema3bl;pltp;serpinh1b;hapln1a;vasnb…
		GO:0042175	nuclear outer membrane-endoplasmic reticulum membrane network	1.36119	0.00702888	0.0482405	313	58	ch25h;derl1;yif1a;derl2;rpe65b;tspan36;sptssa;ergic1;sgms1;selenot1b;spcs3;selenon;sec61a1;ier3ip1;rdh10b;ostc;calub;cyp1d1;dpm2;yipf5;tmed9;cnep1r1;sgms2a;gpat3;ormdl1;sppl2;lman2;mfsd2ab;vma21;creb3l2;reep3b;sdf2l1;kdelr3;gosr2;elovl1b;kdelr2a;dpm1;rnf185;rdh10a;sec61a1l;slc35b1;retsat;sigmar1;magt1;nomo;ddost;psenen;triqk;cisd2;hm13;atp2a3;pigh;dpm3;selenot1a;tapt1a;fitm2;emc2;dad1
		GO:0005793	endoplasmic reticulum-Golgi intermediate compartment	2.44858	0.00723607	0.0482405	27	9	yif1a;ergic1;tmed10;trappc5;tmed9;lman2;copg2;vma21;gnpnat1
AllvsP1 UP ORA	GO-MF	geneSet	description	enrichmentRatio	pValue	FDR	size	overlap	gene name
		GO:0005198	structural molecule activity	1.92818	2.1449e-08	2.46663e-06	328	71	col8a2;prelp;cldn11a;marveld1;col11a1b;lmnb2;ndc1;cldnb;krt18a.1;cldn7b;mrps25;rpl32;cldn5b;lamtor4;krt8;rpl19;mrpl23;rps7;cyt1;tubb4b;zgc:171772;si:ch211-114n24.6;rpl39;rps26;hmcn2;sept10;rpl22l1;rpl7l1;rsl24d1;rps11;copg2;mrpl30;rpl38;mrpl34;rps15a;nup98;lamtor3;ctnna1;cldni;rpl15;sh3rf1;rpl4;rpl18;anxa1a;rps21;sept12;rpl5b;dspa;mrps24;mrps21;rps9;arpc2;mrpl57;col9a3;rpsa;si:ch211-243g18.2;rpl8…
		GO:0017147	Wnt-protein binding	4.45382	7.34549e-06	0.000422366	22	11	ror2;sfrp2;trabd2b;ryk;fzd7b;frzb;lrp5;wls;mertka;fzd8a;sfrp1a
		GO:0016209	antioxidant activity	2.96921	0.00110601	0.0299502	30	10	prdx1;selenot1b;sod3b;mgst3b;prxl2b;gstk1;mgst3a;prdx2;selenot1a;sod1
		GO:0016853	isomerase activity	2.08945	0.00128262	0.0299502	81	19	fkbp10b;ptges;rpe65b;ptgdsb.1;qsox1;pmm2;rpe;pgam1a;pin4;pdia4;mgst1.1;fkbp1aa;pgm2;mgst1.2;fkbp2;p4hb;txndc5;ppiab;ptpa
		GO:0005507	copper ion binding	3.39339	0.00130218	0.0299502	21	8	loxl2a;loxl2b;sod3b;loxl3b;atox1;cox17;loxa;sod1
AllvsP1 UP ORA	KEGG	geneSet	description	enrichmentRatio	pValue	FDR	size	overlap	gene name
		dre04115	p53 signaling pathway	2.58608	1.35102e-06	0.000120709	79	27	serpine1;gadd45bb;pmaip1;gadd45ba;cdkn1a;aifm2;ei24;thbs1b;cdk2;gadd45ga;bcl2l1;ccng1;si:dkey-42i9.6;gadd45ab;cd82a;siah1;ccnb1;perp;casp9;bida;igfbp3;cd82b;gadd45aa;ptenb;cycsb;casp3a;cdk1
		dre03010	Ribosome	2.17828	1.46314e-06	0.000120709	132	38	rpl32;rps20;rpl19;mrpl23;rps7;zgc:171772;rpl39;rps26;mrps10;rpl22l1;mrps6;rsl24d1;rpl37;rps11;mrpl30;mrpl13;rpl38;mrpl34;rps15a;rpl15;rpl4;rpl18;rps21;rpl5b;mrps21;rps9;mrps14;rpsa;rpl8;rpl18a;mrpl32;rps3a;rpl36a;rpl21;rpl23;rps6;mrps11;mrps18c
		dre03040	Spliceosome	2.03284	1.54935e-05	0.000852143	134	36	snu13b;hsp70.3;magoh;ppih;hsp70l;lsm3;lsm6;snrpd2;sf3b6;sf3b5;lsm7;snrpe;snrpd3l;prpf8;bud31;ddx5;prpf19;ncbp2;snrnp27;lsm4;lsm8;rbm8a;bcas2;srsf2a;txnl4a;snrpg;srsf6b;srsf7a;snrpb;sf3a3;lsm5;sf3b4;hspa8;snrpc;dhx15;snrpd1
		dre04350	TGF-beta signaling pathway	2.01778	0.000155365	0.00640881	105	28	id2b;ltbp1;tgfb3;ppp2ca;smad6b;bmp5;id3;tgfb2;thbs1b;id2a;bmp4;mycb;bmpr1aa;inhbb;id1;smad9;smurf1;bambia;ppp2r1ba;tgif1;bambib;rbx1;bmpr2b;acvr1ba;smad3a;nog3;tgfb1a;bmpr1ab
		dre03030	DNA replication	2.78772	0.000197756	0.00652595	38	14	rpa3;rnaseh2c;rpa2;rnaseh2a;rfc5;ssbp1;mcm3;pold1;rpa1;rfc2;pcna;rnaseh2b;si:dkey-28b4.7;prim2
		dre04218	Cellular senescence	1.66792	0.00051723	0.0142238	186	41	serpine1;cxcl8a;gadd45bb;tgfb3;nfatc4;gadd45ba;cdkn1a;nfatc1;ppp1cbl;zfp36l1a;tgfb2;zfp36l1b;cdk2;gadd45ga;sqstm1;rbb4l;mycb;zfp36l2;gadd45ab;rhebl1;capn2a;calm3b;rras;ccnb1;sirt1;lin52;mapk14a;igfbp3;ppp1caa;ccna2;gadd45aa;trpm7;ptenb;cdk1;smad3a;ppp3r1a;eif4ebp1;rras2;ppp1cab;tgfb1a;foxo1a
		dre04512	ECM-receptor interaction	2.00562	0.000841584	0.0198373	83	22	thbs2a;lamb1a;sdc4;tnn;fn1a;itgb1b;col6a4a;thbs1b;itgb1a;itga11a;itgb5;thbs4b;thbs3a;tnc;col6a3;col2a1b;col1a1a;col9a3;lama4;col6a1;col1a2;itga5
		dre04141	Protein processing in endoplasmic reticulum	1.63944	0.000998898	0.0206023	180	39	stt3a;hsp70.3;traf2b;derl1;hsp70l;dnajb1b;derl2;rpn2;sec61a1;ssr4;zgc:175088;sec24d;atf4b;ube2g2;capn2a;lman2;ube2d2l;ube2d1a;yod1;pdia4;syvn1;man1a1;uggt2;ssr3;dnajc5ga;ube2g1b;rnf185;rbx1;sec61a1l;pdia6;mbtps1;p4hb;hspa8;txndc5;ddost;herpud1;ufd1l;hsp90b1;dad1
		dre03430	Mismatch repair	3.09545	0.00116867	0.0214256	22	9	rpa3;rpa2;rfc5;ssbp1;pold1;rpa1;rfc2;pcna;si:dkey-28b4.7
		dre03020	RNA polymerase	2.6092	0.00287212	0.0473899	29	10	polr2h;polr2eb;polr2i;polr2b;polr2a;polr1d;polr2c;polr2l;polr2d;polr2f
		dre00480	Glutathione metabolism	2.05198	0.00323707	0.0485561	59	16	txndc12;gclm;odc1;mgst3b;gsto2;mgst1.1;srm;gstt1b;mgst1.2;gstk1;rrm1;gstm.1;mgst3a;gstp1;zgc:152830;gpx1a
AllvsP1 UP ORA	Panther	geneSet	description	enrichmentRatio	pValue	FDR	size	overlap	gene name
		P00059	p53 pathway	2.87629	0.000879558	0.0686055	15	9	ppp2ca;cdk2;sumo3b;siah1;sumo3a;sumo2b;igfbp3;gadd45aa;cdk1
		P00015	Circadian clock system	3.19588	0.00349777	0.136413	9	6	per2;cry1a;cry3a;csnk1db;csnk1da;clockb
		P00052	TGF-beta signaling pathway	1.74321	0.0246967	0.642115	33	12	tgfb3;bmpr1aa;inhbb;smad9;mapk14a;cited4b;bambia;fkbp1aa;bambib;smad3a;rras2;skib
AllvsP1 UP ORA	Reactome	geneSet	description	enrichmentRatio	pValue	FDR	size	overlap	gene name
		R-DRE-8953854	Metabolism of RNA	1.91303	1.48643e-11	1.88628e-08	377	99	snu13b;magoh;ppih;lsm3;zfp36l1a;lsm6;elavl1b;eif4a1a;ptbp1b;zfp36l1b;psmd10;rpl32;snrpd2;polr2h;psma3;nup210;polr2eb;prkcdb;sf3b6;sf3b5;lsm7;rpl19;snrpe;snrpd3l;rps7;hnrnpl;prpf8;nudt21;bud31;ddx5;xpo1b;prpf19;ncbp2;rps26;gtf2h5;snrnp27;lsm4;rpl22l1;si:rp71-45k5.4;psma2;lsm8;hnrnpa0l;rbm8a;bcas2;polr2i;srsf2a;rpl37;rps11;snrpg;eri1;gtf2f2a;eif4a2;wdr75;rpl38;rps15a;psmd9;polr2c;psmb4;rpl15;polr2l…
		R-DRE-72163	mRNA Splicing - Major Pathway	2.46326	8.58355e-10	5.44626e-07	139	47	snu13b;magoh;ppih;lsm3;lsm6;elavl1b;ptbp1b;snrpd2;polr2h;polr2eb;sf3b6;sf3b5;lsm7;snrpe;snrpd3l;hnrnpl;prpf8;nudt21;bud31;ddx5;prpf19;ncbp2;snrnp27;lsm4;lsm8;hnrnpa0l;rbm8a;bcas2;polr2i;srsf2a;snrpg;gtf2f2a;polr2c;polr2l;ptbp1a;snrpb;lsm5;sf1;sf3b4;hspa8;snrpc;hnrnpl2;dhx15;elavl1a;polr2f;hnrnpk;snrpd1
		R-DRE-72766	Translation	2.30299	4.95296e-09	1.6968e-06	155	49	trmt112;eif4a1a;mrps25;rpl32;rpl19;mrpl23;srp9;rps7;eif1axa;mrpl54;rps26;mrps10;rpl22l1;rpl37;rps11;mrpl30;chchd1;eif3s6ip;eif4a2;mrpl53;rpl38;mrpl34;rps15a;rpl15;rpl4;rpl18;rps21;eif2b1;rpl5b;mrps24;rps9;eif3m;mrpl57;rpsa;eif4ebp1;rpl8;rpl18a;aurkaip1;mrpl32;eif3ba;rps3a;rpl36a;eef1da;eif3g;mrps18b;rpl21;rps6;mrps11;mrps36
		R-DRE-72172	mRNA Splicing	2.34516	5.34848e-09	1.6968e-06	146	47	snu13b;magoh;ppih;lsm3;lsm6;elavl1b;ptbp1b;snrpd2;polr2h;polr2eb;sf3b6;sf3b5;lsm7;snrpe;snrpd3l;hnrnpl;prpf8;nudt21;bud31;ddx5;prpf19;ncbp2;snrnp27;lsm4;lsm8;hnrnpa0l;rbm8a;bcas2;polr2i;srsf2a;snrpg;gtf2f2a;polr2c;polr2l;ptbp1a;snrpb;lsm5;sf1;sf3b4;hspa8;snrpc;hnrnpl2;dhx15;elavl1a;polr2f;hnrnpk;snrpd1
		R-DRE-72203	Processing of Capped Intron-Containing Pre-mRNA	2.17711	1.44941e-08	3.67861e-06	174	52	snu13b;magoh;ppih;lsm3;lsm6;elavl1b;ptbp1b;snrpd2;polr2h;nup210;polr2eb;sf3b6;sf3b5;lsm7;snrpe;snrpd3l;hnrnpl;prpf8;nudt21;bud31;ddx5;prpf19;ncbp2;snrnp27;lsm4;lsm8;hnrnpa0l;rbm8a;bcas2;polr2i;srsf2a;snrpg;gtf2f2a;polr2c;polr2l;ptbp1a;snrpb;lsm5;sf1;sf3b4;chtopa;hspa8;rae1;snrpc;wtap;hnrnpl2;dhx15;elavl1a;polr2f;hnrnpk;seh1l;snrpd1
		R-DRE-72613	Eukaryotic Translation Initiation	2.56629	2.39093e-07	4.33441e-05	88	31	eif4a1a;rpl32;rpl19;rps7;eif1axa;rps26;rpl22l1;rpl37;rps11;eif3s6ip;eif4a2;rpl38;rps15a;rpl15;rpl4;rpl18;rps21;eif2b1;rpl5b;rps9;eif3m;rpsa;eif4ebp1;rpl8;rpl18a;eif3ba;rps3a;rpl36a;eif3g;rpl21;rps6
		R-DRE-72737	Cap-dependent Translation Initiation	2.56629	2.39093e-07	4.33441e-05	88	31	eif4a1a;rpl32;rpl19;rps7;eif1axa;rps26;rpl22l1;rpl37;rps11;eif3s6ip;eif4a2;rpl38;rps15a;rpl15;rpl4;rpl18;rps21;eif2b1;rpl5b;rps9;eif3m;rpsa;eif4ebp1;rpl8;rpl18a;eif3ba;rps3a;rpl36a;eif3g;rpl21;rps6
		R-DRE-72689	Formation of a pool of free 40S subunits	2.73186	3.39375e-07	5.38333e-05	72	27	rpl32;rpl19;rps7;eif1axa;rps26;rpl22l1;rpl37;rps11;eif3s6ip;rpl38;rps15a;rpl15;rpl4;rpl18;rps21;rpl5b;rps9;eif3m;rpsa;rpl8;rpl18a;eif3ba;rps3a;rpl36a;eif3g;rpl21;rps6
		R-DRE-156827	L13a-mediated translational silencing of Ceruloplasmin expression	2.6082	3.95391e-07	5.57502e-05	81	29	eif4a1a;rpl32;rpl19;rps7;eif1axa;rps26;rpl22l1;rpl37;rps11;eif3s6ip;eif4a2;rpl38;rps15a;rpl15;rpl4;rpl18;rps21;rpl5b;rps9;eif3m;rpsa;rpl8;rpl18a;eif3ba;rps3a;rpl36a;eif3g;rpl21;rps6
		R-DRE-72165	mRNA Splicing - Minor Pathway	3.23776	4.75868e-07	6.03876e-05	45	20	snu13b;snrpd2;polr2h;polr2eb;sf3b6;sf3b5;snrpe;snrpd3l;prpf8;ncbp2;polr2i;srsf2a;snrpg;gtf2f2a;polr2c;polr2l;snrpb;sf3b4;polr2f;snrpd1
		R-DRE-72706	GTP hydrolysis and joining of the 60S ribosomal subunit	2.54535	7.14927e-07	8.24766e-05	83	29	eif4a1a;rpl32;rpl19;rps7;eif1axa;rps26;rpl22l1;rpl37;rps11;eif3s6ip;eif4a2;rpl38;rps15a;rpl15;rpl4;rpl18;rps21;rpl5b;rps9;eif3m;rpsa;rpl8;rpl18a;eif3ba;rps3a;rpl36a;eif3g;rpl21;rps6
		R-DRE-6803529	FGFR2 alternative splicing	5.20354	1.33493e-06	0.000141169	14	10	ptbp1b;polr2h;polr2eb;ncbp2;polr2i;gtf2f2a;polr2c;polr2l;ptbp1a;polr2f
		R-DRE-975956	Nonsense Mediated Decay (NMD) independent of the Exon Junction Complex (EJC)	2.57776	7.95573e-06	0.000704682	65	23	rpl32;rpl19;rps7;ncbp2;rps26;rpl22l1;rpl37;rps11;rpl38;rps15a;rpl15;rpl4;rpl18;rps21;rpl5b;rps9;rpsa;rpl8;rpl18a;rps3a;rpl36a;rpl21;rps6
		R-DRE-927802	Nonsense-Mediated Decay (NMD)	2.46114	8.32958e-06	0.000704682	74	25	magoh;rpl32;rpl19;rps7;ncbp2;rps26;rpl22l1;rbm8a;rpl37;rps11;rpl38;rps15a;rpl15;rpl4;rpl18;rps21;rpl5b;rps9;rpsa;rpl8;rpl18a;rps3a;rpl36a;rpl21;rps6
		R-DRE-975957	Nonsense Mediated Decay (NMD) enhanced by the Exon Junction Complex (EJC)	2.46114	8.32958e-06	0.000704682	74	25	magoh;rpl32;rpl19;rps7;ncbp2;rps26;rpl22l1;rbm8a;rpl37;rps11;rpl38;rps15a;rpl15;rpl4;rpl18;rps21;rpl5b;rps9;rpsa;rpl8;rpl18a;rps3a;rpl36a;rpl21;rps6
		R-DRE-1799339	SRP-dependent cotranslational protein targeting to membrane	2.5387	1.06574e-05	0.000845262	66	23	rpl32;rpl19;srp9;rps7;rps26;rpl22l1;rpl37;rps11;rpl38;rps15a;rpl15;rpl4;rpl18;rps21;rpl5b;rps9;rpsa;rpl8;rpl18a;rps3a;rpl36a;rpl21;rps6
		R-DRE-69206	G1/S Transition	2.33492	2.35203e-05	0.00175572	78	25	cdkn1a;cks1b;cdk2;psmd10;rpa2;psma3;wee1;si:rp71-45k5.4;psma2;mcm3;orc4;cdkn1bb;rpa1;psmd9;ppp2r1ba;psmb4;psmb1;psma5;psmd8;psma6a;psmb3;psmc6;psmb2;prim2;psmb7
		R-DRE-199977	ER to Golgi Anterograde Transport	2.33119	3.51928e-05	0.00248109	75	24	areg;napga;ppp6c;tmed10;trappc5;zgc:77650;stx5a;tmed9;csnk1db;arf4a;napab;csnk1da;mcfd2;lman2;trappc1;copg2;tmem115;trappc2l;gosr2;kdelr2a;copb1;arf5;rca2.1;tfg
		R-DRE-8878166	Transcriptional regulation by RUNX2	2.61159	3.96333e-05	0.00264709	53	19	psmd10;psma3;cbfb;sox9a;si:rp71-45k5.4;psma2;psmd9;psmb4;psmb1;psma5;rbm14a;psmd8;rbx1;cdk1;psma6a;psmb3;psmc6;psmb2;psmb7
		R-DRE-6807070	PTEN Regulation	2.22102	6.04023e-05	0.00383252	82	25	psmd10;psma3;lamtor4;lamtor2;lamtor5;si:rp71-45k5.4;psma2;mbd3a;phc2a;prex2;psmd9;lamtor3;psmb4;psmb1;psma5;ptenb;psmd8;mta1;psma6a;psmb3;psmc6;psmb2;suz12b;psmb7;wwp2
AllvsP1 UP ORA	Wiki	geneSet	description	enrichmentRatio	pValue	FDR	size	overlap	gene name
		WP211	BMP signaling pathway	1.98353	0.000344	0.0285465	67	24	fstl3;msx2b;snai1a;msx3;smad6b;bmp5;id3;msx1b;bmp4;gsc;fstb;bmpr1aa;snai2;nog1;acvrl1;twsg1a;smurf1;bambia;glula;rpl15;bambib;bmpr2b;nog3;bmpr1ab
		WP1383	Endochondral Ossification	2.13943	0.000955	0.0396421	44	17	mmp9;adamts1;tgfbi;slc38a2;tgfb2;enpp1;chst11;bmpr1aa;runx3;ctsla;sox9a;cdkn1ca;frzb;sox5;ddr2a;tgfb1a;fgfr1a
AllvsP1 UP ORA	Pheno-Geno	geneSet		enrichmentRatio	pValue	FDR	size	overlap	gene name
		cartilage development		3.41783	1.29644e-07	0.000141571	41	20	tgfb3;sdc4;msx3;enpp2;msx1b;mmp14b;mmp14a;lpar1;sec24d;inka1a;fgfrl1a;sox9a;barx1;creb3l2;ext2;fgfrl1b;polr1d;ugdh;selenoh;yap1
		rib		6.00561	5.09028e-05	0.0277929	7	6	sp7;scxa;abcc6a;plod2;col1a1a;rspo2
		median fin fold		2.84049	7.75811e-05	0.0282395	37	15	frem2b;fbn2b;hhip;hmcn1;prdm1a;spint1a;plk1;ptch1;frem1a;col2a1b;col1a1a;fras1;furina;sufu;rspo2
AllvsP1 UP ORA	Expression	geneSet		enrichmentRatio	pValue	FDR	size	overlap	gene name
		otic vesicle		1.62958	0	0	1049	238	f3b;fgfr1b;ier2a;mych;otomp;irf7;tgfb3;dusp1;p4ha2;hpdb;msx2b;sall4;bmper;crabp2b;snai1a;lamb1a;serpine2;fthl27;slc35d1a;ephb4b;msx3;fkbp10b;smad6b;mmp2;st3gal8;ccn2a;manf;col11a1b;entpd1;spsb1;pdlim1;fbln2;cldnb;meig1;lifrb;bmp5;etv5b;fn1a;her9;rasl11b;zfp36l1a;metrnla;cldn7b;itgb1b;tgfb2;epcam;sfrp2;matn4;her6;hhip;ptbp1b;prmt1;txndc12;bcl2l10;thbs1b;rrad;pmp22b;qsox1;pmm2;id2a;prdx1;fibinb;fox…
		notochord		1.85193	0	0	861	222	csrnp1b;ier2a;mmp9;stt3a;id2b;tgfb3;dusp1;p4ha2;ccn1;pim2;dusp4;lamb1a;tmem45a;trib3;fthl27;twist1a;lhfpl6;ephb4b;fkbp10b;smad6b;nfatc1;ccn2a;manf;col11a1b;entpd1;mfap2;pdlim1;serpinf1;fbln2;fbn2b;ntd5;lifrb;rasgef1bb;fn1a;krt18a.1;her9;rasl11b;pkd1a;irf2bp2a;gulp1a;pdgfrl;rcn3;id3;cldn7b;itgb1b;slc38a2;ugcg;tgfb2;cnn2;matn4;fkbp14;ptbp1b;spon2a;hmcn1;cd151l;loxl2a;fstl1b;pmp22b;efemp2a;pmm2;id2a…
		pectoral fin		1.8587	0	0	854	221	f3b;fgfr1b;spp1;rxraa;mych;prelp;ndufb11;crispld1b;tgfb3;klf2b;msx2b;bmper;npr2;crabp2b;lats2;cspg4;lamb1a;twist1a;twist1b;msx3;ecrg4a;ccdc3b;smad6b;cyp1c1;st3gal8;ccn2a;tgfbi;entpd1;yif1a;enpp2;runx2b;ptges;pmp22a;pdlim1;rpe65b;ctsk;prrx1a;mxra8b;gli2a;ntd5;cthrc1a;rasgef1bb;etv5b;nr4a1;pkd1a;nip7;rcn3;id3;lpl;itgb1b;sfrp2;mmp14b;inka1b;her6;tbx18;hhip;hmcn1;col6a4a;klf2a;txndc12;sp7;fstl1b;thbs…
		pharyngeal arch		1.7837	0	0	753	187	lratb.1;fgfr1b;ier2a;ptgs2a;rxraa;mych;aspn;tgfb3;jun;p4ha2;hpdb;capzb;bmper;cspg4;trib3;egr1;twist1a;twist1b;slc35d1a;ecrg4a;ccdc3b;smad6b;nfatc1;mmp2;cyp1c1;st3gal8;ccn2a;manf;col11a1b;tgfbi;enpp2;si:dkey-42i9.4;runx2b;pmp22a;fbln2;prrx1a;fbn2b;gli2a;ntd5;rasgef1bb;bmp5;fn1a;ccl25b;pkd1a;gulp1a;nip7;msx1b;lpl;itgb1b;sfrp2;mmp14b;inka1b;hhip;sp7;thbs1b;efemp2a;ptx3a;mmp14a;foxl1;pycard;wnt11;prd…
		pharyngeal arch 3-7 skeleton		2.13534	0	0	629	187	snu13b;ogna;crispld1b;tgfb3;sall4;crabp2b;snai1a;dusp4;lamb1a;serpine2;twist1a;mibp;ctps1a;ephb4b;fkbp10b;marveld1;higd1a;entpd1;runx2b;pdlim1;arpc1b;prrx1a;bmp5;etv5b;fn1a;krt18a.1;zfp36l1a;metrnla;id3;itgb1b;epcam;matn4;her6;hhip;lhx8a;rpa3;ptbp1b;col6a4a;btg3;fstl1b;cdk2;pmm2;id2a;hgd;plscr3b;mmp14a;mad2l1;prdm1a;cad;lrrc17;cxcr4b;angptl7;selenon;col5a2a;homeza;colec12;gsc;rassf1;eif6;cnn3a;kr…
		epidermis		2.25581	0	0	398	125	im:7150988;mmp9;osgn1;jun;klf2b;hpdb;msx2b;ccn1;lamb1a;msx3;ecrg4a;fkbp10b;mmp2;si:dkey-251i10.2;entpd1;lum;ptges;pdlim1;pah;prrx1a;fbn2b;cldnb;ntd5;bmp5;rcn3;id3;cldn7b;epcam;cnn2;matn4;her6;tbx18;zfp36l1b;il6st;hmcn1;cd151l;fstl1b;lima1a;pmm2;prdx1;ptx3a;fibinb;plscr3b;arg2;pycard;wnt11;prdm1a;lrrc17;selenon;sqstm1;agr2;cd151;ehd2b;itgb1a;col5a2a;pitpnc1b;colec12;krt8;snai2;fmoda;capns1b;cst14a…
		periderm		2.15475	0	0	380	114	junba;im:7150988;osgn1;klf2b;sall4;crabp2b;pim2;lamb1a;gadd45ba;fkbp10b;smad6b;manf;entpd1;ptges;pah;prrx1a;cldnb;cebpb;bmp5;fn1a;krt18a.1;irf2bp2a;cldn7b;lpl;epcam;cnn2;her6;sp7;lima1a;pmm2;fibinb;pycard;prdm1a;selenon;itgb1a;pitpnc1b;colec12;bmp4;si:ch211-153b23.5;krt8;crtap;snai2;fmoda;capns1b;tmem231;ier5l;cst14a.2;cxcl14;sri;cyt1;alpi.1;papss2b;f11r.1;crabp2a;aqp3a;sult6b1;slc3a2b;fam3c;dlx3…
		axis		2.56032	0	0	317	113	csrnp1b;jun;p4ha2;dusp4;lamb1a;gadd45ba;higd1a;manf;col11a1b;enpp2;ntd5;cthrc1a;fn1a;her9;nr4a1;rasl11b;metrnla;itgb1b;sfrp2;mmp14b;her6;hhip;zbtb8os;ptbp1b;hmcn1;fstl1b;pmm2;mmp14a;selenon;gli1;sec61a1;homeza;gsc;ssr4;rdh10b;loxl3b;ackr3b;ostc;snai2;calub;clic4;gadd45ab;spon1b;pard6gb;selenof;papss2b;tle3a;tmed10;inka1a;mylipa;tmed9;csnk1db;hmcn2;nid2a;fgfrl1a;cdkn1ca;tm9sf1;vasna;ccn2b;cited4b;…
		head mesenchyme		3.33164	0	0	166	77	emilin1b;jun;snai1a;cspg4;twist1a;lhfpl6;twist1b;fkbp10b;foxf2b;mmp2;cd248b;st3gal8;tgfbi;lum;pmp22a;serpinf1;ctsk;prrx1a;zfp36l1a;pdgfrl;rcn3;lpl;mmp14b;matn4;tbx18;zgc:174888;fstl1b;thbs1b;efemp2a;mmp14a;loxl2b;fgfr4;pdgfrb;colec12;cnn3a;snx1a;krt8;fzd2;loxl3b;snai2;calub;twist3;selenow2b;sri;prrx1b;foxf2a;notch2;cemip2;inka1a;sult6b1;zfand5a;rgmd;nid2a;twist2;zgc:66433;barx1;ppp1r14bb;nrp2b;va…
		tail bud		1.81654	7.10543e-15	6.27409e-13	601	152	lratb.1;fzd9b;emilin1b;fgfr1b;ier2a;rxraa;epha2a;ifitm1;dusp5;tgfb3;dusp1;p4ha2;msx2b;sall4;ier2b;bmper;crabp2b;snai1a;dusp4;crabp1b;gadd45ba;twist1a;ephb4b;msx3;marveld1;nfatc1;st3gal8;rgs3a;fbln2;prrx1a;myd88;gli2a;etv5b;fn1a;rasl11b;zfp36l1a;irf2bp2a;id3;msx1b;itgb1b;tgfb2;mmp14b;inka1b;adam8a;tbx18;hmcn1;sp7;bcl2l10;fstl1b;pmp22b;sypl2b;id2a;fibinb;mmp14a;prdm1a;lrrc17;cxcr4b;selenon;gli1;sqs…
AllvsP1 DOWN-ORA	GO-BP	geneSet	description	enrichmentRatio	pValue	FDR	size	overlap	gene name
		GO:0097435	supramolecular fiber organization	2.45343	1.45129e-11	4.12168e-09	255	61	fmn2a;camsap1b;ppp1r12a;cdc42ep5;eppk1;add3a;arpc5la;ache;stmn1b;orai1b;fign;qki2;apc;kank4;ppp1r9bb;rac3b;tnnt2c;tnnt3b;camsap3;stmn4l;prox1a;rbm24a;add1;stmn2a;klhl41b;myom2a;vaspb;stmn4;dpysl3;sptb;mef2ca;hsp90aa1.1;cav3;tpm2;desma;ppp1r9ala;cfl2;myo18aa;vil1;lrrc39;mybphb;add3b;add2;cap2;synpo2lb;myom1a;hcls1;tnnt3a;igfn1.1;nrap;mylkb;gas7a;traf3ip1;mybpc3;myh7;lmod1b;capn3a;map1b;si:dkey-14d…
		GO:0030029	actin filament-based process	2.21068	1.33985e-09	1.90259e-07	283	61	elmo1;fmn2a;ppp1r12a;cdc42ep5;add3a;cdc42bpb;arpc5la;ache;ptk2bb;orai1b;sipa1l1;qki2;xirp1;kank4;ppp1r9bb;rac3b;tnnt2c;tnnt3b;prox1a;rbm24a;frmd5;add1;zgc:109889;klhl41b;myom2a;vaspb;dpysl3;sptb;mef2ca;hsp90aa1.1;cav3;tpm2;desma;ppp1r9ala;cfl2;myo18aa;daam1b;vil1;lrrc39;mybphb;add3b;add2;cap2;synpo2lb;epb41b;myom1a;hcls1;tnnt3a;igfn1.1;scn1ba;nrap;mylkb;limch1a;gas7a;mybpc3;myh7;lmod1b;capn3a;igf…
		GO:0061061	muscle structure development	2.31266	3.60378e-08	3.41158e-06	204	46	six1b;dpf3;mbnl2;opa1;ache;noc3l;orai1b;gas8;kif5ba;qki2;apc;ogg1;tnnt2c;stac3;tnnt3b;homer1b;prox1a;rbm24a;gfra3;klhl41b;myom2a;mef2ca;hsp90aa1.1;cav3;desma;cavin4a;myo18aa;mef2cb;slc8a4a;lrrc39;mybphb;synpo2lb;myom1a;tnnt3a;igfn1.1;nrap;mylkb;spega;mybpc3;myh7;lmod1b;taf3;capn3a;myhz2;igfn1.3;tnnt2e
		GO:0032989	cellular component morphogenesis	1.82609	1.77182e-07	1.25799e-05	410	73	pik3ca;camsap1b;rbpms2b;ppp1r12a;plxna3;lhx9;cdc42ep5;opa1;efna1a;bdnf;smn1;mycbp2;pacsin1a;cdh2;ache;plxna4;clstn1;pnpla6;orai1b;arl13b;matn3b;sipa1l1;zdhhc17;qki2;dbnlb;apc;kif5aa;rac3b;tnnt2c;ctnna2;tnnt3b;en1b;prox1a;rbm24a;lhx1a;map1sa;dbnla;klhl41b;myom2a;dpysl3;dscaml1;mecp2;mef2ca;dscamb;hsp90aa1.1;nyap2b;cav3;desma;map1sb;myo18aa;lrrc39;mybphb;cap2;myom1a;tnnt3a;igfn1.1;nrap;mylkb;cntn4;…
		GO:0030182	neuron differentiation	1.72354	4.59767e-07	2.61148e-05	482	81	six1b;pik3ca;camsap1b;rbpms2b;ppp1r12a;plxna3;lhx9;chd7;etv1;efna1a;bdnf;smn1;mycbp2;pacsin1a;hdac1;cdh2;ache;stmn1b;plxna4;clstn1;gnl3;pnpla6;arl13b;sipa1l1;zdhhc17;adcyap1b;dbnlb;apc;vdrb;ogg1;ppp1r9bb;kif5aa;snap25b;thrb;atp2b1a;ctnna2;camsap3;stmn4l;en1b;prox1a;lhx1a;cdh4;map1sa;pax6a;dbnla;stmn2a;atp1b2b;stmn4;dpysl3;dscaml1;foxg1a;mecp2;pho;dscamb;nyap2b;ppp1r9ala;map1sb;nbeaa;sox2;pcdh17;c…
		GO:0050808	synapse organization	3.21761	1.56014e-05	0.000673317	51	16	fbxo45;bdnf;smn1;cdh2;ache;clstn1;dbnlb;ctnna2;pclob;nlgn3a;dbnla;dlg2;nlgn2a;mecp2;nbeaa;gphnb
		GO:0001505	regulation of neurotransmitter levels	2.86568	1.65958e-05	0.000673317	68	19	syt11a;ache;snap25b;chata;gad2;abat;cplx2;hsp90aa1.1;otofa;cplx2l;snap25a;slc5a7a;syt1a;syt3;cplx4a;agxtb;syt5b;syt2a;ppfia3
		GO:0099504	synaptic vesicle cycle	3.20504	3.02435e-05	0.00107365	48	15	syt11a;snap25b;nlgn3a;slc32a1;cplx2;nlgn2a;otofa;cplx2l;snap25a;syt1a;syt3;cplx4a;syt5b;syt2a;ap3d1
		GO:0060537	muscle tissue development	2.19215	4.86527e-05	0.00153526	131	28	six1b;dpf3;opa1;kif5ba;ogg1;zeb1a;stac3;rbm24a;gfra3;klhl41b;myom2a;mef2ca;desma;myo18aa;mef2cb;slc8a4a;lrrc39;mybphb;synpo2lb;myom1a;igfn1.1;nrap;mylkb;mybpc3;myh7;ndrg4;myhz2;igfn1.3
		GO:0016071	mRNA metabolic process	1.81964	5.74278e-05	0.00163095	248	44	zgc:158803;sart1;fam172a;rbm26;mbnl2;rbpms2b;snw1;rbbp6;smg7;coil;cpsf2;rnpc3;tent4b;smn1;tnrc6c1;dis3l2;dhx37;srrt;qki2;rbfox1;supt6h;sart3;prpf6;thoc2;rbm24a;prpf40a;srsf1b;celf3a;prpf38b;srrm1;srek1ip1;zrsr2;gpatch1;pabpc1b;rbm22;sf3b2;gpkow;slu7;rbm25b;srek1;celf2;nova1;upf3a;celf4
AllvsP1 DOWN-ORA	GO-CC	geneSet	description	enrichmentRatio	pValue	FDR	size	overlap	gene name
		GO:0099080	supramolecular complex	2.50892	5.56222e-14	3.33733e-12	256	69	fmn2a;camsap1b;ppp1r12a;krt91;eppk1;tuba2;ppl;fhl2a;smn1;tuba8l2;evpla;krt15;kif26ba;gas8;kif5ba;fign;tuba1a;casq2;kif5aa;tnnt2c;tnnt3b;camsap3;casq1b;map1sa;tuba1c;si:dkey-33c12.3;frg1;zgc:92380;pafah1b1a;myom2a;kif1aa;tnnc1b;nes;hsp90aa1.1;tnni2b.1;tpm2;desma;cavin4a;map1sb;tnni2a.1;lrrc39;mybphb;synpo2lb;kif3cb;kif21a;myom1a;tnnt3a;iffo1b;si:ch73-199g24.2;igfn1.1;nrap;mylkb;gas7a;map6a;spega;m…
		GO:0097458	neuron part	2.00109	1.47405e-11	4.42216e-10	414	89	dpf3;gng3;cckb;atp6v0cb;syngr3b;add3a;bdnf;smn1;syt11a;mycbp2;cdh2;ptk2bb;stmn1b;clstn1;glrbb;shoc2;adcyap1b;ppp1r9bb;kif5aa;snap25b;chata;arih1;arid1b;ctnna2;homer1b;stmn4l;sypb;pclob;nlgn3a;usp8;slc32a1;map1sa;add1;stmn2a;apba2b;cplx2;pafah1b1a;dlg2;kif1aa;syngr3a;stmn4;dpysl3;dscaml1;nlgn2a;dscamb;grin2ab;hsp90aa1.1;sv2a;camk2d2;otofa;ppp1r9ala;map1sb;smarcc2;cplx2l;snap25a;scn4ab;add3b;add2;s…
		GO:0045202	synapse	2.07232	9.07896e-09	1.55745e-07	274	61	fbxo45;gng3;atp6v0cb;syngr3b;grin1b;add3a;bdnf;syt11a;cdh2;ache;ptk2bb;clstn1;glrbb;adcyap1b;ppp1r9bb;kif5aa;snap25b;homer1b;sypb;pclob;nlgn3a;usp8;slc32a1;map1sa;add1;apba2b;cplx2;dlg2;syngr3a;nlgn2a;grin2ab;sv2a;otofa;ppp1r9ala;map1sb;cplx2l;snap25a;add3b;add2;shisa7b;syt1a;erc1a;gabrz;syt3;nrn1a;gria2b;cacng2a;cplx4a;cacng8b;cacng8a;chrm2a;grin2da;gphnb;syt5b;gabra1;syt2a;map1b;ap3d1;map1ab;pp…
		GO:0044430	cytoskeletal part	1.79894	1.0383e-08	1.55745e-07	445	86	cep85;sept3;fmn2a;camsap1b;krt91;eppk1;tuba2;ppl;tuba8l2;arpc5la;fbxo5;evpla;krt15;mad1l1;bin2a;cep85l;kif26ba;gas8;kif5ba;fign;tuba1a;kif5aa;tnnt2c;tnnt3b;camsap3;myo5c;map1sa;tuba1c;si:dkey-33c12.3;zgc:92380;pafah1b1a;myom2a;kif1aa;tnnc1b;dync1i1;nes;sptb;unc119b;tnni2b.1;myo6a;tpm2;desma;map1sb;myo18aa;wdr60;tnni2a.1;mybphb;cap2;kif3cb;kif21a;myom1a;tnnt3a;iffo1b;si:ch73-199g24.2;lca5;igfn1.1;…
		GO:0015629	actin cytoskeleton	2.38835	1.04869e-07	1.25843e-06	152	39	fmn2a;arpc5la;bin2a;ppp1r9bb;tnnt2c;tnnt3b;myo5c;myom2a;tnnc1b;sptb;tnni2b.1;myo6a;tpm2;ppp1r9ala;cfl2;myo18aa;tnni2a.1;mybphb;cap2;synpo2lb;myom1a;tnnt3a;si:ch73-199g24.2;igfn1.1;mylkb;si:ch211-106h4.9;gas7a;mybpc3;myh7;myhz1.1;myhz1.2;myhz1.3;lmod1b;myhz2;myhb;igfn1.3;smtnl1;myo10l1;tnnt2e
		GO:0045111	intermediate filament cytoskeleton	3.32445	1.49494e-05	0.000149494	42	15	krt91;eppk1;ppl;evpla;krt15;si:dkey-33c12.3;zgc:92380;nes;desma;iffo1b;ngs;bfsp2;zgc:65851;nefmb;nefma
		GO:0042995	cell projection	1.52214	5.12155e-05	0.00043899	477	78	gng3;cckb;bdnf;eps8l1b;smn1;syt11a;mycbp2;ptk2bb;stmn1b;clstn1;abi1b;glrbb;arl13b;shoc2;gas8;adcyap1b;ppp1r9bb;kif5aa;snap25b;chata;podxl;ctnna2;homer1b;stmn4l;usp8;slc32a1;map1sa;stmn2a;apba2b;cplx2;pafah1b1a;dlg2;kif1aa;rltgr;stmn4;dpysl3;dscaml1;eps8l3b;dscamb;sv2a;camk2d2;ppp1r9ala;map1sb;cplx2l;wdr60;snap25a;scn4ab;shisa7b;invs;slc6a1a;lca5;whrna;syt1a;rp1l1b;gabrz;opn1sw2;gna11b;traf3ip1;cd…
		GO:0005730	nucleolus	1.75289	0.00163174	0.0122381	154	29	fam207a;trmt10a;nop16;mphosph10;utp25;utp23;tent4b;prkrip1;kri1;noc3l;rrp36;gnl3;nop2;top1l;riox1;nom1;dhx37;nkrf;nop56;nop58;ftsj3;utp3;pes;frg1;ddx51;pum3;rrp8;bms1;upf3a
		GO:0098590	plasma membrane region	1.6049	0.00278325	0.018555	203	35	grin1b;add3a;eps8l1b;cdh2;clstn1;rhbg;glrbb;arl13b;shoc2;podxl;add1;dlg2;eps8l3b;vamp2;grin2ab;cav3;otofa;cavin4a;add3b;add2;shisa7b;gria2b;mttp;cavin1b;cacng2a;pard3ba;kcnc1a;cacng8b;cacng8a;chrm2a;grin2da;arl13a;gphnb;gabra1;cacng2b
AllvsP1 DOWN-ORA	GO-MF	geneSet	description	enrichmentRatio	pValue	FDR	size	overlap	gene name
		GO:0008092	cytoskeletal protein binding	2.79769	0	0	350	91	si:ch211-51c14.1;fmn2a;camsap1b;eppk1;opa1;add3a;eps8l1b;arpc5la;pacsin1a;cdh2;ezrb;stmn1b;kif26ba;ktn1;gas8;kif5ba;dbnlb;apc;xirp1;ppp1r9bb;kif5aa;tnnt2c;ctnna2;tnnt3b;camsap3;stmn4l;myo5c;cdh4;ptpn4b;actn3b;map1sa;cdh7a;add1;dbnla;zgc:109889;stmn2a;frg1;pafah1b1a;myom2a;kif1aa;tnnc1b;stmn4;eps8l3b;sptb;myo6a;tpm2;ppp1r9ala;cfl2;map1sb;myo18aa;daam1b;vil1;cald1b;mybphb;add3b;add2;cap2;synpo2lb;m…
		GO:0044877	protein-containing complex binding	2.55992	5.10969e-12	2.93807e-10	248	59	eif2a;itgb1b.1;hmgn7;edil3a;smg7;si:ch211-113a14.24;eppk1;add3a;arpc5la;evpla;gnao1b;hira;rad23b;eif4ba;dbnlb;ppp1r9bb;supt6h;ctnna2;pes;myo5c;map1sa;add1;dbnla;si:ch1073-153i20.4;frg1;sparcl1;pafah1b1a;myom2a;tnnc1b;pabpc1b;nes;myo6a;tpm2;si:dkey-23a13.9;ppp1r9ala;map1sb;myo18aa;vil1;mybphb;add3b;add2;myom1a;igfn1.1;gnat2;nrap;mylkb;gna11b;gas7a;mybpc3;spock2;myh7;myhz1.1;myhz1.2;myhz1.3;gnao1a;…
		GO:0042393	histone binding	3.20922	9.46096e-06	0.000280075	57	17	dpf3;atad2b;kdm4b;kdm5c;dek;rnf8;bptf;hpf1;anp32e;supt6h;sart3;anp32a;anp32b;rrp8;dnajc2;brd9;rsf1b.1
		GO:0005509	calcium ion binding	1.77779	9.74173e-06	0.000280075	345	57	ccdc47;canx;pcdh1b;edil3a;plch2a;calr;necab2;micu2;cdh2;pvalb7;clstn1;vsnl1b;pcdh19;fbln7;fstl5;calr3a;casq2;pvalb6;myl13;hpcal4;tnnt2c;tnnt3b;s100u;pvalb4;cdh4;actn3b;casq1b;cdh7a;sparcl1;tnnc1b;pcdh10a;nell2b;s100a10a;otofa;kcnip1b;s100a11;vil1;micu3b;clgn;itsn2b;tnnt3a;vsnl1a;pcdh17;syt1a;rcvrna;syt3;spock2;pla2g12b;dipk1b;tbc1d9;epdl2;capn3a;syt5b;ncaldb;syt2a;tnnt2e;guca1c
		GO:0003774	motor activity	2.72595	3.77841e-05	0.000869033	75	19	kif26ba;kif5ba;kif5aa;myo5c;kif1aa;dync1i1;myo6a;myo18aa;wdr60;kif3cb;kif21a;dync1i2b;myh7;myhz1.1;myhz1.2;myhz1.3;myhz2;myhb;myo10l1
		GO:0005516	calmodulin binding	3.13843	7.59949e-05	0.00145657	48	14	marcksl1b;camsap1b;camkvb;camk1b;ppp3cca;camsap3;camk1db;camk2d2;cald1b;stra6;invs;epb41b;map6a;map6b
		GO:0000149	SNARE binding	2.73899	0.000371206	0.00609838	55	14	syt11a;stxbp5a;snap25b;cplx2;uvrag;cplx2l;snap25a;txlnbb;syt1a;txlnba;syt3;cplx4a;syt5b;syt2a
		GO:0003729	mRNA binding	2.25216	0.000773339	0.0111168	86	18	zgc:158803;rbm26;rbpms2b;cluha;eif3s10;rbfox1;thoc2;rbm24a;celf3a;pabpc1a;pabpc1b;denr;igf2bp2b;rbm25b;celf2;pabpc4;si:zfos-375h5.1;celf4
		GO:0043178	alcohol binding	2.96837	0.0039237	0.0493925	29	8	osbpl5;osbpl2b;apoa1b;stra6;apoa4b.2;trpc4a;apoa1a;apoea
		GO:0022803	passive transmembrane transporter activity	1.54299	0.00434887	0.0493925	265	38	atp6v0cb;tmem38a;grin1b;mipa;kcnma1a;glrbb;orai1b;slc24a6a;snap25b;jph2;kcnd2;rltgr;jph3;grin2ab;snap25a;scn4ab;trpm1a;scn1ba;gabrz;gria2b;tmc2b;jph1b;kcna1a;cacng2a;trpc4a;kcnc1a;cacng8b;mipb;cacng8a;grin2da;scn1lab;gabra1;kcnj14;cnga1a;kcnj11l;jph1a;kcna7;cacng2b
AllvsP1 DOWN-ORA	KEGG	geneSet	description	enrichmentRatio	pValue	FDR	size	overlap	gene name
		dre04261	Adrenergic signaling in cardiomyocytes	2.29117	7.62041e-07	0.000123451	201	38	ppp2r5d;calm1a;ppp2r5eb;atp1b1b;cacna1c;ppp2r2d;ppp2cb;atp2b1a;calm3a;camk2a;atp1a1b;myl4;atp1b2b;bcl2b;calm1b;cacng1a;tnnc1b;atp1a3b;akt3a;atp1a3a;myh7l;camk2d2;tpm2;ppp2r2ca;scn4ba;adcy6a;atp1a2a;scn1ba;atp2b3b;atp1b3b;cacna1fb;cacng2a;myh7;atp2b2;cacng8b;tnnt2a;gnas;creb3l3a
		dre04744	Phototransduction	3.93052	2.37439e-05	0.00142059	37	12	gnb1b;calm1a;calm3a;calm1b;gnb1a;grk1b;saga;pde6gb;gnat2;rcvrna;cnga1b;rgs9a
		dre03015	mRNA surveillance pathway	2.72339	2.63073e-05	0.00142059	89	20	smg7;cpsf2;ppp2r5d;ppp2r5eb;msi2b;ppp2r2d;ppp2cb;srrm1;pabpn1;pabpc1a;smg6;pabpc1b;ppp2r2ca;acin1b;upf3b;smg5;pnn;pabpc4;acin1a;upf3a
		dre03040	Spliceosome	2.26103	7.76716e-05	0.0031457	134	25	tra2a;sart1;snw1;tra2b;dhx38;hnrnpua;ddx23;prpf6;thoc2;prpf40a;prpf3;srsf1b;ddx42;prpf38b;u2surp;rbm22;sf3b2;zgc:163098;acin1b;dhx16;slu7;rbm25b;rbm25a;hnrnpa1a;acin1a
		dre04260	Cardiac muscle contraction	2.34962	0.000334209	0.0108284	98	19	cox6b1;atp1b1b;cacna1c;atp1a1b;myl4;atp1b2b;cacng1a;tnnc1b;atp1a3b;atp1a3a;myh7l;tpm2;atp1a2a;atp1b3b;cacna1fb;cacng2a;myh7;cacng8b;tnnt2a
		dre03013	RNA transport	1.91758	0.00106938	0.0288733	158	25	rpp38;eif4e2;smn1;eif3s10;tprb;eif4ba;eif3jb;eif2b4;gemin5;fmr1;thoc2;fxr2;cyfip2;eif2s2;srrm1;pabpc1a;pabpc1b;acin1b;eef1a1a;upf3b;eif5b;pnn;pabpc4;acin1a;upf3a
		dre04020	Calcium signaling pathway	1.64855	0.00149576	0.0346161	272	37	grin2aa;grin1b;calm1a;ptk2bb;orai1b;cacna1c;plcg2;grm5a;ppp3cca;atp2b1a;calm3a;sphk2;camk2a;si:dkey-28b4.8;calm1b;tnnc1b;ppp3cb;grin2ab;camk2d2;slc8a4a;grin1a;mylkb;gna11b;atp2b3b;cacna1fb;atp2b2;ryr1a;mylk4a;gnas;cacna1ab;chrm2a;mylk4b;grin2da;atp2a1;ryr3;atp2a1l;ryr1b
		dre04114	Oocyte meiosis	1.91813	0.0020883	0.042288	139	22	slka;ywhaz;ywhaqa;ppp2r5d;cul1a;calm1a;ppp2r5eb;igf1;fbxo5;cpeb4b;ppp2cb;smc1al;ppp3cca;calm3a;camk2a;calm1b;ppp3cb;camk2d2;ywhag2;adcy6a;ywhag1;smc1a
		dre04371	Apelin signaling pathway	1.77021	0.00277536	0.0499564	178	26	kras;gng3;gnb1b;mef2d;calm1a;gnb2;gng13b;calm3a;sphk2;myl4;calm1b;gnb1a;akt3a;mef2ca;mef2aa;mef2cb;slc8a4a;adcy6a;mylkb;hdac5;ryr1a;mylk4a;mylk4b;gnb3b;ryr3;ryr1b
AllvsP1 DOWN-ORA	Panther	geneSet	description	enrichmentRatio	pValue	FDR	size	overlap	gene name
		dre04261	Adrenergic signaling in cardiomyocytes	2.29117	7.62041e-07	0.000123451	201	38	ppp2r5d;calm1a;ppp2r5eb;atp1b1b;cacna1c;ppp2r2d;ppp2cb;atp2b1a;calm3a;camk2a;atp1a1b;myl4;atp1b2b;bcl2b;calm1b;cacng1a;tnnc1b;atp1a3b;akt3a;atp1a3a;myh7l;camk2d2;tpm2;ppp2r2ca;scn4ba;adcy6a;atp1a2a;scn1ba;atp2b3b;atp1b3b;cacna1fb;cacng2a;myh7;atp2b2;cacng8b;tnnt2a;gnas;creb3l3a
		dre04744	Phototransduction	3.93052	2.37439e-05	0.00142059	37	12	gnb1b;calm1a;calm3a;calm1b;gnb1a;grk1b;saga;pde6gb;gnat2;rcvrna;cnga1b;rgs9a
		dre03015	mRNA surveillance pathway	2.72339	2.63073e-05	0.00142059	89	20	smg7;cpsf2;ppp2r5d;ppp2r5eb;msi2b;ppp2r2d;ppp2cb;srrm1;pabpn1;pabpc1a;smg6;pabpc1b;ppp2r2ca;acin1b;upf3b;smg5;pnn;pabpc4;acin1a;upf3a
		dre03040	Spliceosome	2.26103	7.76716e-05	0.0031457	134	25	tra2a;sart1;snw1;tra2b;dhx38;hnrnpua;ddx23;prpf6;thoc2;prpf40a;prpf3;srsf1b;ddx42;prpf38b;u2surp;rbm22;sf3b2;zgc:163098;acin1b;dhx16;slu7;rbm25b;rbm25a;hnrnpa1a;acin1a
		dre04260	Cardiac muscle contraction	2.34962	0.000334209	0.0108284	98	19	cox6b1;atp1b1b;cacna1c;atp1a1b;myl4;atp1b2b;cacng1a;tnnc1b;atp1a3b;atp1a3a;myh7l;tpm2;atp1a2a;atp1b3b;cacna1fb;cacng2a;myh7;cacng8b;tnnt2a
		dre03013	RNA transport	1.91758	0.00106938	0.0288733	158	25	rpp38;eif4e2;smn1;eif3s10;tprb;eif4ba;eif3jb;eif2b4;gemin5;fmr1;thoc2;fxr2;cyfip2;eif2s2;srrm1;pabpc1a;pabpc1b;acin1b;eef1a1a;upf3b;eif5b;pnn;pabpc4;acin1a;upf3a
		dre04020	Calcium signaling pathway	1.64855	0.00149576	0.0346161	272	37	grin2aa;grin1b;calm1a;ptk2bb;orai1b;cacna1c;plcg2;grm5a;ppp3cca;atp2b1a;calm3a;sphk2;camk2a;si:dkey-28b4.8;calm1b;tnnc1b;ppp3cb;grin2ab;camk2d2;slc8a4a;grin1a;mylkb;gna11b;atp2b3b;cacna1fb;atp2b2;ryr1a;mylk4a;gnas;cacna1ab;chrm2a;mylk4b;grin2da;atp2a1;ryr3;atp2a1l;ryr1b
		dre04114	Oocyte meiosis	1.91813	0.0020883	0.042288	139	22	slka;ywhaz;ywhaqa;ppp2r5d;cul1a;calm1a;ppp2r5eb;igf1;fbxo5;cpeb4b;ppp2cb;smc1al;ppp3cca;calm3a;camk2a;calm1b;ppp3cb;camk2d2;ywhag2;adcy6a;ywhag1;smc1a
		dre04371	Apelin signaling pathway	1.77021	0.00277536	0.0499564	178	26	kras;gng3;gnb1b;mef2d;calm1a;gnb2;gng13b;calm3a;sphk2;myl4;calm1b;gnb1a;akt3a;mef2ca;mef2aa;mef2cb;slc8a4a;adcy6a;mylkb;hdac5;ryr1a;mylk4a;mylk4b;gnb3b;ryr3;ryr1b
AllvsP1 DOWN-ORA	Reactome	geneSet	description	enrichmentRatio	pValue	FDR	size	overlap	gene name
		R-DRE-397014	Muscle contraction	2.88935	6.92588e-10	8.29028e-07	136	38	calm1a;casq2;atp2b1a;tnnt3b;calm3a;actn3b;casq1b;atp1b2b;calm1b;kcnd2;tnnc1b;atp1a3a;tnni2b.1;desma;kcnip1b;scn4ba;cald1b;tnni2a.1;scn4ab;tnnt3a;scn1ba;mylkb;scn8aa;atp2b3b;atp1b3b;mybpc3;cacng2a;scn4bb;cacng8b;cacng8a;lmod1b;atp2b3a;myhz2;kcnj14;myhb;atp2b1b;cacng2b;tnnt1
		R-DRE-2187338	Visual phototransduction	3.68063	5.19954e-08	3.11193e-05	59	21	nmt2;gnb1b;calm1a;apoa1b;calm3a;calm1b;gnb1a;stra6;apobb.1;apoa4b.2;saga;rlbp1b;pde6gb;rcvrna;metap2a;rbp2a;apoa1a;cnga1b;rpe65a;cnga1a;guca1c
		R-DRE-5576891	Cardiac conduction	2.6686	4.87944e-06	0.00155532	93	24	calm1a;casq2;atp2b1a;calm3a;casq1b;atp1b2b;calm1b;kcnd2;atp1a3a;kcnip1b;scn4ba;scn4ab;scn1ba;scn8aa;atp2b3b;atp1b3b;cacng2a;scn4bb;cacng8b;cacng8a;atp2b3a;kcnj14;atp2b1b;cacng2b
		R-DRE-2514856	The phototransduction cascade	4.07366	5.1974e-06	0.00155532	33	13	nmt2;gnb1b;calm1a;calm3a;calm1b;gnb1a;saga;pde6gb;rcvrna;metap2a;cnga1b;cnga1a;guca1c
		R-DRE-112316	Neuronal System	1.85046	7.47867e-06	0.00179039	285	51	gng3;flot2b;gad1b;kcnn1a;grin1b;gnb1b;calm1a;gnb2;kcnma1a;ache;glrbb;creb1b;dbnlb;grm5a;chata;gad2;abat;gng13b;homer1b;calm3a;nlgn3a;nlgn4xa;slc32a1;dbnla;calm1b;gnb1a;kcnd2;nlgn2a;grin2ab;lrrtm2;adcy6a;slc5a7a;braf;grin1a;slc6a1a;syt1a;lrrc4ba;gria2b;kcnab2a;kcna1a;cacng2a;kcnc1a;lrrtm1;cacna1ab;slc6a1b;grin2da;gabra1;gnb3b;kcnj14;ppfia3;cacng2b
		R-DRE-888590	GABA synthesis, release, reuptake and degradation	7.75562	1.88136e-05	0.00375332	8	6	gad1b;gad2;abat;slc32a1;slc6a1a;slc6a1b
		R-DRE-390522	Striated Muscle Contraction	3.92238	4.26829e-05	0.00729877	29	11	tnnt3b;actn3b;tnnc1b;tnni2b.1;desma;tnni2a.1;tnnt3a;mybpc3;myhz2;myhb;tnnt1
		R-DRE-6794361	Neurexins and neuroligins	4.43178	7.01304e-05	0.0102604	21	9	dbnlb;grm5a;homer1b;nlgn3a;nlgn4xa;dbnla;nlgn2a;lrrtm2;lrrtm1
		R-DRE-4086398	Ca2+ pathway	3.2788	7.71455e-05	0.0102604	41	13	gng3;gnb1b;calm1a;gnb2;gnao1b;gng13b;calm3a;calm1b;gnb1a;pde6gb;gnat2;gnao1a;gnb3b
		R-DRE-2514859	Inactivation, recovery and regulation of the phototransduction cascade	3.66932	8.7256e-05	0.0104445	31	11	nmt2;calm1a;calm3a;calm1b;saga;pde6gb;rcvrna;metap2a;cnga1b;cnga1a;guca1c
AllvsP1 DOWN-ORA	Wiki	geneSet	description	enrichmentRatio	pValue	FDR	size	overlap	gene name
		WP1365	Calcium Regulation in the Cardiac Cell	2.03213	0.000406203	0.0333087	118	24	gng3;calr;gnb2;gnao1b;atp1b1b;rgs16;cacna1c;casq2;atp2b1a;gng13b;camk2a;casq1b;calm1b;gnb1a;grk6;prkar2aa;rgs20;rgs17;gna11b;ywhag1;atp2b2;gnas;atp2b3a;rgs9a
		WP1371	G Protein Signaling Pathways	2.3313	0.00175971	0.0721482	60	14	kras;gng3;gnb2;pde7a;akap6;gng13b;prkar1ab;pde4a;gnb1a;prkar2aa;gna11b;gnao1a;gnas;gnb3b
AllvsP1 DOWN-ORA	Pheno-Geno	geneSet		enrichmentRatio	pValue	FDR	size	overlap	gene name
		habituation		3.06955	5.88068e-06	0.0064217	48	18	gpm6ab;ep300a;grin2aa;ep300b;man2a2;mad1l1;sbno1;zdhhc17;cacna1c;gigyf2;slc32a1;gria1a;akt3a;grin2ab;bcl11ba;gpm6aa;kcna1a;cacnb2b
		thigmotaxis		1.88172	3.74866e-05	0.0204677	174	40	abhd12;appb;slc6a9;ache;glrbb;mtm1;dhx37;mybpc1;chata;myo18ab;stac3;pleca;ldb3a;plecb;camk2a;klhl41b;mecp2;atp1a3b;hirip3;atp1a3a;hsp90aa1.1;desma;myo18aa;clpb;smyd1a;ddc;vapb;atp1a2a;nrxn1a;stx1b;scn8aa;cacng2a;neb;ndrg4;cacna1ab;atp2a1;myot;desmb;cacng2b;neflb
		swimming		1.96705	0.000119624	0.0336187	129	31	hcfc1a;gpm6ab;ep300a;grin2aa;ep300b;man2a2;smn1;sbno1;arl13b;anp32e;ptprfa;cacna1c;fmr1;stac3;gigyf2;gria1a;foxg1a;akt3a;grin2ab;ca10a;bcl11ba;ddc;gpm6aa;cavin1b;elavl4;cacna1ab;scn1lab;gabra1;cacnb2b;smyhc1;neflb
		startle response		2.04637	0.000123146	0.0336187	112	28	grin2aa;opa1;slc6a9;mad1l1;ache;cep131;glrbb;sbno1;anp32e;cacna1c;chata;rbm24a;luzp2;cyfip2;atp1b2b;gria1a;foxg1a;akt3a;grin2ab;ush1c;bcl11ba;nbeaa;otud7b;cacng2a;gabra1;cacnb2b;cacng2b;ryr1b
AllvsP1 DOWN-ORA	Expression	geneSet		enrichmentRatio	pValue	FDR	size	overlap	gene name
		cranial ganglion		2.09359	5.32907e-15	4.70557e-12	430	109	gpm6ab;elmo1;gng3;atp6v0cb;appb;calr;bdnf;necab2;amph;itm2ca;syt11a;sh3gl2a;calm1a;gnb2;pacsin1a;appa;ppargc1b;prkg1b;stmn1b;si:dkeyp-72g9.4;plxna4;clstn1;pax6b;vsnl1b;klf7b;atp1b1b;nptnb;adcyap1b;vim;apc;ppp3cca;kif5aa;rbfox1;kcnip3a;snap25b;atp2b1a;stmn4l;dnajc5aa;prox1a;nlgn3a;nlgn4xa;diras1a;pcbp4;stmn2a;nat8l;aplp1;calm1b;pafah1b1a;gpc6a;si:dkey-56m19.5;stmn4;pabpc1b;cadm4;palm1a;nlgn2a;ppp3…
		retinal ganglion cell layer		1.92224	2.64011e-13	1.16561e-10	507	118	zfhx4;gpm6ab;elmo1;gng3;pcdh1b;ywhaz;olfm1b;rbpms2b;schip1;pcdh7b;appb;oaz2b;bdnf;gnb1b;dnmt3ab;itm2ca;calm1a;igf2bp1;camkvb;gnb2;gnao1b;elob;tshz2;pbx1a;stmn1b;grm6b;pax6b;vsnl1b;klf7b;pcdh19;sbno1;adcyap1b;kif5ba;dctn1b;plagl2;tjp1b;vim;apc;spock3;pvalb6;kif5aa;mgll;rbfox1;kcnip3a;crim1;snap25b;prune2;abat;gng13b;stmn4l;ncor2;cdh4;diras1a;pax6a;stmn2a;cyfip2;aplp1;robo2;pafah1b1a;dlg2;pcdh9;gri…
		central nervous system		1.5056	4.15536e-11	9.96159e-09	1141	208	elovl6;gpm6ab;elmo1;hmgcs1;gng3;zbtb16a;cckb;usp9;schip1;chn1;sorl1;gad1b;atp6v0cb;zdhhc8b;necap1;chd7;appb;ppm1g;thrab;calr;bdnf;necab2;itm2ca;syt11a;sh3gl2a;gpc1b;pdcl;camkvb;gnb2;pde7a;atad5a;pacsin1a;gnao1b;wnk1a;elob;cdh2;ezrb;ncoa1;pbx1a;stmn1b;si:dkeyp-72g9.4;clstn1;slc7a6os;vsnl1b;klf7b;fyna;wipi1;tomm70a;rusc2;hells;foxp2;gpc1a;sbno1;pax3a;kdm5bb;scrt2;epas1b;arl13b;osbpl2b;sipa1l1;adcya…
		neuron		1.86496	4.51261e-11	9.96159e-09	465	105	rasd4;gng3;pcdh7b;ywhaqa;gad1b;mab21l1;bdnf;necab2;amph;dachd;itm2ca;syt11a;calm1a;camkvb;gnb2;pacsin1a;gnao1b;ezrb;ache;tshz2;stmn1b;plxna4;klf7b;nptnb;nrip1a;adcyap1b;stc2a;vim;apc;spock3;pvalb6;kif5aa;gsta.1;rbfox1;snap25b;fmr1;prune2;atp2b1a;stmn4l;en1b;prox1a;lhx1a;tuba1c;stmn2a;nat8l;aplp1;calm1b;stmn4;lrrc4.1;pabpc1b;ppp3cb;mecp2;vamp2;atp1a3b;atp1a3a;sncgb;camk2d2;rtn1a;stxbp1a;rab6bb;kcn…
		telencephalon		1.54376	1.54042e-10	2.72039e-08	963	180	zfhx4;gpm6ab;elmo1;pcdh1b;mbnl2;olfm1b;schip1;pcdh7b;plxna3;lhx9;zbtb18;gad1b;nucb2b;pcsk1nl;atp6v0cb;etv1;mab21l1;appb;grin1b;ppm1g;bdnf;dachd;mkrn1;mef2d;syt11a;sh3gl2a;calm1a;gpc1b;camkvb;appa;pcbp3;ddx27;ezrb;tshz2;stmn1b;si:dkeyp-72g9.4;grm6b;noc3l;stxbp1b;plxna4;clstn1;pax6b;slc7a6os;adcyap1r1a;hivep3a;pcdh19;rhbg;hells;foxp2;gpc1a;kdm5bb;sipa1l1;cfdp1;pbx3b;adcyap1b;fign;stc2a;qki2;apc;agg…
		trigeminal placode		2.32538	2.38147e-10	3.50473e-08	206	58	gpm6ab;gng3;olfm1b;calr;syt11a;sh3gl2a;calm1a;gpc1b;pdcl;igf1;stmn1b;si:dkeyp-72g9.4;plxna4;klf7b;scrt2;adcyap1b;kif5ba;apc;ppp3cca;kif5aa;atp2b1a;stmn4l;grb2b;maptb;stmn2a;nat8l;robo2;myo5aa;dpysl3;palm1a;atp1a3a;sncgb;rtn1a;otofa;rab6bb;nptx1l;dmxl2;sncb;eno2;nrn1a;ywhag1;stx1b;map6a;scn8aa;elovl4a;tbc1d9;gnao1a;onecut1;neurod1;elavl4;map1aa;vat1;gap43;elavl3;chga;cadm3;myo10l1;pbxip1b
		olfactory bulb		2.41104	3.49173e-09	4.40456e-07	161	47	tenm4;pcdh7b;gad1b;etv1;klf7a;bdnf;mef2d;tshz2;grm6b;stxbp1b;pcdh19;adcyap1b;ebf3a;gad2;gng13b;sh3bgr;nlgn3a;diras1a;pax6a;stmn2a;cyfip2;pafah1b1a;dlg2;gria1a;stmn4;cadm4;nlgn2a;nes;ahi1;fam49al;mef2aa;kcnip1b;gabrb2a;atp1a2a;syt1a;st8sia5;flrt1b;mbpa;myt1a;gria2b;pard3ba;gnao1a;neurod1;gap43;gabra1;gria4a;cadm3
		trigeminal ganglion		2.24855	7.44585e-09	8.21835e-07	191	52	six1b;gpm6ab;cckb;ywhaz;olfm1b;lepr;atp6v0cb;etv1;ptprdb;appb;calm1a;gpc1b;camkvb;igf1;appa;si:dkeyp-72g9.4;plxna4;clstn1;pax3a;ptprfa;vim;ppp3cca;kif5aa;stmn4l;prox1a;maptb;stmn2a;aplp1;robo2;pafah1b1a;gpc6a;dpysl3;nes;rab6bb;st8sia5;scn1ba;foxd3;srrm4;ywhag1;scn8aa;trpc4a;ndrg4;neurod1;elavl4;esrrga;gap43;elavl3;cacnb2b;gria4a;cadm3;neflb;nefla
		retinal inner nuclear layer		1.71096	4.71784e-07	4.62872e-05	391	81	gpm6ab;pcdh1b;pcdh7b;zdhhc8b;bdnf;dnmt3ab;igf2bp1;camkvb;gnao1b;pcbp3;tshz2;pbx1a;grm6b;pax6b;rhbg;sbno1;nptnb;elovl2;trpm1b;kif5ba;dctn1b;tjp1b;apc;kif5aa;prune2;prox1a;rx1;ncor2;diras1a;tp53inp1;pax6a;cyfip2;pcdh9;gria1a;toporsa;roraa;slc4a4a;cep290;cadm4;dscaml1;ppp3cb;dscamb;sncgb;slc2a3a;ahi1;slc43a2b;ush1c;vsx1;dscama;ckmt1;snap25a;lrrtm2;opcml;sox2;gpm6aa;dmxl2;otx5;pcdh17;crx;trpm1a;slc24…
		posterior lateral line ganglion		2.78879	5.28271e-07	4.66463e-05	77	26	six1b;gpm6ab;appb;appa;dctn1b;kif5aa;snap25b;prune2;cdh4;stmn2a;dpysl3;cadm4;nes;sncgb;dmxl2;sncb;foxd3;mbpa;scn8aa;ndrg4;neurod1;elavl3;chga;gria4a;cadm3;myo10l1

## Sheet: AllvsP2
		geneSet	description	normalizedEnrichmentScore	pValue	FDR	size	overlap	gene name
AllvsP2 GSEA	GO-BP	GO:0007167	enzyme linked receptor protein signaling pathway	2.49583	0	0	65	47	araf;bambia;bambib;bmp2b;bmp8a;cad;cemip2;cish;cpne3;ddr2a;dusp6;efna2a;efnb2b;epha2b;errfi1a;fgfr1a;fgfr4;fgfrl1a;fgfrl1b;foxc1a;foxc1b;fstl1b;grb10b;htra1a;ift20;igfbp3;il6st;inhbb;neo1a;nog3;nomo;pdgfra;ppp4cb;prex1;rasa1a;ror2;skilb;smad3a;smad6b;smad9;socs3a;spry2;tgfb3;tgif1;thbs1b;tsc22d3;znf703
		GO:0070848	response to growth factor	2.48546	0	0.000753118	36	29	anxa1a;bambia;bambib;bmp2b;bmp8a;cad;cemip2;dusp6;fgfr1a;fgfr4;fgfrl1a;fgfrl1b;foxc1a;fstl1b;htra1a;igfbp3;neo1a;nog3;ppp4cb;skilb;smad3a;smad6b;smad9;spry2;tgfb3;tgif1;thbs1b;tsc22d3;znf703
		GO:0023014	signal transduction by protein phosphorylation	2.47273	0	0.000502079	41	31	araf;bmp2b;bmp8a;csrp1a;ddr2a;dusp2;dusp5;dusp6;dusp7;dusp8a;epha2b;fgfr1a;fgfr4;gadd45ba;gadd45bb;gadd45ga;hmgb1b;inhbb;map3k14a;map4k3a;map4k5;mapk14a;mapk6;mertka;pak4;pdgfra;ror2;ryk;sh3rf1;stk3;tgfb3
		GO:0048585	negative regulation of response to stimulus	2.41856	0	0.000753118	84	56	ajuba;anxa1a;araf;bambia;bambib;bcl2l1;bcor;cish;cnot1;cnot9;ddr2a;dkk3b;dusp2;dusp5;dusp6;dusp7;dusp8a;epha2b;errfi1a;fgfr1a;fgfr4;foxc1a;grb10b;igfbp3;loxl3b;metrnla;mylipa;nog3;nomo;pdgfra;phlda3;prkaa1;prpf19;ptbp1a;ptch1;rgs3a;ror2;ryk;sema3aa;sema3bl;sema3e;sema4ba;sema4bb;sema5a;sema6dl;sema6e;sfrp2;sh3bp4a;sik1;skilb;socs3a;tnfaip6;tp53bp2b;trabd2b;wif1;yod1
		GO:0001503	ossification	2.37113	0	0.00150624	26	10	abcc6a;enpp1;entpd5a;mmp14b;panx3;phospho1;ptch1;rflnb;tgfb3;ucmaa
		GO:0072358	cardiovascular system development	2.36503	0	0.0012552	100	54	ackr3b;adgrg6;amot;amotl2a;amotl2b;c1galt1b;cad;cdc42;cemip2;colec12;cxcl8a;efnb2b;enpp2;f3b;fermt2;fli1a;fn1a;foxc1a;foxc1b;foxf1;foxf2b;hdac3;hs6st2;itga5;itgb1a;kctd10;kdm4ab;klf2a;loxl2a;loxl2b;lpar1;lrp1ab;mat2aa;ndufb11;nfkb2;notch2;pdcd10b;per2;plcd3b;plekhh1;ppp1cab;s1pr1;sat1b;sema3aa;sema3e;serpinf1;sirt1;slc2a1b;smpd3;svep1;thbs1b;thbs2b;twist1a;twist1b
		GO:0051093	negative regulation of developmental process	2.35023	0	0.00129106	53	23	enpp1;her9;id2b;id3;irf7;klf2a;klf2b;loxl2a;loxl2b;loxl3b;per2;ptch1;rflnb;s1pr1;sema3bl;sema3e;sema5a;sema6dl;serpinf1;skilb;socs3a;thbs1b;thbs2b
		GO:0031214	biomineral tissue development	2.20101	0	0.00564838	14	8	abcc6a;enpp1;entpd5a;fam20cb;galnt2;phospho1;rflnb;twist1b
		GO:0048584	positive regulation of response to stimulus	2.08688	0	0.0127193	69	43	angptl2b;anxa1a;bambia;bambib;bmp2b;bmp8a;cemip2;cntfr;colec12;cpne1;csnk1da;csnk1db;ddr2a;epha2b;fgfr1a;fgfr4;gadd45ba;gadd45bb;gadd45ga;grb10b;hmgb1b;il6st;inhbb;loxl3b;map4k3a;map4k5;mertka;myd88;nck1b;pdgfra;poglut1;ppp4cb;rhebl1;ror2;rspo2;ryk;sh3rf1;tgfb3;thbs1b;tnc;tsc22d3;ugdh;zgc:153911
		GO:0071310	cellular response to organic substance	2.08218	0	0.0122005	104	47	ackr3b;bambia;bambib;bmp8a;cad;cemip2;cntfr;creb3l1;creb3l2;crlf1a;cxcl18b;cxcl8a;entpd1;f3b;fgfr1a;fgfr4;foxc1a;fstl1b;grb10b;hsp70.3;hspa14;htra1a;igfbp3;il6st;jun;jund;ldlra;lifrb;mapk14a;mapk6;nog3;nr1d1;nr1d2b;nr4a3;ppp4cb;rxrba;sdf2l1;sh3bp4a;skilb;smad6b;smad9;socs3a;tgfb3;thbs1b;tsc22d3;uggt2;yod1
		GO:0051241	negative regulation of multicellular organismal process	2.07543	0	0.0116391	52	21	her9;id2b;id3;irf7;klf2a;klf2b;loxl2a;loxl2b;loxl3b;per2;ptch1;rflnb;s1pr1;sema3bl;sema3e;sema5a;sema6dl;serpinf1;socs3a;thbs1b;thbs2b
		GO:0061053	somite development	2.02666	0	0.0153134	35	18	bcl2l10;cap1;copb1;fn1a;foxc1a;gadd45ba;gadd45bb;her9;itga5;loxl3b;mapk14a;meox1;naa50;prrc1;rgs3a;scube2;snu13b;thbs3a
		GO:0007229	integrin-mediated signaling pathway	2.01345	0.00506329	0.016221	10	8	adam8a;fermt2;itga11a;itga5;itgb1a;itgb1bp1;loxl3b;mibp2
		GO:2000026	regulation of multicellular organismal development	1.97863	0	0.0197962	129	62	abcc6a;adgrg6;arf6b;atoh8;atp6v1f;btbd6a;casp9;cdk9;cemip2;cish;cntfr;enpp1;enpp2;errfi1a;fgfr1a;fgfr4;foxc1a;galnt2;gng5;gsc;her9;id2a;id2b;id3;il6st;irf7;itgb1a;kctd12.2;klf2a;klf2b;loxl2a;loxl2b;loxl3b;lrp1ab;mapk14a;mcrip1;myd88;nudt21;pard6gb;per2;phospho1;prdm1a;ptch1;rflnb;s1pr1;sema3aa;sema3bl;sema3e;sema5a;sema6dl;sema6e;serpinf1;si:ch211-286b5.5;sirt1;slit3;socs3a;ssh2a;stat3;tgfb3;thbs…
		GO:0010648	negative regulation of cell communication	1.95498	0.00331126	0.0216521	70	44	ajuba;araf;bambia;bambib;bcl2l1;bcor;cish;cnot1;cnot9;ddr2a;dkk3b;dusp2;dusp5;dusp6;dusp7;dusp8a;epha2b;errfi1a;fgfr1a;fgfr4;foxc1a;grb10b;igfbp3;mertka;mylipa;nog3;nomo;pdgfra;phlda3;prkaa1;prpf19;ptbp1a;ptch1;rgs3a;ror2;ryk;sfrp2;sh3bp4a;sik1;skilb;socs3a;tp53bp2b;trabd2b;wif1
		GO:0023057	negative regulation of signaling	1.95498	0.00331126	0.0216521	70	44	ajuba;araf;bambia;bambib;bcl2l1;bcor;cish;cnot1;cnot9;ddr2a;dkk3b;dusp2;dusp5;dusp6;dusp7;dusp8a;epha2b;errfi1a;fgfr1a;fgfr4;foxc1a;grb10b;igfbp3;mertka;mylipa;nog3;nomo;pdgfra;phlda3;prkaa1;prpf19;ptbp1a;ptch1;rgs3a;ror2;ryk;sfrp2;sh3bp4a;sik1;skilb;socs3a;tp53bp2b;trabd2b;wif1
		GO:0090130	tissue migration	1.91949	0.00219298	0.0259604	9	7	amot;anxa3b;fn1a;itga5;loxl2a;loxl2b;sirt1
		GO:0048511	rhythmic process	1.84973	0.0101266	0.0457728	21	14	ciarta;clockb;cry1a;csnk1da;csnk1db;egr1;ezh2;id2a;id2b;id3;nfil3;nr1d1;nr1d2b;per2
		GO:0043062	extracellular structure organization	1.8115	0.0025641	0.0511403	32	20	cemip2;col11a1b;col14a1a;col1a2;col5a2b;col8a2;creb3l2;fbln2;fbln5;has1;hmcn2;itga5;loxl2a;loxl2b;loxl3b;loxl4;mibp2;plod1a;plod2;plod3
		GO:1902531	regulation of intracellular signal transduction	1.8091	0.00338983	0.0500481	77	51	ajuba;arhgef6;bcl2l1;bcor;bmp2b;bmp8a;chuk;cish;cpne1;ddr2a;dlc1;dusp2;dusp5;dusp6;dusp7;dusp8a;enpp2;epha2b;fgfr1a;fgfr4;gadd45ba;gadd45bb;gadd45ga;gbf1;hmgb1b;il6st;inhbb;map4k3a;map4k5;mertka;myd88;p4hb;pak4;pdgfra;phlda3;prex1;prex2;prkaa1;prpf19;rasa1a;rhebl1;ror2;ryk;selenon;sh3bp4a;sh3rf1;sik1;sos2;spry2;tgfb3;tp53bp2b
		GO:0072376	protein activation cascade	-1.81537	0.00176056	0.0312526	4	4	c3a.3;cfd;fgb;fgg
		GO:0032409	regulation of transporter activity	-1.83868	0.00522648	0.0281289	12	8	cacng2a;cacng2b;cacng8a;cacng8b;scn1ba;shisa7b;si:dkey-33i11.4;stac3
		GO:0050808	synapse organization	-1.84018	0.00500835	0.029177	19	15	ache;bdnf;clstn1;clstn2;ctnna2;dbnla;dbnlb;dlg2;gphnb;mecp2;nbeaa;nlgn2a;nlgn3a;pclob;smn1
		GO:0007187	G protein-coupled receptor signaling pathway, coupled to cyclic nucleotide second messenger	-1.8606	0.00511945	0.0262824	15	10	adcy6a;adcyap1b;adgrb1a;chga;chrm2a;gna11b;gnao1a;gnas;gnat2;rxfp2a
		GO:0051606	detection of stimulus	-1.91309	0	0.0167906	9	7	gna11b;gnat2;grk7a;opn1lw2;opn1sw1;opn1sw2;stm
		GO:0032879	regulation of localization	-1.93241	0	0.0145845	112	43	adcyap1b;apoa1a;apoa1b;apoa4b.2;apoea;cacng2a;cacng2b;cacng8a;cacng8b;casq1b;casq2;chga;cplx2;cplx2l;cplx4a;dpysl3;jph1a;jph1b;jph3;kcna1a;kcnc1a;kcnd2;kcnj11l;kcnj14;ncaldb;nexmifb;plxna4;prox1a;ptk2bb;rbpms2b;scn1ba;scn1lab;shisa7b;si:dkey-33i11.4;stac3;stk10;syt11a;syt1a;syt2a;syt3;syt5b;tmsb;unc119b
		GO:0051259	protein complex oligomerization	-1.94994	0.0034662	0.0132849	14	9	aep1;hbbe2;kcna1a;kcna7;kcnc1a;kcnd2;tdo2a;trpm1a;uox
		GO:0051668	localization within membrane	-1.98479	0.00340716	0.00981195	13	7	ap3d1;cacng2a;cacng2b;cacng8a;cacng8b;gphnb;kif5aa
		GO:0043112	receptor metabolic process	-1.99789	0	0.00914503	5	4	cacng2a;cacng2b;cacng8a;cacng8b
		GO:0035637	multicellular organismal signaling	-2.04413	0	0.00550645	7	7	cacng2a;cacng2b;cacng8a;cacng8b;scn1ba;scn1lab;scn4ab
		GO:0042157	lipoprotein metabolic process	-2.06659	0	0.00505946	14	9	apoa1a;apoa1b;apoa4b.2;apoc1;apoea;golga7ba;hhatla;mttp;si:rp71-1g18.13
		GO:0015850	organic hydroxy compound transport	-2.07834	0.00165563	0.00530491	22	11	apoa1a;apoa1b;apoa4b.2;apoea;chga;rbp4l;stra6;syt1a;syt2a;syt3;syt5b
		GO:0007215	glutamate receptor signaling pathway	-2.15353	0.00177305	0.00240502	12	8	cacng2a;cacng2b;cacng8a;cacng8b;gria2b;grin2ab;grin2da;shisa7b
		GO:0006812	cation transport	-2.19987	0	0.0016288	91	41	adcyap1b;atp1a3a;atp1b3b;atp2a1l;atp2b1b;cacng2a;cacng2b;cacng8a;cacng8b;casq1b;casq2;cnga1a;cox8b;jph1a;jph1b;jph3;kcna1a;kcna7;kcnc1a;kcnd2;kcnj11l;kcnj14;micu3b;rhbg;scn1ba;scn1lab;scn4ab;shisa7b;si:dkey-33i11.4;slc24a2;slc24a6a;slc5a7a;snap25a;stac3;syt11a;syt1a;syt2a;syt3;syt5b;trpc4a;ucp1
		GO:0001505	regulation of neurotransmitter levels	-2.25751	0	0.000831367	27	19	abat;agxtb;chata;cplx2;cplx2l;cplx4a;gad2;hsp90aa1.1;lin7a;otofa;ppfia3;slc5a7a;snap25a;snap25b;syt11a;syt1a;syt2a;syt3;syt5b
		GO:0042391	regulation of membrane potential	-2.26761	0	0.00099764	11	10	adcyap1b;gabra1;gabrz;glrbb;grin2ab;grin2da;scn1ba;scn1lab;scn4ab;slc26a6
		GO:0098660	inorganic ion transmembrane transport	-2.29331	0	0.0010689	73	45	atp1a3a;atp1b2b;atp1b3b;atp2a1l;atp2b1b;atp6v0cb;cacng2a;cacng2b;cacng8a;cacng8b;casq1a;casq1b;casq2;cox8b;gabra1;glrbb;itpr3;jph1a;jph1b;jph2;jph3;kcna1a;kcna7;kcnc1a;kcnd2;kcnj11l;kcnj14;kcnma1a;micu3b;ndufa4;orai1b;pm20d1.2;scn1ba;scn1lab;scn4ab;si:dkey-33i11.4;slc24a2;slc24a6a;slc26a6;slc8a4a;snap25a;snap25b;stac3;trpc4a;ucp1
		GO:0099504	synaptic vesicle cycle	-2.34592	0	0.0007126	18	14	ap3d1;cplx2;cplx2l;cplx4a;nlgn2a;nlgn3a;otofa;slc32a1;snap25a;syt11a;syt1a;syt2a;syt3;syt5b
		GO:0006836	neurotransmitter transport	-2.52617	0	0.0003563	25	18	adcyap1b;cplx2;cplx2l;cplx4a;lin7a;otofa;ppfia3;slc32a1;slc5a7a;slc6a19a.1;slc6a1a;slc6a1b;snap25a;syt11a;syt1a;syt2a;syt3;syt5b
		GO:0003008	system process	-3.05373	0	0	87	56	ace2;adcyap1b;atp1b2b;cacng2a;cacng2b;cacng8a;cacng8b;cald1b;casq1b;casq2;chga;chrm2a;crx;cryaa;gabra1;gabrz;glrbb;gnat2;gng13a;gng13b;grin2ab;grin2da;grk7a;igfn1.1;igfn1.3;iqgap2;lmod1b;lrrc39;mybpc3;mybphb;myom1a;myom2a;opn1lw2;opn1sw1;opn1sw2;otofa;otofb;pde6gb;prph2a;prph2b;rpe65a;scn1ba;scn1lab;scn4ab;slc24a2;stac3;tnnc1b;tnni2a.1;tnni2b.1;tnni2b.2;tnnt2c;tnnt2e;tnnt3a;tnnt3b;unc119b;whrna
AllvsP2 GSEA	GO-CC	geneSet	description	normalizedEnrichmentScore	pValue	FDR	size	overlap	gene name
		GO:0044421	extracellular region part	2.35432	0	0.00124938	119	51	bmp8a;ccn1;ccn2a;ccn2b;chadlb;col11a1b;col5a2b;col8a2;colec12;cpxm1a;crispld1a;crispld1b;cxcl18b;cxcl8a;dkk3b;ecm1b;ecrg4a;enpp2;fbln2;fbln5;fn1a;igfbp3;inhbb;loxa;loxl2a;loxl2b;loxl3b;loxl4;matn4;metrnla;mmp14b;pltp;prelp;qsox1;rspo2;scube2;sema3bl;sema3e;sema6dl;serpine2;serpinf1;serpinh1a;sfrp2;si:ch211-106n13.3;sod3b;tgfb3;thbs1b;thbs2b;tnfaip6;tnn;vasnb
		GO:0005581	collagen trimer	1.9272	0.0045045	0.0331084	7	4	c1qtnf5;col11a1b;col8a2;plod2
		GO:0005783	endoplasmic reticulum	1.68257	0	0.0827086	145	66	b3gnt2b;calub;cers2a;cers2b;ch25h;copg2;creb3l2;ddost;derl1;derl2;elovl1b;ergic1;fgfr4;fibinb;golt1bb;gpat3;hm13;ier3ip1;kdelr2a;kdelr3;lman2;loxl2a;loxl2b;mfsd2ab;nck1b;npc2;osbpl3b;ostc;p3h2;p4ha1b;p4ha2;p4hb;pdia4;pef1;plod1a;plod2;plod3;poglut1;psmg1;rcn1;rdh10b;reep3b;rer1;rpe65b;sdf2l1;sec61a1;sec61a1l;selenof;selenon;selenot1b;sgms1;sgms2a;slc35b1;spcs3;sppl2;sptssa;thbs4b;tmed10;tmed9;tra…
		GO:0005667	transcription factor complex	1.66338	0.00849858	0.0778777	40	25	ajuba;cbfb;clockb;crema;cry1a;elmsan1b;fosab;gtf2f2a;hif1al;jun;jund;ldb1a;mafk;nfatc4;nfya;nfyc;nr1d1;nr1d2b;nr1h3;nr4a3;six2a;smad3a;smad6b;smad9;tcf3b
		GO:0044297	cell body	-1.85185	0.00518135	0.00950921	10	9	adcyap1b;gng3;hsp90aa1.1;kcnc1a;map1ab;map1b;map1sa;map1sb;smn1
		GO:0098797	plasma membrane protein complex	-2.05145	0.00149925	0.00137182	55	28	atp1b2b;atp1b3b;c9;cacng2a;cacng2b;cacng8a;cacng8b;cdh4;gna11b;gnao1a;gnas;gnat2;gng13a;gng13b;gng3;gria2b;grin2ab;grin2da;kcna1a;kcna7;kcnc1a;kcnd2;lin7a;scn1ba;scn1lab;scn4ab;shisa7b;stac3
		GO:0015629	actin cytoskeleton	-2.09399	0	0.000857388	68	32	bin2a;cap2;gas7a;igfn1.1;igfn1.3;lmod1b;mybpc3;mybphb;myh7;myhb;myhz1.1;myhz1.2;myhz2;myo10l1;myo18aa;myom1a;myom2a;myoz1a;ppp1r9bb;si:ch211-106h4.9;smtnl1;synpo2lb;tnnc1b;tnni2a.1;tnni2b.1;tnni2b.2;tnnt2c;tnnt2e;tnnt3a;tnnt3b;tpm2;tpma
		GO:0098590	plasma membrane region	-2.28792	0	0	49	27	add2;add3b;arl13a;cacng2a;cacng2b;cacng8a;cacng8b;cav3;cavin4a;chrm2a;clstn1;eps8l3b;gabra1;glrbb;gphnb;gria2b;grin2ab;grin2da;kcnc1a;lin7a;mttp;otofa;pard3ba;podxl;rhbg;shisa7b;vamp2
		GO:0045111	intermediate filament cytoskeleton	-2.37835	0	0	22	17	bfsp2;evpla;gfap;iffo1b;krt15;krt5;krt91;krt97;krtt1c19e;nefma;nefmb;nes;ngs;ppl;si:dkey-33c12.3;zgc:65851;zgc:92380
		GO:0044430	cytoskeletal part	-2.40874	0	0	143	72	bfsp2;bin2a;cap2;ccdc15;desma;dync1i1;evpla;fbxo5;fign;gas7a;gfap;iffo1b;igfn1.1;igfn1.3;kif1aa;kif21a;kif3cb;kif5aa;krt15;krt5;krt91;krt97;krtt1c19e;lmod1b;map1ab;map1b;map1sb;map4l;map6a;map6b;mllt11;mybpc3;mybphb;myh7;myhb;myhz1.1;myhz1.2;myhz2;myo10l1;myo18aa;myom1a;myom2a;nefma;nefmb;nes;ngs;ppl;rp1l1a;rp1l1b;si:ch211-106h4.9;si:ch73-199g24.2;si:dkey-33c12.3;smtnl1;tnnc1b;tnni2a.1;tnni2b.1;t…
		GO:1990351	transporter complex	-2.49226	0	0	28	21	atp1b2b;atp1b3b;cacng2a;cacng2b;cacng8a;cacng8b;gria2b;grin1b;grin2ab;grin2da;kcna1a;kcna7;kcnc1a;kcnd2;kcnma1a;scn1ba;scn1lab;scn4ab;shisa7b;stac3;trpc4a
		GO:0099080	supramolecular complex	-2.50226	0	0	113	63	bfsp2;casq1a;casq1b;casq2;cavin4a;chl1a;desma;evpla;gas7a;gfap;hsp90aa1.1;iffo1b;igfn1.1;igfn1.3;kif1aa;kif21a;kif3cb;kif5aa;krt15;krt5;krt91;krt97;krtt1c19e;lmod1b;lrrc39;map1ab;map1b;map1sb;map4l;map6a;map6b;mybpc3;mybphb;myom1a;myom2a;myoz1a;nefma;nefmb;nes;ngs;nrap;ppl;si:ch73-199g24.2;si:dkey-33c12.3;smtnl1;spega;synpo2lb;tnnc1b;tnni2a.1;tnni2b.1;tnni2b.2;tnnt2c;tnnt2e;tnnt3a;tnnt3b;tpm2;tpm…
		GO:0042995	cell projection	-2.9092	0	0	106	66	adcyap1b;ap3d1;apba2b;arl13a;bdnf;calb2a;camk2d1;camk2d2;cckb;cdkl5;chata;chrm2a;clstn1;cplx2;cplx2l;cplx4a;ctnna2;dpysl3;dscamb;dscaml1;elavl4;eps8l1b;eps8l3b;gabra1;gabrz;glrbb;gna11b;gng3;gphnb;kcnc1a;kif1aa;kif5aa;map1ab;map1b;map1sb;map4l;nptna;opn1lw2;opn1sw1;opn1sw2;podxl;ppp1r9bb;ptk2bb;rltgr;rp1l1a;rp1l1b;scn1lab;scn4ab;shisa7b;si:dkey-220f10.4;slc32a1;slc6a1a;slc6a1b;snap25a;stmn1b;stmn…
		GO:0045202	synapse	-2.94519	0	0	77	57	adcyap1b;add2;add3b;ap3d1;apba2b;atp6v0cb;bdnf;cacng2a;cacng2b;cacng8a;cacng8b;calb2a;chrm2a;clstn1;cplx2;cplx2l;cplx4a;dlg2;erc1a;gabra1;gabrz;glrbb;gng3;gphnb;gria2b;grin1b;grin2ab;grin2da;kif5aa;lin7a;map1ab;map1b;map1sa;map1sb;nlgn2a;nlgn3a;nrn1a;otofa;pclob;ppfia3;ppp1r9bb;ptk2bb;shisa7b;slc32a1;snap25a;snap25b;sv2a;syngr3a;syngr3b;sypa;sypb;syt11a;syt1a;syt2a;syt3;syt4;syt5b
		GO:0097458	neuron part	-3.42488	0	0	106	77	adcyap1b;add2;add3b;ap3d1;apba2b;bdnf;cacng2a;cacng2b;cacng8a;cacng8b;calb2a;camk2d1;camk2d2;cckb;cdkl5;chata;chrm2a;clstn1;cplx2;cplx2l;cplx4a;ctnna2;dpysl3;dscamb;dscaml1;elavl4;erc1a;gabra1;gabrz;glrbb;gna11b;gng3;gphnb;grin2ab;grin2da;hsp90aa1.1;kcnc1a;kif1aa;kif5aa;lin7a;map1ab;map1b;map1sb;map4l;nlgn2a;nlgn3a;nptna;opn1lw2;opn1sw1;opn1sw2;otofa;pclob;ppfia3;ppp1r9bb;ptk2bb;scn1lab;scn4ab;sh…
AllvsP2 GSEA	GO-MF	geneSet	description	normalizedEnrichmentScore	pValue	FDR	size	overlap	gene name
		GO:0001067	regulatory region nucleic acid binding	1.95628	0	0.0513195	73	36	atf3;atf4b;barx1;cdk9;ciarta;creb3l1;creb3l2;elmsan1b;fosab;fosb;fosl1a;glis2a;her9;hif1al;irf2bp1;irf2bp2a;irf2bp2b;irf7;irf9;jdp2b;jun;jund;klf2a;mafk;nfatc4;nr1d1;nr1d2b;nr4a3;nrf1;per2;prdm1a;rel;si:dkey-23i12.7;six2a;tefa;twist1b
		GO:0003690	double-stranded DNA binding	1.92807	0.003003	0.0473175	77	35	atf3;atf4b;barx1;ciarta;creb3l1;creb3l2;egr1;fosab;fosb;fosl1a;glis2a;her9;hif1al;hnrnpdl;irf2bp1;irf2bp2a;irf2bp2b;jdp2b;jun;jund;mafk;nfatc4;nr1d1;nr1d2b;nr4a3;nrf1;per2;prdm1a;rel;rpa2;si:dkey-23i12.7;six2a;tefa;twist1b;zgc:91944
		GO:0030246	carbohydrate binding	1.92484	0.00761421	0.038984	21	11	colec12;enpp1;enpp2;galnt2;mrc2;p3h2;p4ha1b;p4ha2;plod1a;plod2;plod3
		GO:0030594	neurotransmitter receptor activity	-1.72191	0.0196078	0.0463976	8	5	chrm2a;gabra1;gria2b;grin2ab;grin2da
		GO:0042165	neurotransmitter binding	-1.73862	0.0110092	0.0444123	5	4	glrbb;slc5a7a;slc6a1a;slc6a1b
		GO:0030276	clathrin binding	-1.8078	0.0214669	0.0286263	8	7	nsg2;syt11a;syt1a;syt2a;syt3;syt4;syt5b
		GO:0003774	motor activity	-1.84406	0.00322061	0.0223232	30	12	dync1i1;kif1aa;kif21a;kif3cb;kif5aa;myh7;myhb;myhz1.1;myhz1.2;myhz2;myo10l1;myo18aa
		GO:0008289	lipid binding	-1.89583	0	0.0166726	72	24	apoa1a;apoa1b;apoa4b.2;apoda.2;apoea;bin2a;clvs2;esrrga;fabp10a;fabp1b.1;fabp6;gc;mttp;pard3ba;rbp2a;rbp2b;rbp4l;si:dkey-220f10.4;stra6;syt1a;syt2a;syt3;syt5b;vil1
		GO:0005326	neurotransmitter transporter activity	-1.89809	0.00359066	0.0182947	6	5	slc32a1;slc5a7a;slc6a19a.1;slc6a1a;slc6a1b
		GO:0000149	SNARE binding	-1.90818	0.00162602	0.0189018	21	10	cplx2;cplx2l;cplx4a;snap25a;syt1a;syt2a;syt3;syt5b;txlnba;txlnbb
		GO:0043178	alcohol binding	-2.00477	0	0.00874694	9	6	apoa1a;apoa1b;apoa4b.2;apoea;stra6;trpc4a
		GO:0016247	channel regulator activity	-2.05223	0.00178253	0.00680044	9	7	cacng2a;cacng2b;cacng8a;cacng8b;scn1ba;sgk2a;si:dkey-33i11.4
		GO:0008092	cytoskeletal protein binding	-2.24366	0	0.00184794	131	59	actn3b;add2;add3b;cald1b;cap2;cdh4;ctnna2;dbnla;epb41b;eps8l3b;ezra;gas7a;hcls1;igfn1.1;igfn1.3;kif1aa;kif21a;kif3cb;kif5aa;lmod1b;lzts1;map1ab;map1b;map1sb;map4l;map6a;map6b;mtus2a;mybpc3;mybphb;myh7;myhb;myhz1.1;myhz1.2;myhz2;myo10l1;myo18aa;myom1a;myom2a;myoz1a;nrap;ppp1r9bb;si:ch211-106h4.9;stmn1b;stmn2a;stmn2b;stmn4;stmn4l;synpo2lb;tmsb;tnnc1b;tnnt2c;tnnt2e;tnnt3a;tnnt3b;tpm2;tpma;vil1;zgc:1…
		GO:0022803	passive transmembrane transporter activity	-2.39872	0	0.000492785	54	31	cacng2a;cacng2b;cacng8a;cacng8b;cnga1a;gabra1;gabrz;glrbb;gria2b;grin2ab;grin2da;jph1a;jph1b;jph3;kcna1a;kcna7;kcnc1a;kcnd2;kcnj11l;kcnj14;mipb;rltgr;scn1ba;scn1lab;scn4ab;slc24a2;slc24a6a;snap25a;tmc2b;trpc4a;trpm1a
		GO:0008324	cation transmembrane transporter activity	-2.42174	0	0.000369589	69	45	atp1a3a;atp1b2b;atp1b3b;atp2a1l;atp2b1b;atp6v0cb;cacng2a;cacng2b;cacng8a;cacng8b;cnga1a;cox8b;gria2b;grin1b;grin2ab;grin2da;itpr3;jph1a;jph1b;jph2;jph3;kcna1a;kcna7;kcnc1a;kcnd2;kcnj11l;kcnj14;kcnma1a;ndufa4;orai1b;rhbg;scn1ba;scn1lab;scn4ab;slc24a2;slc24a6a;slc32a1;slc5a7a;slc6a19a.1;slc6a1a;slc6a1b;slc8a4a;snap25a;snap25b;trpc4a
		GO:0015318	inorganic molecular entity transmembrane transporter activity	-2.43719	0	0	95	46	atp1a3a;atp1b3b;atp2a1l;atp2b1b;cacng2a;cacng2b;cacng8a;cacng8b;cnga1a;cox8b;gabra1;gabrz;glrbb;gria2b;grin2ab;grin2da;jph1a;jph1b;jph3;kcna1a;kcna7;kcnc1a;kcnd2;kcnj11l;kcnj14;mipb;rbp4l;rltgr;scn1ba;scn1lab;scn4ab;slc16a12a;slc24a2;slc24a6a;slc26a6;slc32a1;slc43a2b;slc5a7a;slc6a19a.1;slc6a1a;slc6a1b;snap25a;stra6;tmc2b;trpc4a;trpm1a
AllvsP2 GSEA	KEGG	geneSet	description	normalizedEnrichmentScore	pValue	FDR	size	overlap	gene name
		dre04060	Cytokine-cytokine receptor interaction	2.84615	0	0	26	19	ackr3b;bmp3;bmp4;bmp5;bmp8a;bmpr1aa;bmpr1ab;bmpr2b;cntfr;cxcl8a;il13ra1;il6st;inhbb;lepa;tgfb2;tgfb3;tnfb;tnfrsf11a;tnfrsf1a
		dre04350	TGF-beta signaling pathway	2.77778	0	0	35	22	bambia;bambib;bmp4;bmp5;bmp8a;bmpr1aa;bmpr1ab;bmpr2b;id2a;id2b;id3;inhbb;ltbp1;mycb;nog3;ppp2ca;ppp2r1ba;smad6b;smad9;tgfb2;tgfb3;thbs1b
		dre04218	Cellular senescence	2.19662	0.00315457	0.00783862	53	26	calm3b;capn2a;cdk2;cdkn1a;cxcl8a;gadd45ab;gadd45ba;gadd45bb;gadd45ga;igfbp3;mapk14a;mycb;nfatc1;nfatc4;ppp1caa;ppp1cab;ppp1cbl;rbb4l;rhebl1;rras;serpine1;sirt1;tgfb2;tgfb3;zfp36l1a;zfp36l1b
		dre04010	MAPK signaling pathway	2.14479	0	0.0107205	94	53	araf;atf4b;cacna1g;cdc25b;cdc42;crkl;dusp1;dusp2;dusp4;dusp5;dusp7;dusp8a;efna2a;epha2a;epha2b;fgfr1a;fgfr3;fgfr4;flna;flncb;fosab;gadd45ab;gadd45ba;gadd45bb;gadd45ga;gna12a;gng12a;hsp70.3;hsp70l;hspa8;jun;jund;map3k14a;map4k3a;mapk14a;mknk1;mycb;myd88;nfatc1;nfkb2;nr4a1;pdgfra;pdgfrb;rac1a;relb;rps6kal;rras;sos2;stk3;tgfb2;tgfb3;tnfrsf1a;traf2b
		dre04933	AGE-RAGE signaling pathway in diabetic complications	2.13337	0	0.00857637	43	13	cxcl8a;egr1;f3b;fn1a;jun;mmp2;nfatc1;pim2;plcd3b;rac1a;serpine1;tgfb2;tgfb3
		dre04310	Wnt signaling pathway	2.08833	0	0.0108357	44	18	bambia;bambib;fosl1a;fzd2;fzd7a;fzd7b;fzd8a;fzd9b;jun;mycb;nfatc1;nfatc4;rac1a;serpinf1;sfrp2;siah1;wif1;wnt11
		dre04115	p53 signaling pathway	2.07275	0	0.0108687	33	18	aifm2;bcl2l1;casp9;ccng1;cd82b;cdk2;cdkn1a;ei24;gadd45ab;gadd45ba;gadd45bb;gadd45ga;igfbp3;pmaip1;serpine1;si:dkey-42i9.6;siah1;thbs1b
		dre05132	Salmonella infection	2.06121	0.00253165	0.0103746	22	10	arpc1b;cxcl8a;flna;flncb;fosab;jun;myd88;rab7b;rac1a;rhogc
		dre04510	Focal adhesion	1.93678	0	0.0247454	73	40	actn1;bcar1;capn2a;cdc42;col1a1a;col1a1b;col1a2;col6a3;col6a4a;crkl;dock1;flna;flncb;fn1a;itga10;itga11a;itga5;itgb1a;itgb1b;itgb5;jun;lama4;lamb1a;myl12.1;myl12.2;parvaa;pdgfra;pdgfrb;ppp1caa;ppp1cab;ppp1cbl;ptenb;rac1a;sos2;thbs1b;thbs2a;thbs3a;thbs4b;tnc;tnn
		dre04141	Protein processing in endoplasmic reticulum	1.89067	0	0.0322305	63	45	atf4a;atf4b;capn2a;ddost;derl1;derl2;dnajb1b;dnajc5ga;herpud1;hsp70.3;hsp70l;hsp90b1;hspa5;hspa8;lman2;man1a1;man1a2;mbtps1;p4hb;pdia4;pdia6;rpn2;rrbp1b;sec13;sec23a;sec24d;sec31a;sec61a1;sec61a1l;skp1;ssr1;ssr3;ssr4;stt3a;syvn1;traf2b;tram1;txndc5;ube2d2l;ube2g1b;ube2g2;uggt2;yod1;zgc:153993;zgc:175088
		dre03010	Ribosome	1.8824	0.00519481	0.0309353	22	21	mrpl16;mrpl23;mrpl3;mrpl30;mrps10;mrps6;rpl15;rpl19;rpl22l1;rpl32;rpl39;rpl4;rps20;rps26;rps3a;rps6;rps7;rps9;rpsa;rsl24d1;zgc:171772
		dre04620	Toll-like receptor signaling pathway	1.87027	0.00478469	0.0305476	15	9	ctsk;cxcl8a;fosab;irf7;jun;mapk14a;myd88;nfkbiab;rac1a
		dre00240	Pyrimidine metabolism	1.84928	0.00274725	0.0327732	24	22	cad;cmpk;ctps1a;enpp1;entpd1;entpd5a;entpd6;nt5c3a;nt5e;pnp5a;pold1;polr1d;polr2a;polr2b;polr2c;polr2eb;polr2h;polr2i;prim2;rrm1;uck2b;uprt
		dre04810	Regulation of actin cytoskeleton	1.73496	0.00327869	0.0760807	65	35	actn1;araf;arpc1b;arpc2;arpc3;bcar1;cdc42;crkl;dock1;fgfr1a;fgfr3;fgfr4;fn1a;gna12a;gng12a;iqgap1;itga10;itga11a;itga5;itgb1a;itgb1b;itgb5;lpar1;myl12.1;myl12.2;pdgfra;pdgfrb;ppp1caa;ppp1cab;ppp1cbl;rac1a;rras;scinlb;sos2;ssh2a
		dre04512	ECM-receptor interaction	1.73108	0.0141243	0.0734986	37	12	fn1a;itga10;itga11a;itgb1a;itgb1b;itgb5;lamb1a;sdc4;thbs1b;thbs2a;thbs3a;tnn
		dre04744	Phototransduction	-1.84945	0.00343053	0.0573333	13	10	calm1b;calm3a;cnga1b;gnat2;gnb1a;grk1b;grk7a;pde6gb;rcvrn2;rgs9a
		dre04080	Neuroactive ligand-receptor interaction	-1.95542	0	0.0246296	28	15	adcyap1r1a;chrm2a;gabra1;gabrb2a;glrbb;gria1a;gria2b;gria4a;grin1a;grin2ab;grin2da;grm5a;plg;prlra;prss1
		dre04261	Adrenergic signaling in cardiomyocytes	-2.21808	0	0.00197531	61	33	adcy6a;atp1a1b;atp1a2a;atp1a3a;atp1a3b;atp1b1b;atp1b2b;atp1b3b;atp2b2;atp2b3b;bcl2b;cacna1fb;cacng1a;cacng2a;cacng8b;calm1b;calm3a;camk2a;camk2d1;camk2d2;creb3l3a;gnas;myh7;myh7l;myl4;ppp2r2ca;scn1ba;scn4ba;si:ch211-139a5.9;tnnc1b;tnnt2a;tpm2;tpma
		dre04020	Calcium signaling pathway	-2.23593	0	0.00185185	49	37	atp2a1;atp2a1l;atp2b1a;atp2b2;atp2b3b;cacna1ab;cacna1fb;calm1a;calm1b;calm3a;camk2a;camk2d1;camk2d2;chrm2a;gna11b;gnas;grin1a;grin1b;grin2aa;grin2ab;grin2da;grm5a;itpr3;mylk4a;mylk4b;orai1b;plcg2;ppifb;ppp3cb;ptk2bb;ryr1a;ryr1b;ryr3;si:dkey-28b4.8;slc8a4a;sphk2;tnnc1b
		dre04260	Cardiac muscle contraction	-2.70066	0	0	25	20	atp1a1b;atp1a2a;atp1a3a;atp1a3b;atp1b1b;atp1b2b;atp1b3b;cacna1fb;cacng1a;cacng2a;cacng8b;cox8b;myh7;myh7l;myl4;si:ch211-139a5.9;tnnc1b;tnnt2a;tpm2;tpma
AllvsP2 GSEA	Panther	geneSet	description	normalizedEnrichmentScore	pValue	FDR	size	overlap	gene name
		P00037	Ionotropic glutamate receptor pathway	-1.65377	0.026738	0.0509977	6	5	camk2d1;gria2b;grin1b;snap25a;snap25b
		P00001	Adrenaline and noradrenaline biosynthesis	-1.6636	0.0252708	0.0500791	5	5	ddc;slc6a19a.1;snap25a;snap25b;vamp2
		P05916	Opioid prodynorphin pathway	-1.69944	0.0253807	0.0406377	10	8	gnao1b;gnb1a;gnb3a;gnb3b;gng3;snap25a;snap25b;vamp2
		P05917	Opioid proopiomelanocortin pathway	-1.69944	0.0253807	0.0406377	10	8	gnao1b;gnb1a;gnb3a;gnb3b;gng3;snap25a;snap25b;vamp2
		P04373	5HT1 type receptor mediated signaling pathway	-1.70048	0.0223752	0.0468068	9	7	gnb1a;gnb3a;gnb3b;gng3;snap25a;snap25b;vamp2
		P05915	Opioid proenkephalin pathway	-1.70048	0.0223752	0.0468068	9	7	gnb1a;gnb3a;gnb3b;gng3;snap25a;snap25b;vamp2
		P04380	Cortocotropin releasing factor receptor signaling pathway	-1.71634	0.029361	0.0504218	10	8	gna11b;gnb1a;gnb3a;gnb3b;gng3;snap25a;snap25b;vamp2
		P04374	5HT2 type receptor mediated signaling pathway	-1.71634	0.029361	0.0504218	10	8	gna11b;gnb1a;gnb3a;gnb3b;gng3;snap25a;snap25b;vamp2
		P00039	Metabotropic glutamate receptor group III pathway	-1.77531	0.0103627	0.041598	11	8	gnb1a;gnb3a;gnb3b;gng3;gria2b;grin1b;snap25a;snap25b
		P04378	Beta2 adrenergic receptor signaling pathway	-1.80371	0.00520833	0.0380016	8	7	gnb1a;gnb3a;gnb3b;gng3;snap25a;snap25b;vamp2
		P04377	Beta1 adrenergic receptor signaling pathway	-1.80371	0.00520833	0.0380016	8	7	gnb1a;gnb3a;gnb3b;gng3;snap25a;snap25b;vamp2
		P04379	Beta3 adrenergic receptor signaling pathway	-1.80371	0.00520833	0.0380016	8	7	gnb1a;gnb3a;gnb3b;gng3;snap25a;snap25b;vamp2
		P04376	5HT4 type receptor mediated signaling pathway	-1.80371	0.00520833	0.0380016	8	7	gnb1a;gnb3a;gnb3b;gng3;snap25a;snap25b;vamp2
		P04394	Thyrotropin-releasing hormone receptor signaling pathway	-1.88188	0.00528169	0.0416428	9	8	gna11b;gnb1a;gnb3a;gnb3b;gng3;snap25a;snap25b;vamp2
		P04391	Oxytocin receptor mediated signaling pathway	-1.88188	0.00528169	0.0416428	9	8	gna11b;gnb1a;gnb3a;gnb3b;gng3;snap25a;snap25b;vamp2
		P00044	Nicotinic acetylcholine receptor signaling pathway	-2.06411	0	0.0140006	10	6	myh7;myhb;myhz1.1;myhz1.2;myhz2;snap25a
AllvsP2 GSEA	Reactome	geneSet	description	normalizedEnrichmentScore	pValue	FDR	size	overlap	gene name
		R-DRE-1474290	Collagen formation	2.4854	0	0.00480273	29	19	cd151;cd151l;col11a1b;col14a1a;col1a2;col5a2b;col8a2;loxl2a;loxl2b;p3h2;p4ha1b;p4ha2;p4hb;pcolcea;plod1a;plod2;plod3;serpinh1a;serpinh1b
		R-DRE-1474244	Extracellular matrix organization	2.46555	0	0.00400227	70	38	adam8a;adam8b;bgna;capns1b;cd151;cd151l;col11a1b;col14a1a;col5a2b;col8a2;ddr2a;fbln2;fbln5;fn1a;itga10;itga11a;itga5;itgb1a;lamb1b;loxl2a;loxl2b;ltbp1;lum;matn4;mmp14b;p3h2;p4ha1b;p4ha2;pcolcea;plod1a;plod2;plod3;serpinh1a;serpinh1b;tgfb3;thbs1b;timp2b;tnn
		R-DRE-5173105	O-linked glycosylation	2.25812	0	0.0197445	10	8	adamts18;b3gnt2b;cfp;galnt2;sema5a;thbs1b;thbs2a;thbs2b
		R-DRE-9006936	Signaling by TGF-beta family members	2.19178	0	0.0288164	24	19	acvrl1;bambia;bambib;bmp2b;bmpr1aa;cdk9;drap1;fstb;fstl1b;fstl3;furina;inhbb;nog1;skila;skilb;smad3a;smad6b;smad9;tgif1
		R-DRE-1650814	Collagen biosynthesis and modifying enzymes	2.18555	0	0.024654	24	15	col11a1b;col14a1a;col1a2;col5a2b;col8a2;p3h2;p4ha1b;p4ha2;p4hb;pcolcea;plod1a;plod2;plod3;serpinh1a;serpinh1b
		R-DRE-1630316	Glycosaminoglycan metabolism	2.17259	0	0.0237468	10	8	b3gnt2b;bgna;chp1;chsy1;cspg4;has1;lum;prelp
		R-DRE-948021	Transport to the Golgi and subsequent modification	2.16092	0	0.0224127	35	24	arcn1b;arf4a;arf5;copb1;copg2;csnk1da;csnk1db;kdelr2a;lman2;man1a1;man1a2;mcfd2;mgat1a;napab;napga;ppp6c;sec13;stx5a;tfg;tmed10;tmed9;tmem115;trappc5;zgc:77650
		R-DRE-199977	ER to Golgi Anterograde Transport	2.14363	0	0.0230131	32	21	arcn1b;arf4a;arf5;copb1;copg2;csnk1da;csnk1db;kdelr2a;lman2;mcfd2;napab;napga;ppp6c;sec13;stx5a;tfg;tmed10;tmed9;tmem115;trappc5;zgc:77650
		R-DRE-6783589	Interleukin-6 family signaling	2.13694	0	0.0213455	7	7	cntfr;crlf1a;il6st;lifrb;socs3a;socs3b;stat3
		R-DRE-8939211	ESR-mediated signaling	2.13	0	0.0181922	18	16	cbfb;cdk9;ddx5;gtf2f2a;h3f3c;hist1h4l;hist2h2l;kat5a;mycb;polr2c;polr2eb;polr2h;polr2i;prmt1;ptges3a;znf217
		R-DRE-9018519	Estrogen-dependent gene expression	2.13	0	0.0181922	18	16	cbfb;cdk9;ddx5;gtf2f2a;h3f3c;hist1h4l;hist2h2l;kat5a;mycb;polr2c;polr2eb;polr2h;polr2i;prmt1;ptges3a;znf217
		R-DRE-446203	Asparagine N-linked glycosylation	2.11357	0	0.0206784	50	32	arcn1b;arf4a;arf5;copb1;copg2;csnk1da;csnk1db;derl1;derl2;dpm1;kdelr2a;lman2;man1a1;man1a2;mcfd2;mgat1a;napab;napga;npl;pmm2;ppp6c;sec13;stx5a;syvn1;tfg;tmed10;tmed9;tmem115;trappc5;uap1;uggt2;zgc:77650
		R-DRE-6811434	COPI-dependent Golgi-to-ER retrograde traffic	2.08698	0.00255102	0.0264766	14	11	arcn1b;arf4a;arf5;copb1;copg2;kdelr2a;napab;napga;tmed10;tmed9;zgc:77650
		R-DRE-2028269	Signaling by Hippo	2.05231	0.00445434	0.0359061	8	7	amot;amotl2a;amotl2b;lats2;mob1ba;sav1;stk3
		R-DRE-5173214	O-glycosylation of TSR domain-containing proteins	2.04588	0.00231481	0.0356469	7	6	adamts18;cfp;sema5a;thbs1b;thbs2a;thbs2b
		R-DRE-6806834	Signaling by MET	2.00229	0	0.0500284	24	14	arf6a;arf6b;col11a1b;col1a2;col5a2b;crkl;eps15;fn1a;itgb1a;lamb1b;rac1a;stam;stam2;stat3
		R-DRE-5668541	TNFR2 non-canonical NF-kB pathway	2.00143	0	0.0478389	28	24	map3k14a;nfkb2;psma2;psma3;psma5;psma6a;psmb1;psmb4;psmb7;psmc3;psmc4;psmc5;psmc6;psmd10;psmd11b;psmd13;psmd8;psmd9;psme3;psme4b;si:rp71-45k5.4;skp1;tnfb;tnfrsf11a
		R-DRE-6811442	Intra-Golgi and retrograde Golgi-to-ER traffic	1.99153	0	0.0506955	28	23	arcn1b;arf4a;arf5;arl1;copb1;copg2;galnt2;gbf1;golim4a;gosr1;gosr2;kdelr2a;man1a1;man1a2;napab;napga;rab6a;scoca;stx5a;tmed10;tmed9;vamp3;zgc:77650
		R-DRE-201451	Signaling by BMP	1.96794	0.00890869	0.0605818	7	6	acvrl1;bmpr1aa;fstl1b;nog1;smad6b;smad9
		R-DRE-112314	Neurotransmitter receptors and postsynaptic signal transmission	-1.86851	0.00157978	0.0392083	28	18	adcy6a;calm1b;calm3a;camk2d1;gabra1;glrbb;gnb1a;gnb3a;gnb3b;gng13b;gng3;gria2b;grin1a;grin1b;grin2ab;grin2da;nsfa;tspan7b
		R-DRE-372790	Signaling by GPCR	-1.88378	0	0.0375392	73	36	adcy6a;adcyap1b;apoa1a;apoa1b;apoa4b.2;apobb.1;c3a.3;c5;calm1b;calm3a;cckb;chrm2a;cnga1a;cnga1b;gnao1a;gnat2;gnb1a;gnb3a;gnb3b;gng13b;gng3;grk7a;grm5a;guca1c;mcf2lb;metap2a;mgll;opn1lw2;pde4a;pde6gb;ppp1r1b;prkar2aa;rbp2a;rlbp1b;rpe65a;stra6
		R-DRE-388396	GPCR downstream signalling	-1.89282	0	0.0362293	72	36	adcy6a;adcyap1b;apoa1a;apoa1b;apoa4b.2;apobb.1;c3a.3;c5;calm1b;calm3a;cckb;chrm2a;cnga1a;cnga1b;gnao1a;gnat2;gnb1a;gnb3a;gnb3b;gng13b;gng3;grk7a;grm5a;guca1c;mcf2lb;metap2a;mgll;opn1lw2;pde4a;pde6gb;ppp1r1b;prkar2aa;rbp2a;rlbp1b;rpe65a;stra6
		R-DRE-2514859	Inactivation, recovery and regulation of the phototransduction cascade	-1.89467	0.00176678	0.0375464	10	8	calm1b;calm3a;cnga1a;cnga1b;grk7a;guca1c;metap2a;pde6gb
		R-DRE-1296071	Potassium Channels	-1.91968	0.00508475	0.0304874	13	10	gnb1a;gnb3a;gnb3b;gng3;kcna1a;kcnab2a;kcnc1a;kcnd2;kcnj14;kcnma1a
		R-DRE-2168880	Scavenging of heme from plasma	-1.92327	0	0.0307901	6	5	ambp;apoa1a;apoa1b;hbbe1.2;hbbe2
		R-DRE-5576893	Phase 2 - plateau phase	-1.95751	0	0.0239286	4	4	cacng2a;cacng2b;cacng8a;cacng8b
		R-DRE-425366	Transport of bile salts and organic acids, metal ions and amine compounds	-1.96383	0.00176367	0.0237734	11	7	rhbg;rhcgb;slc5a7a;slc6a19a.1;slc6a1a;slc6a1b;slc6a5
		R-DRE-5578775	Ion homeostasis	-1.99113	0.00683761	0.0195081	17	11	atp1a3a;atp1b2b;atp1b3b;atp2b1b;atp2b3a;atp2b3b;calm1b;calm3a;camk2d1;casq1b;casq2
		R-DRE-977606	Regulation of Complement cascade	-2.09182	0	0.00660461	5	4	c3a.3;c5;c9;vtnb
		R-DRE-5682910	LGI-ADAM interactions	-2.11283	0	0.005247	6	6	adam22;adam23a;cacng2a;cacng2b;cacng8a;cacng8b
		R-DRE-418594	G alpha (i) signalling events	-2.16398	0	0.00326736	48	31	adcy6a;apoa1a;apoa1b;apoa4b.2;apobb.1;c3a.3;c5;calm1b;calm3a;chrm2a;cnga1a;cnga1b;gnao1a;gnat2;gnb1a;gnb3a;gnb3b;gng13b;gng3;grk7a;guca1c;metap2a;opn1lw2;pde4a;pde6gb;ppp1r1b;prkar2aa;rbp2a;rlbp1b;rpe65a;stra6
		R-DRE-166658	Complement cascade	-2.16921	0	0.00338748	8	5	c3a.3;c5;c9;cfd;vtnb
		R-DRE-112315	Transmission across Chemical Synapses	-2.20772	0	0.00230637	48	30	abat;adcy6a;cacna1ab;cacng2a;cacng2b;calm1b;calm3a;camk2d1;chata;gabra1;gad2;glrbb;gnb1a;gnb3a;gnb3b;gng13b;gng3;gria2b;grin1a;grin1b;grin2ab;grin2da;lin7a;nsfa;slc32a1;slc5a7a;slc6a1a;slc6a1b;syt1a;tspan7b
		R-DRE-5576892	Phase 0 - rapid depolarisation	-2.27061	0	0.000384395	14	12	cacng2a;cacng2b;cacng8a;cacng8b;calm1b;calm3a;camk2d1;scn1ba;scn4ab;scn4ba;scn4bb;scn8aa
		R-DRE-2187338	Visual phototransduction	-2.27474	0	0.000345956	22	18	apoa1a;apoa1b;apoa4b.2;apobb.1;calm1b;calm3a;cnga1a;cnga1b;gnb1a;grk7a;guca1c;metap2a;opn1lw2;pde6gb;rbp2a;rlbp1b;rpe65a;stra6
		R-DRE-390522	Striated Muscle Contraction	-2.33504	0	0.000288297	12	12	actn3b;desma;mybpc3;myhb;myhz2;tnnc1b;tnni2a.1;tnni2b.1;tnni2b.2;tnnt1;tnnt3a;tnnt3b
		R-DRE-112316	Neuronal System	-2.47106	0	0.000192198	73	44	abat;adcy6a;cacna1ab;cacng2a;cacng2b;calm1b;calm3a;camk2d1;chata;dbnla;gabra1;gad2;glrbb;gnb1a;gnb3a;gnb3b;gng13b;gng3;gria2b;grin1a;grin1b;grin2ab;grin2da;grm5a;kcna1a;kcnab2a;kcnc1a;kcnd2;kcnj14;kcnma1a;lin7a;lrrc4ba;lrrtm1;nlgn2a;nlgn3a;nlgn4xa;nsfa;ppfia3;slc32a1;slc5a7a;slc6a1a;slc6a1b;syt1a;tspan7b
		R-DRE-5576891	Cardiac conduction	-2.78274	0	0	29	23	atp1a3a;atp1b2b;atp1b3b;atp2b1b;atp2b3a;atp2b3b;cacng2a;cacng2b;cacng8a;cacng8b;calm1b;calm3a;camk2d1;casq1b;casq2;kcnd2;kcnip1b;kcnj14;scn1ba;scn4ab;scn4ba;scn4bb;scn8aa
		R-DRE-397014	Muscle contraction	-3.12438	0	0	46	35	actn3b;atp1a3a;atp1b2b;atp1b3b;atp2b1b;atp2b3a;atp2b3b;cacng2a;cacng2b;cacng8a;cacng8b;cald1b;calm1b;calm3a;casq1b;casq2;kcnd2;kcnip1b;kcnj14;lmod1b;mybpc3;myhb;myhz2;scn1ba;scn4ab;scn4ba;scn4bb;scn8aa;tnnc1b;tnni2a.1;tnni2b.1;tnni2b.2;tnnt1;tnnt3a;tnnt3b
AllvsP2 GSEA	Wiki	geneSet	description	normalizedEnrichmentScore	pValue	FDR	size	overlap	gene name
		WP211	BMP signaling pathway	2.65822	0	0	29	25	acvrl1;bambia;bambib;bmp2b;bmp4;bmp5;bmpr1aa;bmpr1ab;bmpr2b;fstb;fstl3;glula;gsc;id3;msx1b;msx2b;msx3;nog1;nog3;smad6b;smurf1;snai1a;snai1b;snai2;twsg1a
		WP1383	Endochondral Ossification	2.52058	0	0	21	15	adamts1;bmpr1aa;cdkn1ca;chst11;col10a1a;ddr2a;enpp1;fgfr1a;fgfr3;mmp9;runx3;slc38a2;sox9a;tgfb2;tgfbi
		WP402	ERK1 - ERK2 MAPK cascade	2.37891	0	0	39	29	araf;atf3;atf4a;cebpb;dusp1;dusp2;dusp4;dusp6;elk3;etv5b;fgfr1a;fgfr3;fgfrl1a;fgfrl1b;fosab;jun;junba;junbb;map4k5;mapk14a;mapk6;mycb;mycla;rps6kal;rras2;sos2;spry2;tgfb2;tgfb3
		WP566	Canonical wnt signaling	2.27082	0	0.00178715	45	21	bmp4;cdc42;cited4b;cx43;etv5b;fzd2;fzd7a;fzd7b;fzd8a;fzd9b;gsc;id2a;id2b;inhbb;jun;ptgs2a;rac1a;sfrp2;sox9a;twist1a;wif1
		WP152	FGF signaling pathway	2.15889	0	0.00500401	29	22	araf;atf3;bmp4;dusp1;dusp6;egr1;egr2a;etv5b;fgfr1a;fgfr3;fgfrl1a;fgfrl1b;fosab;gemin2;gsc;junba;mapk14a;plcg1;rps6kal;snai1a;snai2;spry2
		WP1384	Toll-like receptor signaling pathway	2.03343	0.00487805	0.0142972	14	8	fosab;irf7;jun;myd88;nfkb2;rac1a;spp1;tnfb
		WP1367	Transformation Growth Factor (TGF) beta Receptor Signaling Pathway	2.02336	0	0.01251	37	21	acvrl1;atf3;cdk2;cdkn1a;fosab;fosb;hspa8;jun;junba;jund;mapk14a;pias2;smad6b;smurf1;snx1a;sparc;sumo1;tgfb2;tgfb3;tgif1;ube2d2l
		WP1349	Wnt Signaling Pathway	1.91069	0.00947867	0.0306049	10	7	csnk1da;fosl1a;fzd2;fzd9b;jun;ldlra;rac1a
		WP1351	Apoptosis	1.88818	0.00250627	0.0313744	22	11	bcl2l1;casp9;irf1b;irf7;jun;mcl1a;nfkbiab;nfkbie;tnfb;tnfrsf1a;tnfrsfa
		WP1331	Adipogenesis	1.83424	0	0.0416405	35	17	bmp3;bmp4;cdkn1a;cebpb;cntfr;gadd45ab;gadd45ba;id3;il6st;lepa;lmna;lpl;rxraa;serpine1;stat3;trib3;zmpste24
		WP1358	Selenium metabolism Selenoproteins	1.82529	0.00646552	0.0396422	8	6	fosab;jun;selenof;selenom;sephs1;trnau1apb
		WP4231	CRD motif and sFRPs influence on Wnt signaling	1.82006	0.00445434	0.037679	4	4	fzd7a;fzd7b;ror2;sfrp2
		WP1337	MAPK Signaling Pathway	1.76966	0.00952381	0.0494902	54	26	crkl;dusp1;dusp2;dusp4;dusp7;fgfr1b;fgfr3;fgfr4;flna;fosab;gna12a;jun;jund;map3k14a;mapk14a;mknk1;nfatc1;nfkb2;nr4a1;prkcdb;rras;stk3;tgfb2;tgfb3;tnfb;tnfrsf1a
		WP215	Noncanonical Wnt Pathway	1.7091	0.00578035	0.0689328	42	19	bmp4;cap1;cdc42;cyb5r1;etv5b;fzd2;fzd7a;fzd7b;fzd8a;fzd9b;gsc;inhbb;jun;quo;rac1a;stat3;tle3a;wif1;wnt11
		WP1316	Striated Muscle Contraction	-1.9038	0.00537634	0.0263756	10	8	acta1b;mybpc1;mybpc3;tnnt1;tnnt2a;tpm2;ttn.2;vim
		WP1365	Calcium Regulation in the Cardiac Cell	-2.16095	0	0.00363802	30	22	atp1b1b;atp2b2;atp2b3a;calm1b;camk2a;camk2d1;casq1b;casq2;gna11b;gnao1b;gnas;gnb1a;gnb3a;gng13b;gng3;itpr3;prkar2aa;rgs16;rgs17;rgs20;rgs9a;ywhag1
AllvsP2 GSEA	Pheno-Geno	geneSet		normalizedEnrichmentScore	pValue	FDR	size	overlap	gene name
		cartilage development		2.35467	0	0.0147068	24	16	barx1;creb3l2;enpp2;ext2;inka1a;lpar1;mmp14a;mmp14b;msx1b;msx3;sdc4;sec13;sec24d;sox9a;tgfb3;ugdh
		parasphenoid		2.29185	0	0.0139714	9	4	panx3;sp7;tgfb2;tgfb3
		thoracic duct		2.27513	0	0.0122556	24	11	bmpr2b;foxf1;junba;junbb;lpar1;mmp2;nfatc1;notch2;nrp2a;pkd1a;svep1
		myoseptum		2.21943	0	0.0161775	13	10	col6a4a;ext2;gli2a;gmppb;itgb1b;meox1;mibp2;prdm1a;scube2;selenon
		Meckel's cartilage		2.18536	0	0.0185305	75	24	barx1;capzb;cspg4;egr1;enpp2;fat3a;fn1a;fzd7a;lmna;loxl3b;lpar1;mkxa;mmp14a;panx3;pmm2;ptch1;ptch2;runx3;scxa;sec24d;sox9a;tgfb2;tgfb3;tnfaip3
		dorsal longitudinal anastomotic vessel		2.17985	0	0.0159323	32	13	amot;amotl2a;amotl2b;bmper;cxcl8a;enpp2;foxf1;hsp70l;itgb1a;loxl2a;lpar1;s1pr1;slc2a1b
		lymph vessel development		2.17719	0	0.0136563	5	4	junba;junbb;mmp2;svep1
		cranium		2.16761	0	0.0139714	27	17	abcc6a;col1a1a;col1a1b;enpp1;enpp2;fzd7a;hspa8;lpar1;lrp5;pdgfra;plod2;pls3;runx2b;runx3;sp7;tuba8l3;xylt1
		rib		2.14988	0	0.0145434	6	6	abcc6a;col1a1a;plod2;rspo2;scxa;sp7
		cleithrum		2.09616	0	0.0225014	9	5	enpp1;panx3;prdm1a;sp7;tgfb3
		neural arch		2.06283	0.00479616	0.028344	10	8	col1a1a;col1a1b;col1a2;enpp1;meox1;plod2;ptch2;rspo2
		osteoblast differentiation		2.0512	0	0.0280654	5	4	panx3;ptch1;ptch2;xylt1
		pharyngeal arch cartilage		2.03725	0	0.0305448	35	17	barx1;bmp3;creb3l2;cspg4;dlx5a;ext2;itga5;lmna;loxa;loxl3b;mkxa;prdm1a;rer1;sec24d;sox9a;tnfaip3;ugdh
		endochondral ossification		1.98782	0.0045977	0.0437001	8	4	ptch1;ptch2;spp1;xylt1
		ceratobranchial 5 bone		1.98771	0.00236967	0.0407868	10	5	gli1;gli2a;panx3;sox9a;tgfb3
		forerunner cell group		1.94331	0	0.0517188	17	9	atp6v1f;cd248b;efnb2b;enpp2;ephb4b;fermt2;ier2a;itgb1b;tspan7
		cranial cartilage		1.94118	0.00246305	0.0500804	25	8	bmp3;msx3;mych;runx3;sdc4;sox9a;tgfb3;xylt1
		opercle		1.93651	0.00484262	0.0495618	16	7	notch2;panx3;ptch1;rspo2;sox9a;sp7;tgfb3
		primordial hindbrain channel		1.93225	0.00431965	0.0488125	5	4	acvrl1;adgra2;amot;reck
		notochord		1.9162	0.00352113	0.054014	97	41	atp6v1f;bmp4;ccn2a;cd248b;chsy1;copa;copb1;copb2;creb3l2;cspg4;cthrc1a;ctps1a;dchs1b;enpp1;entpd5a;ezh2;fbn2b;fzd2;ier2a;ints6;lamb1a;loxa;loxl2b;loxl3b;lratb.1;mmp14a;mmp14b;npc1;pard6gb;plod2;plod3;prdm1a;ptges;ror2;scarb2a;scube2;six2a;slc39a7;stat3;twist1b;yod1
		habituation		-1.72988	0.0153846	0.32939	14	10	akt3a;bcl11ba;cacnb2b;gpm6aa;gpm6ab;gria1a;grin2aa;grin2ab;kcna1a;slc32a1
		skeletal myofibril assembly		-1.73099	0.0163043	0.373179	7	5	hsp90aa1.1;obscnb;smyd1a;ttn.1;ttn.2
		optomotor response		-1.76214	0.0133333	0.406931	12	9	celsr3;dscaml1;grk1b;grk7a;kif5aa;rbm24a;rbp4l;scn1lab;ush1c
		startle response		-1.7894	0.00911854	0.398568	38	27	ache;akt3a;anp32e;arnt2;atp1b2b;bcl11ba;cacnb2b;cacng2a;cacng2b;cep131;chata;cyfip2;foxg1a;gabra1;glrbb;gria1a;grin2aa;grin2ab;luzp2;mad1l1;nbeaa;nsfa;otud7b;rbm24a;ryr1b;slc6a9;ush1c
		retinal outer plexiform layer		-1.88716	0.0017452	0.328655	15	10	ankrd33aa;cacna1fa;cadm4;cyfip2;map1ab;myo6b;pax2a;pde6c;sypb;ush1c
		thigmotaxis		-2.03849	0	0.131331	55	32	abhd12;atp1a2a;atp1a3a;atp1a3b;atp2a1;cacna1ab;cacng2a;cacng2b;camk2a;chata;clpb;ddc;desma;desmb;glrbb;hirip3;hsp90aa1.1;klhl41b;ldb3a;mybpc1;myo18aa;myot;ndrg4;neb;neflb;nrxn1a;scn8aa;slc6a9;smyd1a;stac3;stx1b;vapb
AllvsP2 GSEA	Expression	geneSet		normalizedEnrichmentScore	pValue	FDR	size	overlap	gene name
		cleithrum		3.63478	0	0	58	40	abcc6b.1;bambib;bgna;bmper;cd81b;col10a1a;col1a1a;col5a2a;copa;ctsk;dlx5a;enpp1;entpd5a;gadd45ba;kdelr2a;klf2b;ldlrap1a;lhfpl6;notch2;panx3;papss2b;phospho1;plod2;plod3;rcn1;rcn3;runx2b;runx3;scxa;serpinf1;serpinh1b;sod3b;sp7;spp1;st3gal8;surf4l;thbs1b;tmed9;tnmd;uap1
		head mesenchyme		3.40565	0	0	92	56	barx1;calub;cd248b;cemip2;cnn3a;col12a1a;colec12;cspg4;ctsk;efemp2a;emilin1b;fermt2;fgfr4;fkbp10b;foxf2a;foxf2b;fstl1b;fzd2;inka1a;jun;krt8;lhfpl6;loxl2b;loxl3b;lpl;lum;matn4;mmp14a;mmp14b;mmp2;nid2a;notch2;nrp2b;pdgfrb;pdgfrl;pmp22a;ppp1r14bb;prrx1a;prrx1b;rcn3;serpinf1;six2a;snai1a;snai2;snx1a;st3gal8;tbx18;tgfbi;thbs1b;twist1a;twist1b;twist3;zfand5a;zfp36l1a;zgc:174888;zgc:66433
		notochord		3.17295	0	0	330	159	anxa2a;bcl2l1;calua;calub;ccn1;ccn2a;cd151l;cdkn1ca;cers2a;chst11;cited4b;clic4;cnn2;cnn3a;col11a1b;col1a1a;colec12;copa;copb1;copb2;copg2;creb3l1;crip2;crtap;csnk1db;csrnp1b;cyp20a1;ddost;degs1;dusp1;dusp4;efemp2a;ehd2b;elovl1b;entpd1;ephb4a;ephb4b;fam3c;fbln2;fbn2b;fermt2;fibinb;fkbp10b;fkbp14;fn1a;fstl1b;fthl27;fzd2;gmppb;gulp1a;her9;hm13;hmcn1;hmcn2;id2a;id2b;id3;ier2a;impdh1b;inka1a;iqgap1;i…
		opercle		3.09214	0	0	19	13	bmp3;bmper;col10a1a;dlx2b;dlx3b;enpp1;lmna;panx3;runx2b;sod3b;sp7;spp1;xylt1
		mandibular arch skeleton		3.05471	0	0	56	32	barx1;bcl2l1;bmp3;bmp4;cdkn1a;chsy1;dlx3b;dlx5a;f10;fgfr4;gli1;gli2a;gsc;loxa;mmp14a;mych;notch2;plod1a;plod2;pmaip1;ptch1;ptch2;rpe65b;runx2b;satb2;sec61a1;sema3e;sox9a;spp1;tgfb2;tgfb3;zfp36l1a
		pharyngeal arch 2 skeleton		3.05392	0	0	18	16	barx1;bmper;chsy1;col10a1a;dlx3b;dlx5a;etv5b;gsc;mych;notch2;plod1a;plod2;ptch1;runx2b;snai1a;sox9a
		pharyngeal arch 2		3.02406	0	0	35	25	barx1;bmp5;ccn2a;col1a1a;dlx3b;dlx5a;etv5b;fgfbp2a;foxc1b;foxd2;foxf1;foxf2a;foxf2b;foxl1;gli1;gsc;her6;loxl3b;mkxa;prrx1b;runx2b;satb2;snai1a;sox9a;twist1a
		tail bud		3.0059	0	0	210	93	abcc6a;adam8a;adamts18;alpl;bambia;bcl2l10;bmp4;bmper;bmpr2b;cdc42ep3;cdkn1ca;cited4b;crabp2b;csnk1da;dlx5a;dusp1;dusp4;dusp5;elovl1b;emilin1b;epha2a;ephb4a;ephb4b;etv5b;fbln2;fgfr1b;fibinb;fn1a;fstl1b;fzd2;fzd9b;gadd45ba;gli1;gli2a;hmcn1;hmcn2;homeza;hs6st2;id2a;id3;ier2a;ier2b;ifitm1;inka1b;irf2bp2a;itga5;itgb1b;lpar1;lratb.1;lrrc17;luzp1;marveld1;mmp14a;mmp14b;msx1b;msx2b;msx3;myd88;nfatc1;nfi…
		parasphenoid		2.9576	0	0	15	10	abcc6b.1;bmper;col10a1a;dlx2b;entpd5a;panx3;runx2b;sod3b;sp7;spp1
		axis		2.9086	0	0	148	80	ackr3b;calub;ccn2b;cdkn1ca;cited4b;clic4;col11a1b;col14a1a;copa;copb1;copb2;copg2;csnk1db;csrnp1b;cthrc1a;ddost;dusp4;enpp2;ephb4a;fn1a;fstl1b;gadd45ab;gadd45ba;gli1;gsc;her6;her9;hhip;higd1a;hm13;hmcn1;hmcn2;homeza;hsp90b1;inka1a;itgb1b;jun;kdelr2a;lamb1a;ldlrap1a;loxl3b;manf;metrnla;mmp14a;mmp14b;mylipa;nansa;nid2a;nr4a1;ntd5;ostc;p4ha2;papss2b;pard6gb;pdia6;plod3;pmm2;ppib;prrc1;ptbp1b;ptch2;r…
		splanchnocranium		2.89605	0	0	33	27	calua;ccn2a;col10a1a;col1a1a;col1a2;crispld1b;ctsk;fgfr1a;fgfr3;fkbp10b;lrp5;matn4;papss2b;pdgfrl;plod3;ptges;ptgs2a;rcn3;serpinf1;slit3;snai2;sox9a;srpx;ssr3;ssr4;tgfbi;tram2
		pharyngeal arch		2.83835	0	0	268	124	adgrg6;aspn;bambib;barx1;bmp3;bmp4;bmp5;bmper;bmpr1ab;cad;capzb;casp9;ccdc3b;ccn2a;cct4;col11a1b;col12a1a;col14a1a;col1a2;col5a2a;crtap;cspg4;cyp1c1;dlx3b;dlx4a;dlx5a;dnmt3ba;ecrg4a;efemp2a;egr1;ehd2b;enpp2;ezh2;f10;fbln2;fbn2b;fgfr1a;fgfr1b;fgfr3;fn1a;foxc1a;foxc1b;foxl1;frem1a;fzd2;fzd7a;fzd7b;fzd8a;gli1;gli2a;gsc;gulp1a;hhip;hpdb;hs6st2;ier2a;inka1a;inka1b;iqgap1;itga5;itgb1b;jun;loxl3b;lpl;lr…
		polster		2.83152	0	0	138	80	adamts18;amotl2a;arf5;bambia;bmp4;btg2;cd63;cers2b;cited4b;clic2;copa;copb2;copg2;csrnp1b;csrp1a;ddost;dnase1l1;dusp4;fstl1b;gadd45ba;gadd45ga;gmppb;gsc;hectd3;her6;hm13;hmcn2;homeza;hsp90b1;hspa5;id3;kdelr2a;kdelr3;lgals3b;lmna;lmo4b;manf;mid1ip1l;mvp;mylipa;nansa;nrp2b;osgn1;ostc;papss2b;pdia6;pim2;plod3;pmm2;ppib;pprc1;prdm1a;prdx4;quo;sdf2l1;sec61a1;sec61a1l;selenof;selenom;selenon;slc17a9b;s…
		pharyngeal arch 1		2.75181	0	0	34	22	barx1;bmp5;ccn2a;dlx3b;dlx5a;etv5b;foxc1b;foxd2;foxf1;foxf2a;foxf2b;foxl1;gli1;gsc;loxl3b;mkxa;prrx1b;runx2b;satb2;snai1a;sox9a;twist1a
		branchiostegal ray		2.71763	0	0	8	7	bmp3;bmper;col10a1a;panx3;runx2b;sp7;spp1
		fin bud		2.69738	0	0	43	26	capzb;cemip2;crip2;dkk3b;endouc;fgfr1a;fgfr1b;fgfr3;fgfr4;foxc1b;hhip;junba;msx1b;nrp2a;phlda3;prdm1a;ptch1;ptch2;s1pr1;sall4;sema6dl;svep1;tbx18;twist1b;twist3;ugdh
		sclerotome		2.69155	0	0	15	12	cspg4;foxc1b;foxd2;marveld1;pdgfrb;pdgfrl;plod1a;plod2;plod3;tgfbi;twist1a;twist1b
		fin fold pectoral fin bud		2.56097	0	4.99105e-05	30	22	arhgap29b;bambia;bmp4;chsy1;col14a1a;dlx5a;fibinb;frem1a;grnb;hgd;lamb1a;lhfpl6;msx1b;msx2b;msx3;nid2a;ogna;papss2b;plekhh1;prdm1a;selenof;sparc
		neural crest		2.54156	0	4.8128e-05	81	40	adgrg6;barx1;bmp5;bmper;cited4b;cnn3a;col11a1b;crip2;degs1;dlx3b;fgfr1b;flncb;fmoda;foxc1b;gadd45bb;her6;id2a;impdh1b;inka1a;itgb1b;junbb;klf2b;loxl3b;lpl;lratb.1;marveld1;msx1b;msx3;mych;prdm1a;prrx1a;rab7b;rxraa;sdc4;sfrp2;snai2;sox9a;sypl2b;twist1a;zfp36l1b
		apical ectodermal ridge pectoral fin bud		2.53734	0	4.64684e-05	24	19	arhgap29b;bambia;bmp4;chsy1;col14a1a;dlx5a;fibinb;hgd;lamb1a;ldlrap1a;lhfpl6;msx2b;nid2a;ogna;papss2b;plekhh1;prdm1a;selenof;sparc
		dorsal telencephalon		-2.14306	0	0.00193737	33	17	barhl2;cadm3;cadm4;etv1;gabra1;gnao1a;gria1a;gria2b;gria4a;grm5a;lhx1a;lrp2a;mgll;pax6a;ppp3cb;scrt2;trpc4a
		motor neuron		-2.16145	0	0.00146832	16	10	cadm4;gria1a;gria4a;hnrnpa1a;neurod1;nrxn2a;pax6a;phox2a;scn8aa;syt7b
		thalamus		-2.19161	0	0.00116242	32	24	adcyap1b;adcyap1r1a;barhl2;diras1a;dla;elavl3;gria1a;gria2b;gria4a;lhx1a;lhx9;nes;nlgn2a;nlgn3a;ntrk3a;pax6a;pcdh19;pcdh1b;pcdh7a;pcsk1nl;plxna4;pou3f1;slc2a3a;uncx
		habenula		-2.21415	0	0.00109404	28	15	cadm3;cckb;chata;elavl3;etv1;gnao1a;gria1a;gria4a;ndrg4;nes;pou4f1;rab6bb;rtn4r;ryr3;sncb
		vagal ganglion 1		-2.21479	0	0.00116242	8	8	cadm3;cadm4;cdh4;elavl3;neurod1;pax2a;pcsk1nl;phox2a
		amacrine cell		-2.22302	0	0.00123991	28	21	atp1b3b;cdh4;celsr3;chata;elavl3;mab21l1;mdkb;nbeaa;neurod1;neurod4;pax6a;pax6b;prox1a;rbpms2a;rbpms2b;scn1lab;sox2;sox4b;tenm4;vim;ywhag1
		retinal cone cell		-2.25575	0	0.0008303	13	11	arr3b;cplx4a;crx;gnat2;grk1b;grk7a;neurod1;opn1sw1;opn1sw2;pde6c;rx1
		exocrine pancreas		-2.27243	0	0.000774947	21	8	cpa5;ctrl;ela2l;ela3l;fabp2;prox1a;prss1;prss59.1
		posterior lateral line ganglion		-2.28419	0	0.000710368	35	25	appa;cadm3;cadm4;cdh4;chga;cntnap2a;dctn1b;dmxl2;dpysl3;elavl3;foxd3;gria4a;kif5aa;myo10l1;ndrg4;nes;neurod1;nrg1;nsfa;prune2;scn8aa;snap25b;sncb;stmn2a;stmn2b
		retinal inner nuclear layer		-2.30344	0	0.000634047	123	77	barhl2;bdnf;cacna1fb;cacnb2b;cadm3;cadm4;calb2a;camkvb;cep290;ckmt1;crx;cyfip2;dctn1b;diras1a;dmxl2;dscama;dscamb;dscaml1;elovl2;esrrga;gnao1a;gnao1b;gpm6aa;gpm6ab;gria1a;gria2b;gria4a;grm6b;hnrnpa1a;igsf21a;kif5aa;lin7a;lrrtm1;lrrtm2;mb;mdkb;ndrg4;neurod1;neurod4;nfasca;nptnb;ntrk3a;opcml;otx5;pard3ba;pax6a;pax6b;pcbp3;pcdh17;pcdh1b;pcdh7a;pou3f3b;ppp3cb;prox1a;prune2;ptprk;rhbg;roraa;rx1;scn1ba…
		retinal photoreceptor layer		-2.33022	0	0.000464968	41	26	arl13a;arr3b;cacna1fa;cacnb2b;cadm3;crx;elovl4b;ezrb;gnat2;grk1b;grk7a;guca1c;opn1sw1;opn1sw2;osbpl7;otx5;pde6c;rbp2a;rbp4l;rcvrn2;rpe65a;rx1;si:dkey-220f10.4;stra6;thrb;vamp2
		olfactory bulb		-2.40206	0	8.61052e-05	61	35	adcyap1b;atp1a2a;bdnf;cadm3;cadm4;cyfip2;diras1a;ebf3a;etv1;fam49al;flrt1b;gabra1;gabrb2a;gad2;gap43;gnao1a;gng13b;gria1a;gria2b;gria4a;kcnip1b;myt1a;nes;neurod1;nlgn2a;nlgn3a;pard3ba;pax6a;sh3bgr;st8sia5;stmn2a;stmn2b;stmn4;stxbp1b;syt1a
		anterior lateral line ganglion		-2.41301	0	9.68684e-05	21	16	cadm3;cadm4;cntnap2a;dctn1b;dpysl3;gria4a;hmx3a;myo10l1;ndrg4;nes;neurod1;nrg1;prune2;scn8aa;stmn2a;stmn2b
		trigeminal ganglion		-2.46395	0	0	71	50	aplp1;appa;atp6v0cb;cacnb2b;cadm3;camkvb;cckb;cers1;clstn1;dpysl3;dpysl5b;elavl3;elavl4;esrrga;etv1;foxd3;gap43;gpm6ab;gria4a;igf1;kif5aa;lepr;maptb;ndrg4;nefla;neflb;nes;neurod1;nsfa;ntrk3a;olfm1b;pax3a;plxna4;pou3f3b;prox1a;ptprdb;ptprfa;rab6bb;scn1ba;scn8aa;si:dkeyp-72g9.4;srrm4;st8sia5;stmn2a;stmn2b;stmn4l;tmsb2;trpc4a;vim;ywhag1
		retinal ganglion cell layer		-2.47569	0	0	165	101	abat;adcyap1b;ank2b;aplp1;atp1b3b;atp2b3a;barhl2;bcam;bdnf;cadm4;calb2a;camkvb;cdh4;celsr3;cep290;ckmt1;cyfip2;dab1a;dctn1b;diras1a;dlg2;dmxl2;dpysl3;dscama;dscamb;dscaml1;elob;eno2;esrrga;gap43;gipc2;gnao1a;gnao1b;gng13b;gng3;gpm6aa;gria1a;gria2b;grin2ab;grm6b;guca1c;hnrnpa1a;itm2ca;kcnip3a;kif5aa;lrrc4.1;lrrtm2;mb;mdkb;mgll;mllt11;myhz1.1;nbeaa;ndrg4;nsfa;ntrk3a;oaz2b;olfm1b;otofa;palm1a;pard3b…
		spinal cord interneuron		-2.4906	0	0	17	15	clstn1;dab1a;dpysl3;en1b;gad2;gphnb;gria1a;gria2b;gria4a;hmx3a;lhx1a;nlgn4xa;pax2a;scn8aa;slc6a5
		trigeminal placode		-2.50355	0	0	87	47	adcyap1b;atp1a3a;cadm3;chga;dmxl2;dpysl3;elavl3;elavl4;elovl4a;eno2;gap43;gnao1a;gng3;kif5aa;map1aa;map6a;mllt11;myo10l1;nat8l;neurod1;nfasca;nptna;nptx1l;nrn1a;nsfa;olfm1b;onecut1;otofa;palm1a;pbxip1b;phyhiplb;plxna4;rab6bb;rtn1a;scn8aa;scrt2;sncb;stmn1b;stmn2a;stmn2b;stmn4l;stx1b;syt11a;tbc1d9;vat1;ywhag1;zgc:65894
		cranial ganglion		-2.63013	0	0	171	105	adcyap1b;amph;ank2b;aplp1;appa;atp1a3a;atp1a3b;atp1b1b;atp1b3b;atp2b3a;atp6v0cb;bdnf;cadm3;cadm4;calb2a;calm1b;camk2d2;celf2;chga;ckmt1;clstn1;diras1a;dla;dmxl2;dnajc5aa;elavl3;elavl4;elovl4a;eno2;esrrga;foxd3;gap43;gipc2;gnao1a;gng3;itm2ca;kcnip3a;kif5aa;lmo3;map1aa;map6a;mllt11;nat8l;necab2;nefma;neurod1;neurod4;nfasca;nlgn2a;nlgn3a;nlgn4xa;nptna;nptnb;nptx1l;nrn1a;nsfa;onecut1;opcml;otofa;pabp…
		neuron		-2.72812	0	0	163	103	adcyap1b;adgrb1a;amph;aplp1;atp1a3a;atp1a3b;atp1b3b;atp2b3a;barhl2;bdnf;cadm3;calb2a;calm1b;camk2d2;chga;cplx2l;dachd;ddc;dla;elavl3;elavl4;en1b;eno2;esrrga;ezrb;gap43;gipc2;gnao1a;gnao1b;gng3;gsta.1;hmx3a;iqsec3a;itm2ca;kcnip1b;kif5aa;lhx1a;lmo3;lrrc4.1;lrrc4ba;lrrtm1;lrrtm2;mab21l1;map1aa;mllt11;mpi;nat8l;necab2;nefma;nefmb;neurod1;neurod4;nfasca;nptna;nptnb;nptx1l;nrg1;nrip1a;nrn1a;nsfa;onecut…
		cephalic musculature		-2.75491	0	0	34	25	casq2;cav3;cavin4a;hhatla;ldb3a;mb;mybpc3;myhz1.1;myhz2;myl13;myl4;myom1a;neb;smyhc1;smyhc2;srl;tcea3;tnnc1b;tnni2b.2;tnni4b.2;tnnt3b;tpm2;tpma;trim63b;ttn.1
AllvsP2 UP ORA	GO-BP	geneSet	description	enrichmentRatio	pValue	FDR	size	overlap	gene name
		GO:0061448	connective tissue development	2.78125	1.08263e-09	1.77551e-07	105	38	si:ch211-106n13.3;tgfb3;rflnb;mmp14b;enpp2;loxl2a;loxl2b;prdm1a;sox9a;barx1;lpar1;notch2;pmm2;fat3a;matn4;loxa;chsy1;thbs4b;col14a1a;inka1a;nog3;creb3l2;wls;mbtps1;uxs1;kat6a;furina;fgfrl1a;fgfrl1b;yap1;sec23a;col11a2;polr1d;cyp26b1;skib;spns2;smo;tmem165
		GO:0051093	negative regulation of developmental process	2.64778	1.33005e-09	1.77551e-07	119	41	klf2b;id2b;irf7;rflnb;enpp1;skilb;serpinf1;ptch1;loxl2a;thbs2b;s1pr1;per2;klf2a;socs3a;loxl2b;thbs1b;id3;her9;sema5a;sema6dl;loxl3b;sema3bl;sema3e;id2a;nog3;fgfr1a;sema6e;slit3;cish;sema3aa;tnc;nomo;anxa1a;sema4bb;sema4ba;id1;bmp2b;fdx1;sema4c;lfng;skib
		GO:0072358	cardiovascular system development	1.93967	1.87554e-09	1.77551e-07	313	79	f3b;plcd3b;foxf1;mat2aa;slc2a1b;foxf2b;svep1;enpp2;serpinf1;loxl2a;thbs2b;s1pr1;per2;ndufb11;itgb1a;twist1a;fn1a;klf2a;loxl2b;thbs1b;cxcl8a;smpd3;amotl2a;twist1b;lpar1;amotl2b;notch2;plekhh1;nfkb2;amot;sema3e;colec12;hs6st2;cdc42;efnb2b;fli1a;sirt1;fermt2;cad;lrp1ab;foxc1b;itga5;ackr3b;cemip2;kdm4ab;adgrg6;sat1b;foxc1a;pdcd10b;c1galt1b;ppp1cab;hdac3;kctd10;sema3aa;pdgfra;angptl2b;jcada;anxa1a;per…
		GO:0051241	negative regulation of multicellular organismal process	2.45669	3.62609e-08	2.55865e-06	122	39	klf2b;id2b;irf7;rflnb;serpinf1;ptch1;loxl2a;thbs2b;s1pr1;per2;klf2a;socs3a;loxl2b;thbs1b;id3;her9;sema5a;sema6dl;loxl3b;sema3bl;sema3e;id2a;sppl2;fgfr1a;sema6e;slit3;cish;sema3aa;tnc;nomo;anxa1a;sema4bb;sema4ba;id1;bmp2b;fdx1;sema4c;lfng;lgr4
		GO:0001501	skeletal system development	2.08215	4.50466e-08	2.55865e-06	203	55	si:ch211-106n13.3;tgfb3;plod2;rflnb;mmp14b;enpp2;loxl2a;fn1a;egr1;loxl2b;prdm1a;sox9a;barx1;igfbp3;lpar1;notch2;pmm2;loxl3b;fat3a;matn4;rspo2;loxa;cx43;chsy1;sh3pxd2b;msx1b;col14a1a;itga5;inka1a;nog3;creb3l2;stat3;npc1;col1a2;pls3;lrp5;pdgfra;wls;mbtps1;bmp2b;uxs1;kat6a;furina;fgfrl1a;fgfrl1b;yap1;sec23a;col11a2;polr1d;cyp26b1;nolc1;skib;spns2;smo;tmem165
		GO:0048585	negative regulation of response to stimulus	1.81741	2.59011e-07	1.22599e-05	296	70	dusp5;tnfaip6;wif1;fgfr4;skilb;ptch1;dusp2;metrnla;rgs3a;phlda3;ror2;socs3a;bcl2l1;dusp8a;bambia;dkk3b;ryk;sema5a;igfbp3;sema6dl;ddr2a;bambib;loxl3b;sema3bl;trabd2b;sema3e;errfi1a;sfrp2;prpf19;mylipa;ajuba;sh3bp4a;epha2b;yod1;grb10b;nog3;sik1;fgfr1a;foxc1a;sema6e;cish;sema3aa;dusp7;pdgfra;ptbp1a;araf;cnot1;prkaa1;nomo;dusp6;anxa1a;tp53bp2b;bcor;sema4bb;sema4ba;cnot9;mertka;spry2;chuk;rasa1a;eya4;…
		GO:0022603	regulation of anatomical structure morphogenesis	1.85291	7.70014e-07	3.12406e-05	253	61	klf2b;enpp2;serpinf1;thbs2b;s1pr1;per2;itgb1a;klf2a;thbs1b;cdc42ep4b;amotl2a;ssh2a;sema5a;sema6dl;rhogc;amotl2b;sema3bl;sema3e;slc3a2b;pard6gb;id2a;cdc42;sirt1;kctd12.2;fermt2;cdc42ep3;mapk14a;atp6v1f;cemip2;si:ch211-266o15.1;gng5;adgrg6;stat3;casp9;fgfr1a;foxc1a;sema6e;slit3;si:ch211-286b5.5;sema3aa;tnc;rnd1b;dusp6;jcada;anxa1a;sema4bb;sema4ba;metrn;bmp2b;fdx1;fmnl3;cfap20;sec23a;myh10;sema4c;fi…
		GO:0045595	regulation of cell differentiation	1.72421	2.07429e-06	7.36372e-05	312	70	klf2b;id2b;jun;irf7;rflnb;enpp1;fgfr4;skilb;serpinf1;loxl2a;jund;metrnla;myd88;klf2a;ucmaa;socs3a;loxl2b;prdm1a;id3;ssh2a;her9;sema5a;gsc;sema6dl;loxl3b;sema3bl;si:dkeyp-87e7.4;sema3e;errfi1a;atoh8;pard6gb;il6st;arf6b;id2a;btbd6a;sirt1;kctd12.2;mcrip1;nudt21;mapk14a;cntfr;nog3;stat3;casp9;fgfr1a;sema6e;slit3;cish;sema3aa;tnc;pdgfra;pgrmc1;ptbp1a;dusp6;fosl2;anxa1a;sema4bb;sema4ba;metrn;sh3rf1;id1…
		GO:0060485	mesenchyme development	2.13161	2.9635e-06	9.35149e-05	137	38	capzb;snai1a;loxl2a;klf2a;loxl2b;prdm1a;prrx1a;pef1;sema5a;gsc;sema6dl;sema3bl;sema3e;plod3;mcrip1;foxc1b;cemip2;stat3;meox1;foxc1a;sema6e;sema3aa;lrp5;tnc;pdgfra;nomo;sema4bb;sema4ba;med13b;kat6a;furina;fgfrl1a;sh3pxd2aa;sema4c;eif3ba;nrarpa;atp6ap1b;smo
		GO:2000026	regulation of multicellular organismal development	1.58061	5.59905e-06	0.000159013	423	87	klf2b;tgfb3;abcc6a;phospho1;id2b;irf7;rflnb;enpp1;fgfr4;enpp2;serpinf1;ptch1;loxl2a;thbs2b;s1pr1;per2;itgb1a;myd88;klf2a;socs3a;loxl2b;prdm1a;thbs1b;id3;ssh2a;her9;sema5a;gsc;twist1b;sema6dl;loxl3b;sema3bl;sema3e;galnt2;errfi1a;atoh8;pard6gb;il6st;arf6b;id2a;btbd6a;sirt1;kctd12.2;mcrip1;lrp1ab;nudt21;mapk14a;atp6v1f;cemip2;cntfr;gng5;adgrg6;stat3;casp9;fgfr1a;cdk9;foxc1a;sema6e;slit3;cish;si:ch21…
		GO:0001503	ossification	2.84631	6.54532e-06	0.000168988	54	20	panx3;entpd5a;tgfb3;abcc6a;phospho1;rflnb;enpp1;mmp14b;ptch1;ucmaa;twist1b;galnt2;nog3;adgrg6;pls3;wls;uxs1;cyp26b1;lgr4;tmem165
		GO:0010648	negative regulation of cell communication	1.77835	8.35562e-06	0.000172863	242	56	dusp5;wif1;fgfr4;skilb;ptch1;dusp2;rgs3a;phlda3;ror2;socs3a;bcl2l1;dusp8a;bambia;dkk3b;ryk;igfbp3;ddr2a;bambib;trabd2b;errfi1a;sfrp2;prpf19;mylipa;ajuba;sh3bp4a;epha2b;grb10b;nog3;sik1;fgfr1a;foxc1a;cish;dusp7;pdgfra;ptbp1a;araf;cnot1;prkaa1;nomo;dusp6;tp53bp2b;bcor;cnot9;mertka;spry2;chuk;rasa1a;eya4;tle3b;cyp26b1;ctnnbip1;skib;lgr4;ythdf2;frmd8;sik2b
		GO:0023057	negative regulation of signaling	1.77835	8.35562e-06	0.000172863	242	56	dusp5;wif1;fgfr4;skilb;ptch1;dusp2;rgs3a;phlda3;ror2;socs3a;bcl2l1;dusp8a;bambia;dkk3b;ryk;igfbp3;ddr2a;bambib;trabd2b;errfi1a;sfrp2;prpf19;mylipa;ajuba;sh3bp4a;epha2b;grb10b;nog3;sik1;fgfr1a;foxc1a;cish;dusp7;pdgfra;ptbp1a;araf;cnot1;prkaa1;nomo;dusp6;tp53bp2b;bcor;cnot9;mertka;spry2;chuk;rasa1a;eya4;tle3b;cyp26b1;ctnnbip1;skib;lgr4;ythdf2;frmd8;sik2b
		GO:0035295	tube development	1.53056	8.5214e-06	0.000172863	477	95	plcd3b;foxf1;slc2a1b;enpp2;serpinf1;loxl2a;thbs2b;s1pr1;per2;itgb1a;twist1a;fn1a;klf2a;loxl2b;thbs1b;prrx1a;cxcl8a;sox9a;amotl2a;gsc;igfbp3;twist1b;lpar1;amotl2b;plekhh1;nfkb2;loxl3b;amot;sema3e;colec12;atoh8;pard6gb;cx43;chsy1;hs6st2;arf6b;cdc42;fli1a;sirt1;fermt2;msx1b;itga5;atp6v1f;ackr3b;cemip2;kdm4ab;nog3;adgrg6;sat1b;ezh2;pdcd10b;c1galt1b;ppp1cab;sap130a;hdac3;kctd10;sema3aa;pdgfra;angptl2b…
		GO:0048598	embryonic morphogenesis	1.55127	1.20988e-05	0.000229071	431	87	klf2b;snai1a;mmp14b;enpp2;s1pr1;fibinb;ror2;fn1a;klf2a;ptges;egr1;bcl2l10;prdm1a;prrx1a;sox9a;ryk;rac1a;igfbp3;lpar1;pmm2;loxl3b;prmt1;atoh8;pard6gb;cx43;chsy1;hs6st2;arf6b;cdc42;fzd8a;fzd7b;hmcn2;mylipa;msx1b;itga5;atp6v1f;cemip2;nog3;adgrg6;stat3;npc1;fgfr1a;foxc1a;pls3;sdcbp2;sap130a;gna12a;kctd10;znf503;pbx2;lrp5;pdgfra;csrp1a;znf703;dusp6;snai1b;wls;pak4;eaf2;bmp2b;kat6a;fdx1;ctnnd1;furina;c…
		GO:0016071	mRNA metabolic process	1.73533	1.79746e-05	0.00031905	248	56	snu13b;magoh;smu1a;zfp36l1a;ptbp1b;lsm3;zfp36l1b;srsf2a;prpf19;nudt21;prpf8;lsm6;ago3b;sf3b4;rbm8a;lsm4;zmat5;sf1;snrnp27;bcas2;sf3b6;wtap;ptbp1a;cnot1;zfp36l2;sf3b5;snrpb;lsm7;cnot9;hnrnpl2;rbm4.2;polr2i;snrpd3l;snrpe;sf3b3;cnot8;ncbp2;rbm4.3;bud31;papolg;pcid2;dcp2;cdc73;rbm4.1;snrpc;prpf39;pelo;rbm39b;puf60b;ythdf2;edc4;cstf2;snrpg;eif4a3;celf1;lsm8
		GO:0043062	extracellular structure organization	2.45494	2.32356e-05	0.000388171	72	23	col8a2;has1;loxl4;plod2;col5a2b;fbln5;col11a1b;loxl2a;loxl2b;fbln2;loxl3b;plod1a;plod3;hmcn2;col14a1a;itga5;cemip2;mibp2;creb3l2;col1a2;uxs1;anln;col11a2
		GO:0048863	stem cell differentiation	1.92126	6.33808e-05	0.00100001	144	36	capzb;tgfb3;irf7;fgfr4;ptch1;prdm1a;cxcl8a;pef1;sema5a;sema6dl;sema3bl;sema3e;plod3;nudt21;foxc1b;meox1;foxc1a;sema6e;sema3aa;lrp5;tnc;pdgfra;ak2;fosl2;sema4bb;sema4ba;med13b;kat6a;fgfrl1a;sh3pxd2aa;psmd11b;sema4c;eif3ba;nrarpa;ythdf2;smo
		GO:0040007	growth	1.67616	8.06142e-05	0.00120497	243	53	si:ch211-106n13.3;mmp14b;ccn1;htra1a;ryk;sema5a;socs6b;igfbp3;sema6dl;ccn2a;notch2;ccn2b;rbb4l;sema3bl;matn4;sema3e;pard6gb;cx43;ist1;msx1b;col14a1a;itga5;mapk14a;serpinh1b;sh3bp4a;stat3;casp9;fgfr1a;ezh2;cdk9;sema6e;sdcbp2;slit3;gna12a;sema3aa;tgif1;tnc;cnot1;anxa1a;sema4bb;sema4ba;wfdc1;eaf2;igf2b;mta2;yap1;sema4c;lfng;hbegfa;tax1bp3;kmt5b;hapln1a;celf1
		GO:0031099	regeneration	2.09592	0.000107886	0.00153198	99	27	socs3a;ccn2a;notch2;rbb4l;cx43;il6st;msx1b;serpinh1b;cntfr;stat3;fgfr1a;ezh2;cdk9;sdcbp2;tgif1;tnc;csrp1a;mvp;anxa1a;igf2b;ide;mta2;yap1;fitm2;lfng;hbegfa;hapln1a
AllvsP2 UP ORA	GO-CC	geneSet	description	enrichmentRatio	pValue	FDR	size	overlap	gene name
		GO:1905368	peptidase complex	2.87733	2.40143e-06	0.000144086	52	21	psma3;spcs3;trrap;psmd10;psmg3;psmb1;psmc4;psmc6;psma6a;si:rp71-45k5.4;psmc3;psma2;psmb4;psmd8;psmd9;psmc5;psma5;psmd11b;psmd13;taf6;eny2
		GO:0005783	endoplasmic reticulum	1.41923	8.25942e-05	0.00247783	497	99	sgms2a;p4ha2;plod2;derl1;ch25h;fgfr4;rpe65b;loxl2a;yif1a;golt1bb;fibinb;rcn1;ergic1;derl2;loxl2b;txndc12;tram2;p3h2;kdelr3;pef1;sgms1;selenon;copg2;sec61a1;tmed10;elovl1b;yipf5;rdh10b;plod1a;calub;tmed9;poglut1;cers2a;plod3;p4ha1b;b3gnt2b;kdelr2a;rer1;ostc;selenof;ddost;thbs4b;sptssa;psmg1;spcs3;npc2;hm13;sdf2l1;sppl2;pdia4;ier3ip1;sec61a1l;p4hb;creb3l2;uggt2;osbpl3b;selenot1b;lman2;trappc5;tspan…
		GO:1990904	ribonucleoprotein complex	1.46246	0.000188103	0.00376205	380	78	snu13b;magoh;hnrnpdl;smu1a;nob1;nip7;rbms1a;lsm3;eif6;sumo1;prpf19;mcrip1;hspa14;prpf8;ajuba;lsm6;mrpl23;rpl19;ago3b;sf3b4;lsm4;eif3s6ip;zmat5;rpl7l1;rpl32;bcas2;sf3b6;cnot1;rps7;znf593;sf3b5;snrpb;srp9;lsm7;mrpl54;cnot9;naa38;snrpd3l;rpsa;snrpe;hnrnpabb;fbl;chchd1;sf3b3;eif3ha;cnot8;srp54;eif1b;zgc:171772;rps6;vbp1;eif3m;eif3ba;rpl15;rpl22l1;rpl4;bud31;rpl39;dcp2;rsl24d1;mrpl30;eif3ea;snrpc;eif3…
		GO:0120114	Sm-like protein family complex	2.54458	0.00034199	0.00512984	42	15	snu13b;lsm3;prpf8;lsm6;lsm4;sf3b6;sf3b5;snrpb;lsm7;snrpd3l;snrpe;snrpc;prpf39;snrpg;lsm8
		GO:0005654	nucleoplasm	1.42882	0.000578136	0.0058647	369	74	magoh;arhgap32b;jun;hnrnpdl;supt4h1;jund;hexim1;smu1a;krt8;elmsan1b;ccnl1b;rbb4l;atoh8;polr2h;rpa2;sirt1;mta1;polr2eb;nudt21;kdm4ab;trrap;si:ch211-266o15.1;n4bp1;rbm8a;ezh2;cdk9;sumo3b;sap130a;meaf6;wdr82;hdac3;rel;polr2a;sumo3a;med11;wtap;mbd3a;fam76b;med28;kpna5;cenpx;suz12a;med21;eaf2;med13b;kat6a;polr2b;mta2;gtf2f2a;rpa1;kat5a;hnrnpabb;fbl;polr2c;kansl1a;si:dkeyp-84f3.5;sin3ab;lin52;dpy30;taf…
		GO:0005793	endoplasmic reticulum-Golgi intermediate compartment	2.9027	0.00058647	0.0058647	27	11	yif1a;ergic1;copg2;tmed10;tmed9;lman2;trappc5;ergic2;gnpnat1;sec22bb;vma21
		GO:1903293	phosphatase complex	2.29833	0.00761514	0.0652727	31	10	ppp2r1ba;ppp1r7;ppp1cab;wdr82;ppp2r3a;cnep1r1;ppp2r5ea;ptpa;ppp2r1bb;ppp1r15a
		GO:0005794	Golgi apparatus	1.24348	0.02229	0.164846	424	74	sgms2a;fam20cb;st3gal8;arhgap32b;glt8d1;yif1a;fibinb;qsox1;ergic1;kdelr3;pef1;sgms1;arl5c;clcn5b;copg2;ift20;slc39a13;tmed10;yipf5;calub;tmed9;galnt2;rab18b;arf4a;chsy1;mgat1a;b3gnt2b;kdelr2a;copb1;rer1;zgc:77650;prrc1;ier3ip1;stx5a;lman2;tfg;trappc11;pdcd10b;trappc5;scamp2;tspan36;slc35b1;arcn1b;tmem115;pdgfra;itm2cb;man1a1;tmem167a;man1a2;tpst1;scoca;sh3rf1;gosr2;arl1;uxs1;yipf6;slc30a7;copz2;s…
AllvsP2 UP ORA	GO-MF	geneSet	description	enrichmentRatio	pValue	FDR	size	overlap	gene name
		GO:0017147	Wnt-protein binding	3.37824	0.000615869	0.0406509	22	9	ror2;ryk;trabd2b;sfrp2;fzd8a;fzd7b;lrp5;wls;mertka
		GO:0008135	translation factor activity, RNA binding	2.35941	0.000706971	0.0406509	56	16	eif4a1a;eef2a.1;eif6;eif3s6ip;eif5a2;eif4a2;eif3ha;eif4e1c;eif1b;eif3m;eif3ba;eif3ea;eef1a1l1;eif3g;gspt1l;eif3k
		GO:0008134	transcription factor binding	1.68039	0.00125399	0.0480698	172	35	id2b;jun;nfatc4;snai1a;jund;per2;id3;her9;elmsan1b;nr1d1;ppp1r13l;nr1d2b;pprc1;id2a;sirt1;mta1;nr4a3;cdk9;cnot1;drap1;hmgb1b;ldb1a;nr1h3;id1;tcf3b;mta2;psmc5;ppp1r13bb;foxo1a;taf6;tle3b;cdk12;ppp1r13ba;yy1a;ldb2b
		GO:0030234	enzyme regulator activity	1.39783	0.00277245	0.0797079	384	65	grpel2;sod3b;arhgap32b;serpine2;serpinf1;cst14b.1;socs3a;hexim1;rgs12a;bcl2l1;serpinh1a;wfdc2;dlc1;socs6b;cdkn1cb;ccnl1b;azin1b;sh3pxd2b;ppp1r14bb;sbf2;arhgap31;anxa3b;inka1b;ppp2r1ba;serpinh1b;sh3bp5a;ppp1r7;cdkn1ca;sh3bp4a;inka1a;srgap1a;cish;llgl1;arhgap29b;si:ch211-218g4.2;sbf1;si:dkey-112a7.4;anxa1a;oaz1b;cks1b;ppp2r3a;oaz1a;cdkn1bb;cst14a.2;wfdc1;arl1;dpm2;rasa1a;sh3pxd2aa;git1;sec23a;ppp2r…
		GO:0005509	calcium ion binding	1.38829	0.00532638	0.09941	345	58	thbs3b;plcd3b;zgc:92162;aspn;fkbp10b;dchs1a;fbln5;svep1;mfge8b;enpp2;loxl2a;thbs2b;rcn1;ehd2b;loxl2b;thbs1b;thbs3a;pef1;fbln2;notch2;scube2;fat3a;matn4;fstl1b;calub;myl12.1;slc25a25a;f10;anxa3b;hmcn2;thbs4b;chp1;lrp1ab;cemip2;ldlra;pls3;slit3;eps15;s100a10b;sri;actn1;sgce;myl12.2;man1a1;man1a2;anxa4;anxa11a;anxa1a;reps1;ppp2r3a;ehd1b;pdcd6;ppp3r1a;myl9b;cgref1;mfge8a;cdh11;efhd2
AllvsP2 UP ORA	KEGG	geneSet	description	enrichmentRatio	pValue	FDR	size	overlap	gene name
		dre04141	Protein processing in endoplasmic reticulum	2.03188	2.36102e-07	3.89568e-05	180	51	stt3a;traf2b;sec24d;hsp70.3;derl1;rpn2;derl2;hsp70l;dnajb1b;sec61a1;ssr4;capn2a;syvn1;pdia6;ddost;atf4b;ube2g2;dnajc5ga;yod1;pdia4;sec61a1l;p4hb;uggt2;hsp90b1;zgc:175088;lman2;sec13;hspa5;ssr3;txndc5;ube2d2l;hspa8;man1a1;man1a2;mbtps1;ssr1;atf4a;sec31a;tram1;rrbp1b;zgc:153993;ube2g1b;sec23a;skp1;herpud1;rnf185;ganab;xbp1;ufd1l;ckap4;ube2g1a
		dre03050	Proteasome	2.68925	8.97918e-06	0.000702765	56	21	psma3;psmb5;psmb7;psmb1;psmc4;psmc6;psma6a;si:rp71-45k5.4;psmc3;psma2;psmb4;psmd8;psme4b;psmc5;psme3;psma5;psmd11b;psmd13;psmd14;pomp;psmd6
		dre04115	p53 signaling pathway	2.36018	1.27775e-05	0.000702765	79	26	serpine1;gadd45bb;pmaip1;cdkn1a;gadd45ba;aifm2;cd82b;si:dkey-42i9.6;thbs1b;ei24;bcl2l1;igfbp3;cdk2;siah1;ccng1;gadd45ga;casp9;gadd45ab;ptenb;perp;casp3a;ccnb1;zgc:153993;cd82a;mdm2;cycsb
		dre04350	TGF-beta signaling pathway	2.11725	2.31786e-05	0.000956118	105	31	ltbp1;tgfb3;tgfb2;bmp8a;id2b;ppp2ca;smad6b;bmp5;thbs1b;inhbb;bambia;id3;bmpr2b;bambib;smad9;bmp4;id2a;mycb;bmpr1aa;ppp2r1ba;bmpr1ab;nog3;tgif1;smad3a;smurf1;id1;bmp2b;skp1;tgfb1a;tgfbr2b;ppp2r1bb
		dre03040	Spliceosome	1.92662	5.05303e-05	0.0016675	134	36	snu13b;magoh;hsp70.3;ppih;hsp70l;ddx5;lsm3;srsf2a;prpf19;prpf8;srsf7a;lsm6;snrpd2;sf3b4;rbm8a;lsm4;snrnp27;bcas2;sf3b6;hspa8;sf3b5;snrpb;lsm7;dhx15;srsf6b;snrpd3l;snrpe;sf3b3;ncbp2;txnl4a;bud31;snrpc;sf3a3;snrpg;eif4a3;lsm8
		dre04512	ECM-receptor interaction	2.16004	9.88502e-05	0.00271838	83	25	thbs2a;lamb1a;itgb1b;itga11a;itgb1a;fn1a;itga10;sdc4;thbs1b;tnn;thbs3a;itgb5;col1a1a;col6a4a;thbs4b;itga5;col1a1b;col1a2;col6a3;lama4;tnc;hspg2;lamc3;col2a1b;lamc1
		dre04933	AGE-RAGE signaling pathway in diabetic complications	1.8782	0.000175305	0.00413219	126	33	serpine1;f3b;plcd3b;tgfb3;nfatc1;tgfb2;jun;mmp2;pim2;fn1a;egr1;cxcl8a;rac1a;cdc42;col1a1a;mapk14a;stat3;col1a1b;col1a2;prkcdb;smad3a;f3a;cdkn1bb;casp3a;plcg1;zgc:153993;foxo1a;tgfb1a;pim1;jak2b;tgfbr2b;zgc:55558;cdkn1ba
		dre03013	RNA transport	1.72475	0.00039066	0.00805736	158	38	xpo1a;magoh;eif4a1a;ndc1;eif4g2b;nup210;prmt5;sumo1;xpo1b;clns1a;rbm8a;sumo3b;sec13;eif3f;eif4a2;eif4g3b;sumo3a;nup98;eif4ebp1;gemin2;eif3ha;eif2b1;eif2b2;eif4ebp3;ran;eif4e1c;ncbp2;eif1b;sumo2b;nup153;nup205;seh1l;eif3ba;eif3ea;eef1a1l1;eif3g;eif4a3;rae1
		dre04218	Cellular senescence	1.61933	0.000808419	0.014821	186	42	serpine1;tgfb3;nfatc1;tgfb2;ppp1cbl;gadd45bb;nfatc4;cdkn1a;gadd45ba;zfp36l1a;cxcl8a;igfbp3;rbb4l;cdk2;capn2a;zfp36l1b;calm3b;rras;mycb;sirt1;mapk14a;ppp1caa;gadd45ga;ppp1cab;rhebl1;gadd45ab;smad3a;ptenb;zfp36l2;rras2;eif4ebp1;ccnb1;ppp3r1a;trpm7;foxo1a;sqstm1;lin52;tgfb1a;tgfbr2b;ccna2;mdm2;zgc:55558
AllvsP2 UP ORA	Panther	geneSet	description	enrichmentRatio	pValue	FDR	size	overlap	gene name
		P00015	Circadian clock system	3.06931	0.00436693	0.340621	9	6	per2;csnk1db;cry1a;csnk1da;cry3a;clockb
		P00052	TGF-beta signaling pathway	1.81368	0.0130981	0.510827	33	13	tgfb3;inhbb;bambia;bambib;smad9;bmpr1aa;cited4b;mapk14a;smad3a;bmp2b;rras2;fkbp1aa;skib
		P00059	p53 pathway	2.14851	0.0257885	0.6705	15	7	ppp2ca;igfbp3;cdk2;siah1;sumo3b;sumo3a;sumo2b
AllvsP2 UP ORA	Reactome	geneSet	description	enrichmentRatio	pValue	FDR	size	overlap	gene name
		R-DRE-8953854	Metabolism of RNA	1.76559	2.09438e-09	2.65777e-06	377	98	snu13b;magoh;eif4a1a;ppih;zfp36l1a;ptbp1b;hnrnpl;psma3;nup210;ddx5;polr2h;lsm3;elavl1b;zfp36l1b;srsf2a;prpf19;polr2eb;xpo1b;wdr75;nudt21;hnrnpa0l;prpf8;lsm6;rpl19;eri1;snrpd2;sf3b4;rbm8a;lsm4;psmd10;sf1;prkcdb;snrnp27;rpl32;psmb7;eif4a2;psmb1;bcas2;sf3b6;smg1;wtap;ptbp1a;psmc4;rps7;hspa8;psmc6;psma6a;sf3b5;snrpb;si:rp71-45k5.4;lsm7;psmc3;psma2;hnrnpl2;dhx15;psmb4;gtf2f2a;psmd8;polr2i;psme4b;snrpd…
		R-DRE-69206	G1/S Transition	2.78651	1.18554e-08	7.52223e-06	78	32	cdkn1a;psma3;cdk2;rpa2;ppp2r1ba;wee1;psmd10;psmb7;psmb1;psmc4;psmc6;psma6a;orc4;si:rp71-45k5.4;cks1b;psmc3;psma2;cdkn1bb;psmb4;psmd8;psmd9;rpa1;mcm3;psmc5;psme3;psma5;psmd11b;psmd13;skp1;ppp2r1bb;prim2;cdkn1ba
		R-DRE-72203	Processing of Capped Intron-Containing Pre-mRNA	2.1079	2.14764e-08	8.60486e-06	174	54	snu13b;magoh;ppih;ptbp1b;hnrnpl;nup210;ddx5;polr2h;lsm3;elavl1b;srsf2a;prpf19;polr2eb;nudt21;hnrnpa0l;prpf8;lsm6;snrpd2;sf3b4;rbm8a;lsm4;sf1;snrnp27;bcas2;sf3b6;wtap;ptbp1a;hspa8;sf3b5;snrpb;lsm7;hnrnpl2;dhx15;gtf2f2a;polr2i;snrpd3l;snrpe;chtopa;polr2c;ddx39aa;sf3b3;ybx1;ncbp2;nup153;seh1l;bud31;cstf1;ddx39ab;snrpc;puf60b;cstf2;snrpg;rae1;lsm8
		R-DRE-72163	mRNA Splicing - Major Pathway	2.24775	2.78124e-08	8.60486e-06	139	46	snu13b;magoh;ppih;ptbp1b;hnrnpl;ddx5;polr2h;lsm3;elavl1b;srsf2a;prpf19;polr2eb;nudt21;hnrnpa0l;prpf8;lsm6;snrpd2;sf3b4;rbm8a;lsm4;sf1;snrnp27;bcas2;sf3b6;ptbp1a;hspa8;sf3b5;snrpb;lsm7;hnrnpl2;dhx15;gtf2f2a;polr2i;snrpd3l;snrpe;polr2c;sf3b3;ybx1;ncbp2;bud31;cstf1;snrpc;puf60b;cstf2;snrpg;lsm8
		R-DRE-187577	SCF(Skp2)-mediated degradation of p27/p21	3.1963	3.39041e-08	8.60486e-06	51	24	cdkn1a;psma3;cdk2;psmd10;psmb7;psmb1;psmc4;psmc6;psma6a;si:rp71-45k5.4;cks1b;psmc3;psma2;cdkn1bb;psmb4;psmd8;psmd9;psmc5;psme3;psma5;psmd11b;psmd13;skp1;cdkn1ba
		R-DRE-69202	Cyclin E associated events during G1/S transition	3.08733	4.1823e-08	8.84557e-06	55	25	cdkn1a;psma3;cdk2;wee1;psmd10;psmb7;psmb1;psmc4;psmc6;psma6a;si:rp71-45k5.4;cks1b;psmc3;psma2;cdkn1bb;psmb4;psmd8;psmd9;psmc5;psme3;psma5;psmd11b;psmd13;skp1;cdkn1ba
		R-DRE-69656	Cyclin A:Cdk2-associated events at S phase entry	3.0322	6.51718e-08	1.18147e-05	56	25	cdkn1a;psma3;cdk2;wee1;psmd10;psmb7;psmb1;psmc4;psmc6;psma6a;si:rp71-45k5.4;cks1b;psmc3;psma2;cdkn1bb;psmb4;psmd8;psmd9;psmc5;psme3;psma5;psmd11b;psmd13;skp1;cdkn1ba
		R-DRE-72172	mRNA Splicing	2.13999	1.48912e-07	2.26226e-05	146	46	snu13b;magoh;ppih;ptbp1b;hnrnpl;ddx5;polr2h;lsm3;elavl1b;srsf2a;prpf19;polr2eb;nudt21;hnrnpa0l;prpf8;lsm6;snrpd2;sf3b4;rbm8a;lsm4;sf1;snrnp27;bcas2;sf3b6;ptbp1a;hspa8;sf3b5;snrpb;lsm7;hnrnpl2;dhx15;gtf2f2a;polr2i;snrpd3l;snrpe;polr2c;sf3b3;ybx1;ncbp2;bud31;cstf1;snrpc;puf60b;cstf2;snrpg;lsm8
		R-DRE-453279	Mitotic G1-G1/S phases	2.42576	1.60444e-07	2.26226e-05	98	35	cdkn1a;abl1;psma3;cdkn1cb;cdk2;rpa2;ppp2r1ba;wee1;psmd10;psmb7;psmb1;psmc4;psmc6;psma6a;orc4;si:rp71-45k5.4;cks1b;psmc3;psma2;cdkn1bb;psmb4;psmd8;psmd9;rpa1;mcm3;psmc5;psme3;psma5;psmd11b;psmd13;skp1;lin52;ppp2r1bb;prim2;cdkn1ba
		R-DRE-199977	ER to Golgi Anterograde Transport	2.62629	2.68168e-07	3.40305e-05	75	29	napga;copg2;tmed10;csnk1db;tmed9;arf4a;ppp6c;kdelr2a;copb1;csnk1da;zgc:77650;napab;mcfd2;stx5a;lman2;tfg;trappc5;sec13;arf5;arcn1b;tmem115;gosr2;gosr1;sec31a;gbf1;sec23a;trappc1;sec22bb;rca2.1
		R-DRE-69563	p53-Dependent G1 DNA Damage Response	2.85984	4.58192e-07	4.47266e-05	57	24	cdkn1a;psma3;cdk2;psmd10;psmb7;psmb1;psmc4;psmc6;psma6a;si:rp71-45k5.4;psmc3;psma2;cdkn1bb;psmb4;psmd8;psme4b;psmd9;psmc5;psme3;psma5;psmd11b;psmd13;mdm2;cdkn1ba
		R-DRE-69580	p53-Dependent G1/S DNA damage checkpoint	2.85984	4.58192e-07	4.47266e-05	57	24	cdkn1a;psma3;cdk2;psmd10;psmb7;psmb1;psmc4;psmc6;psma6a;si:rp71-45k5.4;psmc3;psma2;cdkn1bb;psmb4;psmd8;psme4b;psmd9;psmc5;psme3;psma5;psmd11b;psmd13;mdm2;cdkn1ba
		R-DRE-69615	G1/S DNA Damage Checkpoints	2.85984	4.58192e-07	4.47266e-05	57	24	cdkn1a;psma3;cdk2;psmd10;psmb7;psmb1;psmc4;psmc6;psma6a;si:rp71-45k5.4;psmc3;psma2;cdkn1bb;psmb4;psmd8;psme4b;psmd9;psmc5;psme3;psma5;psmd11b;psmd13;mdm2;cdkn1ba
		R-DRE-350562	Regulation of ornithine decarboxylase (ODC)	2.98854	5.52639e-07	4.67533e-05	50	22	odc1;psma3;azin1b;psmd10;psmb7;psmb1;psmc4;psmc6;psma6a;si:rp71-45k5.4;psmc3;psma2;oaz1a;psmb4;psmd8;psme4b;psmd9;psmc5;psme3;psma5;psmd11b;psmd13
		R-DRE-5358346	Hedgehog ligand biogenesis	2.98854	5.52639e-07	4.67533e-05	50	22	derl2;psma3;syvn1;p4hb;psmd10;psmb7;psmb1;psmc4;psmc6;psma6a;si:rp71-45k5.4;psmc3;psma2;psmb4;psmd8;psme4b;psmd9;psmc5;psme3;psma5;psmd11b;psmd13
		R-DRE-351202	Metabolism of polyamines	2.56999	7.28175e-07	5.47116e-05	74	28	arg2;odc1;psma3;azin1b;psmd10;psmb7;psmb1;psmc4;psmc6;psma6a;srm;si:rp71-45k5.4;psmc3;psma2;oaz1a;psmb4;psmd8;psme4b;psmd9;psmc5;psme3;psma5;psmd11b;psmd13;smox;amd1;adi1;ckba
		R-DRE-8941858	Regulation of RUNX3 expression and activity	3.03478	7.32937e-07	5.47116e-05	47	21	runx3;cbfb;psma3;psmd10;psmb7;psmb1;psmc4;psmc6;psma6a;si:rp71-45k5.4;psmc3;psma2;psmb4;psmd8;psmd9;psmc5;psme3;psma5;psmd11b;psmd13;mdm2
		R-DRE-450531	Regulation of mRNA stability by proteins that bind AU-rich elements	2.58292	1.0239e-06	7.21851e-05	71	27	zfp36l1a;psma3;elavl1b;zfp36l1b;xpo1b;psmd10;prkcdb;psmb7;psmb1;psmc4;hspa8;psmc6;psma6a;si:rp71-45k5.4;psmc3;psma2;psmb4;psmd8;psme4b;psmd9;psmc5;psme3;psma5;psmd11b;psmd13;dcp2;seta
		R-DRE-5607761	Dectin-1 mediated noncanonical NF-kB signaling	2.87359	1.25519e-06	7.96416e-05	52	22	psma3;nfkb2;psmd10;map3k14a;psmb7;psmb1;psmc4;psmc6;psma6a;si:rp71-45k5.4;psmc3;psma2;psmb4;psmd8;psme4b;psmd9;psmc5;psme3;psma5;psmd11b;psmd13;skp1
		R-DRE-5676590	NIK-->noncanonical NF-kB signaling	2.87359	1.25519e-06	7.96416e-05	52	22	psma3;nfkb2;psmd10;map3k14a;psmb7;psmb1;psmc4;psmc6;psma6a;si:rp71-45k5.4;psmc3;psma2;psmb4;psmd8;psme4b;psmd9;psmc5;psme3;psma5;psmd11b;psmd13;skp1
AllvsP2 UP ORA	Wiki	geneSet	description	enrichmentRatio	pValue	FDR	size	overlap	gene name
		WP211	BMP signaling pathway	2.16876	2.18656e-05	0.00181485	67	27	fstl3;smad6b;bmp5;snai1a;msx2b;msx3;acvrl1;bambia;id3;gsc;bmpr2b;bambib;bmp4;msx1b;bmpr1aa;snai2;nog1;bmpr1ab;nog3;glula;fstb;smurf1;snai1b;twsg1a;bmp2b;rpl15;smad6a
		WP1323	EGFR1 Signaling Pathway	1.68681	0.000169353	0.00702813	134	42	dusp1;rgs5b;jun;krt18a.1;jund;zpr1;fosab;krt8;rac1a;rbb4l;errfi1a;cx43;cebpb;elf3;mapk14a;appl2;grb10b;stat3;casp9;bcar1;snrpd2;crkl;eps15;tgif1;sos2;araf;reps1;mta2;ctnnd1;spry2;crk;cblb;hat1;plcg1;rasa1a;git1;foxo1a;pitpnaa;jak2b;hip1;csk;gab1
		WP1383	Endochondral Ossification	2.20162	0.000428233	0.0118478	44	18	adamts1;mmp9;tgfb2;chst11;col10a1a;enpp1;runx3;slc38a2;tgfbi;sox9a;ddr2a;bmpr1aa;cdkn1ca;fgfr3;fgfr1a;ctsla;sox5;tgfb1a
AllvsP2 UP ORA	Pheno-Geno	geneSet		enrichmentRatio	pValue	FDR	size	overlap	gene name
		cartilage development		3.6005	2.34968e-09	2.98645e-06	41	23	tgfb3;sec24d;mmp14b;enpp2;msx3;sdc4;sox9a;mmp14a;barx1;lpar1;msx1b;inka1a;ugdh;creb3l2;ext2;sec13;kat6a;fgfrl1a;fgfrl1b;yap1;sec23a;polr1d;cyp26b1
		chondrocyte		3.40972	8.72866e-07	0.000554706	32	17	chst11;sec24d;ctsk;sox9a;sec61a1;creb3l2;ext2;sec13;kmt2d;fis1;wls;uxs1;sec31a;sec23a;col11a2;smo;tmem165
		gut		1.8482	1.51802e-06	0.000643133	191	55	dusp4;enpp2;eif4a1a;odc1;sox9a;lpar1;sec61a1;scarb2a;nifk;pard6gb;f10;cad;wdr75;atp6v1f;rpl19;casp9;sf3b4;trappc11;wdr82;sf1;copz1;timm23a;psmb1;med14;si:ch211-114c12.2;rps7;hspa9;psmc6;abce1;nfyc;cct3;rpsa;mcm3;rad21a;fbl;kif11;ncbp2;skp1;nup205;fscn1a;smarca5;ccna2;eif3ea;nolc1;snrpc;actl6a;tubg1;atp6ap1b;ufd1l;cct5;cct7;cltca;rae1;gtpbp4;celf1
		osteoblast		5.13463	1.12319e-05	0.0028667	10	8	panx3;sp7;plod2;col1a1a;col1a1b;col1a2;bmp1a;cyp26b1
		neural arch		4.27886	1.12773e-05	0.0028667	15	10	plod2;enpp1;ptch2;rspo2;col1a1a;meox1;col1a1b;col1a2;bmp1a;trpm7
		Meckel's cartilage		1.66292	3.39618e-05	0.00719424	220	57	panx3;cspg4;capzb;tgfb3;tgfb2;tnfaip3;sec24d;enpp2;ptch1;runx3;fn1a;egr1;lmna;ptch2;scxa;sox9a;mmp14a;barx1;lpar1;pmm2;loxl3b;fat3a;fzd7a;mkxa;cad;nansa;nog1;creb3l2;ext2;pls3;sec13;kmt2d;eif3f;sparc;med14;hspa8;nomo;wls;mbtps1;nr1h3;bmp2b;uxs1;furina;fgfrl1a;sh3pxd2aa;yap1;hand2;fscn1a;col11a2;polr1d;cyp26b1;pold1;eif3ea;nolc1;skib;spns2;tmem165
		hemal arch		4.12604	4.91798e-05	0.00892964	14	9	plod2;enpp1;rspo2;col1a1a;meox1;col1a1b;col1a2;bmp1a;trpm7
		pectoral fin		1.84769	6.66142e-05	0.0105833	132	38	capzb;sec24d;ptch1;fibinb;prdm1a;sox9a;frem1a;ccn2a;pmm2;hhip;rspo2;hmcn1;col1a1a;foxl1;ugdh;creb3l2;ext2;ezh2;foxc1a;sec13;kctd10;kcnk5b;sparc;med14;nomo;ahr2;wls;perp;dhx15;uxs1;lmo4a;bmp1a;sufu;hand2;sec23a;mif;cyp26b1;smo
		rib		5.50139	8.52244e-05	0.0120356	7	6	sp7;abcc6a;plod2;scxa;rspo2;col1a1a
		ceratohyal cartilage		1.62852	0.00015829	0.0190873	201	51	panx3;cspg4;sec24d;enpp1;enpp2;ptch1;xylt1;runx3;fn1a;egr1;prdm1a;lmna;ptch2;acvrl1;scxa;sox9a;mmp14a;barx1;lpar1;pmm2;loxl3b;mkxa;cad;foxl1;creb3l2;ext2;pls3;kmt2d;lrp5;sparc;med14;hspa8;nomo;wls;nr1h3;uxs1;med13b;kat6a;furina;sufu;yap1;col11a2;polr1d;cyp26b1;pold1;eif3ea;nolc1;skib;spns2;lix1l;tmem165
		sensory system		2.11012	0.000165193	0.0190873	73	24	lamb1a;sec24d;ptch1;ptch2;gli1;sec61a1;hhip;adgrg6;nrf1;ext2;mafba;copz1;cct3;mcm3;sufu;trpm7;sec23a;pold1;eef1a1l1;sfpq;lamc1;smo;ahctf1;slbp
		median fin fold		2.60201	0.000215393	0.0228137	37	15	fbn2b;frem2b;ptch1;prdm1a;frem1a;hhip;rspo2;hmcn1;col1a1a;plk1;bmp2b;furina;bmp1a;sufu;col2a1b
		cranium		2.02683	0.000329825	0.0322467	76	24	runx2b;sp7;abcc6a;plod2;enpp1;enpp2;xylt1;runx3;lpar1;fzd7a;col1a1a;col1a1b;pls3;tuba8l3;lrp5;pdgfra;hspa8;ttpa;furina;bmp1a;sec23a;polr1d;nolc1;nin
		chondrocyte differentiation		4.08437	0.00040157	0.0362731	11	7	runx2b;sec24d;runx3;loxl3b;sufu;col11a2;tmem165
		surface structure		2.3882	0.000428086	0.0362731	43	16	capzb;sec24d;ptch1;prdm1a;frem1a;hmcn1;col1a1a;copa;ext2;parvaa;kcnk5b;uxs1;bmp1a;hand2;sec23a;smo
		skeletal system		5.34858	0.000473755	0.0376339	6	5	sp7;scxa;col1a1a;trpm7;atp7a
		collagen fibril organization		6.41829	0.000584814	0.0412944	4	4	plod2;lum;creb3l2;bmp1a
		frontal bone		6.41829	0.000584814	0.0412944	4	4	sp7;ahr2;trpm7;cyp26b1
		intersegmental vessel		1.47383	0.000639071	0.0420765	270	62	bmper;foxf1;lamb1a;cd248b;slc2a1b;itgb1b;adamts18;loxl2a;s1pr1;per2;ndufb11;itgb1a;ppih;hsp70l;cxcl8a;amotl2a;lpar1;smad9;notch2;nfkb2;pdgfrb;amot;colec12;hs6st2;sirt1;ephb4a;fermt2;itga5;ackr3b;cemip2;adgrg6;sat1b;foxc1a;ppp1cab;hdac3;kctd10;ptenb;hspg2;rcan1a;ahr2;igf2b;plcg1;fmnl3;kif11;lrp1aa;psme3;eif3ha;gbf1;yap1;lamc3;nup153;uqcrb;iqsec1b;nrarpa;pik3c2a;plk2b;peak1;snx5;tspan18b;tmem33;lam…
		ossification		2.82405	0.000662101	0.0420765	25	11	spp1;snai1a;xylt1;col1a1a;adgrg6;ext2;wls;uxs1;bmp1a;polr1d;atp7a
AllvsP2 UP ORA	Expression	geneSet		enrichmentRatio	pValue	FDR	size	overlap	gene name
		otic vesicle		1.60362	0	0	1049	251	bmper;fgfr1b;bmp3;f3b;tnfrsfa;mych;p4ha2;tgfb3;tgfb2;ier2a;dusp1;fkbp10b;lamb1a;st3gal8;smad6b;irf7;bmp5;snai1a;mmp2;itgb1b;col11a1b;msx2b;fgfr4;crabp2b;serpine2;ephb4b;ptch1;rasl11b;metrnla;msx3;spsb1;fibinb;manf;rcn1;itgb1a;slc35d1a;fzd2;fn1a;qsox1;bcl2l10;rrad;plxna1a;etv5b;surf4l;pdlim1;txndc12;prdm1a;thbs1b;zfp36l1a;dlx3b;ptch2;crtap;bambia;sox9a;ptbp1b;her9;pmp22b;krt8;gsc;gli1;igfbp3;nid2a…
		notochord		2.01605	0	0	861	259	stt3a;csrnp1b;mmp9;tnfrsfa;p4ha2;tgfb3;nfatc1;irf2bp2a;tgfb2;ier2a;dusp4;id2b;dusp1;pkd1a;fbn2b;fkbp10b;lamb1a;chst11;sec24d;wif1;smad6b;plod2;tmem45a;rcn3;scube1;efemp2a;itgb1b;lhfpl6;col11a1b;serpinf1;ephb4b;krt18a.1;loxl2a;ccn1;trib3;rasl11b;fibinb;manf;pim2;rcn1;itgb1a;twist1a;slc38a2;fzd2;fn1a;ehd2b;fkbp14;mfap2;calua;surf4l;pdlim1;loxl2b;prdm1a;bcl2l1;ptch2;tram2;crtap;ugcg;pdgfrl;id3;sox9a…
		pectoral fin		1.9227	0	0	854	245	spp1;bmper;fgfr1b;bmp3;klf2b;f3b;runx2b;cspg4;sp7;mych;tgfb3;rxraa;lats2;crispld1b;npr2;pkd1a;lamb1a;chst11;prelp;col10a1a;alpl;st3gal8;wif1;smad6b;plod2;rcn3;efemp2a;itgb1b;msx2b;mmp14b;crabp2b;enpp2;rpe65b;ndufb11;yif1a;msx3;gli2a;ccdc3b;rcn1;twist1a;fzd2;klf2a;ptges;mxra8b;etv5b;tgfbi;pdlim1;loxl2b;txndc12;prdm1a;thbs1b;prrx1a;lmna;dlx3b;ptch2;crtap;ctsk;scxa;id3;sox9a;thbs3a;ecrg4a;frem1a;mmp…
		pharyngeal arch		1.78898	0	0	753	201	bmper;fgfr1b;bmp3;runx2b;cspg4;sp7;mych;p4ha2;capzb;tgfb3;lratb.1;nfatc1;satb2;aspn;rxraa;ier2a;ptgs2a;pkd1a;fbn2b;st3gal8;wif1;smad6b;jun;bmp5;efemp2a;mmp2;itgb1b;col11a1b;mmp14b;enpp2;trib3;gli2a;ccdc3b;manf;rcn1;twist1a;slc35d1a;fzd2;fn1a;ehd2b;egr1;nrp2b;tgfbi;prdm1a;thbs1b;prrx1a;dlx3b;ptch2;crtap;rassf1;si:dkey-42i9.4;scxa;sox9a;thbs3a;ecrg4a;frem1a;mmp14a;barx1;rasgef1bb;gsc;gli1;fbln2;twi…
		pharyngeal arch 3-7 skeleton		2.10969	0	0	629	198	ogna;runx2b;snu13b;tgfb3;crispld1b;dusp4;fkbp10b;lamb1a;bmp5;snai1a;itgb1b;crabp2b;serpine2;marveld1;ephb4b;krt18a.1;metrnla;twist1a;fzd2;fn1a;ctps1a;arpc1b;nrp2b;etv5b;surf4l;pdlim1;prdm1a;zfp36l1a;prrx1a;higd1a;rassf1;lrrc17;bambia;id3;sox9a;kdelr3;btg3;mmp14a;ptbp1b;krt8;selenon;gsc;igfbp3;nid2a;spon1b;entpd1;mibp;notch2;plekhh1;copg2;pmm2;lhx8a;clic4;cnn3a;zgc:66433;matn4;fstl1b;hhip;calub;cd…
		axis		2.60046	0	0	317	123	csrnp1b;p4ha2;dusp4;lamb1a;jun;itgb1b;col11a1b;mmp14b;enpp2;gadd45ba;rasl11b;metrnla;manf;fn1a;surf4l;ptch2;higd1a;mmp14a;ptbp1b;her9;selenon;gsc;gli1;nid2a;spon1b;nr4a1;copg2;sec61a1;pmm2;ccn2b;loxl3b;tmed10;clic4;ssr4;csnk1db;rdh10b;fstl1b;hhip;papss2b;calub;tmed9;her6;ntd5;homeza;sfrp2;hmcn1;pard6gb;plod3;kdelr2a;copb1;ephb4a;hmcn2;pdia6;zbtb8os;slc17a9b;mylipa;ostc;cited4b;selenof;ddost;nansa…
		head mesenchyme		3.27025	0	0	166	81	cspg4;emilin1b;fkbp10b;st3gal8;jun;cd248b;rcn3;snai1a;efemp2a;mmp2;foxf2b;lhfpl6;mmp14b;fgfr4;serpinf1;twist1a;fzd2;nrp2b;tgfbi;loxl2b;thbs1b;zfp36l1a;prrx1a;foxf2a;ctsk;pdgfrl;mmp14a;snx1a;barx1;tbx18;krt8;nid2a;twist1b;lpl;lum;notch2;pdgfrb;loxl3b;cnn3a;zgc:66433;matn4;fstl1b;calub;colec12;zgc:174888;col12a1a;ppp1r14bb;pmp22a;six2a;fermt2;snai2;prrx1b;twist3;zfand5a;cemip2;inka1a;foxc1a;rgmd;va…
		cleithrum		4.81169	0	0	78	56	spp1;bmper;cd81b;panx3;klf2b;runx2b;entpd5a;bgna;sp7;sod3b;phospho1;abcc6b.1;col10a1a;st3gal8;plod2;rcn3;lhfpl6;enpp1;serpinf1;gadd45ba;runx3;rcn1;surf4l;thbs1b;ctsk;scxa;bambib;notch2;papss2b;tnmd;tmed9;plod3;uap1;col1a1a;dlx5a;col5a2a;kdelr2a;copa;serpinh1b;ldlrap1a;col1a2;sec13;arcn1b;sparc;ssr3;bmp2b;ssr1;bgnb;sec31a;sdc2;cdh11;col11a2;ncam1a;krtcap2;cyp26b1;ckap4
		somite		1.49198	2.22045e-16	2.15827e-14	1406	313	csrnp1b;fgfr1b;bmp3;mat2ab;snu13b;mych;p4ha2;osgn1;capzb;tgfb3;rxraa;dusp1;mat2aa;fbn2b;fkbp10b;chst11;gadd45bb;sec24d;alpl;plod2;jun;cd248b;rcn3;scube1;snai1a;efemp2a;mmp2;itgb1b;lhfpl6;col11a1b;vstm4b;fgfr4;crabp2b;marveld1;serpinf1;ephb4b;btg2;ptch1;ccn1;gadd45ba;ndufb11;rgs3a;gli2a;fibinb;eif4a1a;twist1a;htra1a;fzd2;bcl2l10;mfap2;nrp2b;etv5b;tgfbi;surf4l;prdm1a;thbs1b;prrx1a;lmna;ptch2;higd1a…
		tail bud		1.82883	2.22045e-16	2.15827e-14	601	164	bmper;fgfr1b;sp7;p4ha2;tgfb3;lratb.1;nfatc1;irf2bp2a;tgfb2;rxraa;abcc6a;ier2a;emilin1b;dusp4;dusp5;epha2a;dusp1;fzd9b;alpl;st3gal8;snai1a;itgb1b;adamts18;msx2b;mmp14b;crabp2b;marveld1;ephb4b;gadd45ba;rasl11b;rgs3a;msx3;gli2a;fibinb;twist1a;si:ch211-285f17.1;fzd2;myd88;fn1a;ifitm1;ier2b;bcl2l10;nrp2b;etv5b;prdm1a;zfp36l1a;prrx1a;lrrc17;bambia;id3;mmp14a;tbx18;pmp22b;selenon;gli1;nid2a;fbln2;spon1b…
		epidermis		2.0207	1.33227e-15	1.17724e-13	398	120	mmp9;klf2b;osgn1;fbn2b;fkbp10b;lamb1a;jun;rcn3;bmp5;mmp2;msx2b;ccn1;msx3;fibinb;rcn1;itgb1a;ehd2b;ptges;surf4l;pdlim1;prdm1a;prrx1a;arg2;dlx3b;lrrc17;bambia;id3;thbs3a;ecrg4a;tbx18;krt8;selenon;nid2a;entpd1;bambib;lum;cnn2;pmm2;anxa2a;elovl1b;matn4;fstl1b;papss2b;tmed9;her6;ntd5;colec12;hmcn1;pitpnc1b;chsy1;cd151;zfp36l1b;il6st;cd151l;col12a1a;uap1;f10;col1a1a;col5a2a;kdelr2a;wnt11;nfkbiab;snai2;…
		polster		2.05477	1.59872e-14	1.29496e-12	349	107	stt3a;csrnp1b;osgn1;tgfb2;dusp4;tmem45a;adamts18;btg2;gadd45ba;manf;pim2;nrp2b;surf4l;prdm1a;lmna;tram2;bambia;id3;kdelr3;amotl2a;mid1ip1l;selenon;gsc;copg2;sec61a1;pmm2;bmp4;tmed10;ssr4;zgc:66433;fstl1b;papss2b;tmed9;her6;slc3a2b;homeza;quo;plod3;syvn1;dnase1l1;pprc1;uap1;kdelr2a;hmcn2;pdia6;slc17a9b;mylipa;ostc;cited4b;selenof;ddost;nansa;lgals3b;copa;ppib;zgc:77650;hm13;gmppb;sdf2l1;sec61a1l;u…
		splanchnocranium		4.15524	2.90878e-14	2.17488e-12	50	31	crispld1b;ptgs2a;fkbp10b;col10a1a;rcn3;serpinf1;ptges;tgfbi;calua;tram2;ctsk;pdgfrl;sox9a;ccn2a;ssr4;matn4;papss2b;srpx;plod3;col1a1a;snai2;fgfr3;col1a2;fgfr1a;slit3;lrp5;ssr3;ran;pcna;col2a1b;pold1
		mesoderm		1.99145	3.63709e-13	2.52518e-11	350	104	mmp9;snu13b;tgfb3;tgfb2;lamb1a;smad6b;rcn3;snai1a;itgb1b;ephb4b;gadd45ba;gli2a;twist1a;htra1a;fzd2;fn1a;egr1;mfap2;nrp2b;etv5b;pdlim1;zfp36l1a;prrx1a;ptch2;lrrc17;amotl2a;dchs1b;mmp14a;ptbp1b;snx1a;gsc;spon1b;lpar1;ccn2a;adam8a;plekhh1;loxl3b;bmp4;clic4;zgc:66433;rbb4l;fstl1b;crip2;her6;colec12;zgc:174888;pard6gb;plod3;pprc1;id2a;fzd7b;hmcn2;wnt11;cad;lgals3b;copa;snai2;glulb;cthrc1a;itga5;serpin…
		pectoral fin bud		1.98652	1.65468e-12	1.07223e-10	334	99	junbb;runx2b;mych;lats2;pkd1a;fkbp10b;chst11;bmp5;snai1a;msx2b;cdkn1a;ephb4b;msx3;gli2a;klf2a;ctps1a;etv5b;txndc12;prdm1a;zfp36l1a;prrx1a;dlx3b;ptch2;ctsk;lrrc17;sox9a;btg3;barx1;tbx18;selenon;gsc;gli1;spon1b;bambib;smad9;notch2;cbx7a;bmp4;rspo2;fzd7a;her6;pprc1;mycb;sumo1;dlx5a;ephb4a;msx1b;snai2;prrx1b;iqgap1;twist3;mycla;cbx2;cbx8b;fgfr1a;ezh2;cct4;sall4;slit3;znf503;lrp5;sumo3a;dusp6;wls;hmgb…
		pectoral fin musculature		1.69597	9.13292e-12	5.54825e-10	573	145	junbb;klf2b;snu13b;irf2bp2a;lamb1a;bmp5;snai1a;crabp2b;ephb4b;ndufb11;fibinb;fzd2;arpc1b;etv5b;surf4l;prdm1a;zfp36l1a;prrx1a;lmna;higd1a;lrrc17;kdelr3;btg3;dchs1b;mmp14a;ptbp1b;krt8;selenon;spon1b;notch2;nr4a1;pmm2;clic4;meig1;papss2b;crip2;tmed9;her6;colec12;homeza;plod3;pprc1;ppp1r14bb;uap1;fzd7b;col1a1a;prelid3b;col6a4a;ephb4a;pdia6;slc17a9b;selenof;cad;copa;snai2;cdc42ep3;ppib;wdr75;capns1b;c…
		median fin fold		2.62718	2.11372e-11	1.20855e-09	125	49	junbb;junba;fbn2b;fkbp10b;lamb1a;st3gal8;jun;lhfpl6;msx2b;frem2b;msx3;surf4l;dlx3b;lrrc17;kdelr3;frem1a;lamb1b;nid2a;twist1b;fthl27;bambib;plekhh1;cnn2;rspo2;hmcn1;chsy1;col1a1a;dlx5a;col5a2a;hmcn2;msx1b;col14a1a;ackr3b;tmem231;hpdb;slit3;hgd;lama4;ssr3;plk1;bmp2b;furina;angptl7;sdc2;lamc3;parp16;lamc1;alpi.1;dhrs3b
		mandibular arch skeleton		2.66944	2.82103e-11	1.52336e-09	118	47	spp1;bmp3;runx2b;mych;tgfb3;tgfb2;satb2;pmaip1;plod2;fgfr4;cdkn1a;rpe65b;ptch1;gli2a;zfp36l1a;bcl2l1;dlx3b;ptch2;sox9a;mmp14a;barx1;gsc;gli1;notch2;sec61a1;bmp4;plod1a;sema3e;loxa;chsy1;f10;dlx5a;fgfr3;ugdh;adgrg6;fgfr1a;hspa5;bmp2b;neo1a;hand2;pcna;jak2b;axin2;gspt1l;mdm2;fgfr2;smo
		parasphenoid		5.91353	3.77851e-11	1.91932e-09	17	15	spp1;bmper;panx3;runx2b;entpd5a;sp7;sod3b;abcc6b.1;col10a1a;dlx2b;dlx3b;col1a1a;dlx5a;col1a2;cyp26b1
		periderm		1.85187	3.94922e-11	1.91932e-09	380	105	klf2b;junba;sp7;osgn1;irf2bp2a;fkbp10b;lamb1a;smad6b;bmp5;crabp2b;krt18a.1;gadd45ba;fibinb;manf;pim2;itgb1a;fn1a;ptges;surf4l;prdm1a;prrx1a;dlx3b;crtap;bambia;thbs3a;krt8;selenon;nid2a;entpd1;lpl;bambib;smad9;copg2;cnn2;pmm2;anxa2a;bmp4;elovl1b;papss2b;tmed9;her6;slc3a2b;colec12;pitpnc1b;chsy1;uap1;col1a1a;dlx5a;kdelr2a;ier5l;serinc2;snai2;cebpb;capns1b;col14a1a;itga5;serpinh1b;fam3c;ldlrap1a;cdk…
AllvsP2-DOWN-ORA	GO-BP	geneSet	description	enrichmentRatio	pValue	FDR	size	overlap	gene name
		GO:0097435	supramolecular fiber organization	2.29241	3.63903e-10	1.03349e-07	255	60	kank4;aif1l;cdc42ep5;add3a;mylkb;fmn2a;camsap3;qki2;ache;apc;sptb;eppk1;ppp1r9ala;orai1b;cfl2;fign;traf3ip1;desma;rbm24a;tpma;stmn2b;add3b;vaspb;lmod1b;stmn1b;tnnt3b;gas7a;hsp90aa1.1;cav3;tmsb;tpm2;mybphb;cap2;rac3b;synpo2lb;ppp1r9bb;stmn4l;dpysl3;stmn4;hcls1;tnnt2c;nrap;klhl41b;myom1a;myo18aa;igfn1.1;myh7;stmn2a;lrrc39;capn3a;tnnt3a;myom2a;igfn1.3;add2;mybpc3;tnnt2e;map1b;prox1a;vil1;si:dkey-14d…
		GO:0030029	actin filament-based process	2.03117	6.20201e-08	8.80685e-06	283	59	sdad1;kank4;aif1l;cdc42ep5;add3a;mylkb;coro1cb;fmn2a;daam1b;cdc42bpb;qki2;limch1a;ache;sptb;ppp1r9ala;orai1b;cfl2;desma;rbm24a;tpma;add3b;vaspb;lmod1b;tnnt3b;gas7a;hsp90aa1.1;cav3;ptk2bb;tmsb;tpm2;mybphb;cap2;rac3b;synpo2lb;ppp1r9bb;scn1ba;zgc:109889;epb41b;dpysl3;hcls1;tnnt2c;nrap;klhl41b;myom1a;myo18aa;igfn1.1;myh7;lrrc39;capn3a;tnnt3a;myom2a;frmd5;igfn1.3;add2;mybpc3;tnnt2e;prox1a;vil1;smtnl1
		GO:0030182	neuron differentiation	1.6979	5.1371e-07	3.87933e-05	482	84	six1b;atp6v0d1;cdh2;glra1;lmx1bb;camsap3;pnpla6;arnt2;dbnlb;notch1a;atp2b1a;ache;apc;vdrb;arl13b;mecp2;pcdh17;smn1;ppp1r9ala;rbpms2a;map1sa;tfap2a;mdkb;snap25b;ogg1;pho;nrg1;pacsin1a;bdnf;thrb;en1b;stmn2b;stmn1b;atp1b2b;clstn1;foxg1a;dscaml1;gas7a;adcyap1b;id4;nyap2b;plxna4;lhx9;kif5aa;ppp1r9bb;stmn4l;cntn4;dpysl3;stmn4;dscamb;trarg1a;pax2a;rpgrb;map1sb;ctnna2;cdh4;rp1l1a;nbeaa;ntn1b;etv1;pax6a;m…
		GO:0001505	regulation of neurotransmitter levels	3.15206	5.46385e-07	3.87933e-05	68	22	syn2a;ache;syt4;snap25b;abat;lin7a;hsp90aa1.1;syt11a;otofa;chata;syt3;cplx4a;gad2;syt2a;cplx2;syt1a;syt5b;cplx2l;snap25a;slc5a7a;ppfia3;agxtb
		GO:0061061	muscle structure development	2.10137	1.16371e-06	6.60986e-05	204	44	six1b;dag1;opa1;mylkb;homer1b;noc3l;gas8;kif5ba;qki2;ache;apc;gfra3;orai1b;slc8a4a;ogg1;desma;nrg1;rbm24a;lmod1b;tnnt3b;hsp90aa1.1;cav3;mybphb;stac3;synpo2lb;taf3;tnnt2c;nrap;klhl41b;myom1a;myo18aa;cavin4a;igfn1.1;myh7;lrrc39;capn3a;tnnt3a;myom2a;igfn1.3;mybpc3;tnnt2e;myhz2;prox1a;spega
		GO:0007422	peripheral nervous system development	3.89709	3.81829e-06	0.000180732	35	14	ndrg1a;six1b;cdh2;sox10;notch1a;smn1;tfap2a;nrg1;bdnf;adcy6a;foxd3;dpysl3;pax2a;etv1
		GO:0006836	neurotransmitter transport	2.76483	1.02928e-05	0.000417593	74	21	syn2a;syt4;snap25b;lin7a;adcyap1b;syt11a;otofa;slc6a1a;syt3;cplx4a;syt2a;slc32a1;cplx2;syt1a;slc6a19a.1;syt5b;cplx2l;snap25a;slc5a7a;ppfia3;slc6a1b
		GO:0099504	synaptic vesicle cycle	3.24757	1.25632e-05	0.000445992	48	16	syt4;snap25b;nlgn2a;syt11a;nlgn3a;ap3d1;otofa;syt3;cplx4a;syt2a;slc32a1;cplx2;syt1a;syt5b;cplx2l;snap25a
		GO:0032989	cellular component morphogenesis	1.63963	1.90707e-05	0.000601788	410	69	opa1;cdc42ep5;cdh2;mylkb;pnpla6;arnt2;dbnlb;notch1a;qki2;ache;apc;arl13b;mecp2;smn1;rbpms2a;map1sa;orai1b;desma;pacsin1a;rbm24a;bdnf;en1b;mpi;lmod1b;tnnt3b;clstn1;dscaml1;gas7a;hsp90aa1.1;cav3;nyap2b;plxna4;mybphb;cap2;lhx9;rac3b;kif5aa;cntn4;dpysl3;tnnt2c;dscamb;trarg1a;nrap;map1sb;klhl41b;ctnna2;myom1a;myo18aa;ntn1b;igfn1.1;map1ab;myh7;cdkl5;rbpms2b;lrrc39;capn3a;tnnt3a;myom2a;dbnla;lhx1a;igfn1…
		GO:0050808	synapse organization	3.05654	2.97311e-05	0.000844364	51	16	cdh2;dbnlb;ache;clstn2;mecp2;smn1;dlg2;bdnf;pclob;nlgn2a;clstn1;nlgn3a;ctnna2;nbeaa;dbnla;gphnb
		GO:0007017	microtubule-based process	1.68483	0.00025094	0.00647881	266	46	map7d1a;kif26ba;mapre3b;kif20bb;dync1i2b;camsap3;gas8;rassf7b;kif5ba;apc;ktn1;lca5;nuf2;map1sa;fign;traf3ip1;wdr60;tuba1a;zgc:65894;stmn2b;stmn1b;clstn1;map7d2b;kif21a;tuba2;ap3d1;tuba1c;kif5aa;stmn4l;map7a;stmn4;rpgrb;map1sb;dync1i1;kif1aa;rp1l1a;map1ab;pard3ba;map4l;stmn2a;map6a;kif3cb;map6b;map1b;map7d2a;rp1l1b
		GO:0120036	plasma membrane bounded cell projection organization	1.46643	0.000429587	0.0101669	485	73	aif1l;atp6v0d1;grk5l;cdc42ep5;cdh2;ehd1a;dnmbp;cenpf;camsap3;gas8;sept3;pnpla6;arnt2;dbnlb;notch1a;apc;arl13b;lca5;mecp2;smn1;ppp1r9ala;rbpms2a;map1sa;mtss1lb;traf3ip1;ogg1;ezrb;pacsin1a;eps8l1b;bdnf;en1b;stmn2b;stmn1b;clstn1;dscaml1;gas7a;adcyap1b;nyap2b;plxna4;lhx9;eps8l3b;kif5aa;ppp1r9bb;stmn4l;cntn4;dpysl3;stmn4;dscamb;trarg1a;pax2a;rpgrb;map1sb;ctnna2;rp1l1a;nbeaa;ntn1b;arl13a;map1ab;cdkl5;m…
		GO:0060537	muscle tissue development	1.93367	0.000699198	0.0152748	131	26	six1b;dag1;opa1;mylkb;kif5ba;gfra3;slc8a4a;ogg1;desma;nrg1;rbm24a;mybphb;stac3;synpo2lb;nrap;klhl41b;myom1a;myo18aa;igfn1.1;myh7;lrrc39;myom2a;igfn1.3;mybpc3;myhz2;ndrg4
		GO:0003008	system process	1.42425	0.00137317	0.0278556	472	69	mylkb;glra1;rbfox1;ankhd1;pitx2;atp2b1a;mecp2;pcdh19;slc8a4a;desma;rlbp1b;bdnf;casq1a;lmod1b;cald1b;atp1b2b;tnnt3b;gng13b;scn4ab;grk7a;slc24a2;adcyap1b;tnnc1b;tnni2a.1;prph2b;whrna;glrbb;gabrz;mybphb;rpe65a;stac3;tnni2b.2;casq2;otofa;unc119b;gnat2;scn1ba;iqgap2;gabra1;tnnt2c;pde6gb;gng13a;grin2ab;prph2a;opn1lw2;myom1a;tnni2b.1;igfn1.1;cacng8b;chrm2a;lrrc39;crx;tnnt3a;myom2a;chga;opn1sw2;cacng2a;c…
		GO:0051668	localization within membrane	2.78364	0.00206937	0.0391801	35	10	dag1;anks1b;dlg2;ap3d1;kif5aa;cacng8b;cacng2a;cacng2b;cacng8a;gphnb
		GO:0016071	mRNA metabolic process	1.57141	0.00243599	0.0432388	248	40	snrnp70;zmat2;prpf6;fam172a;rbm22;tnrc6c1;rbfox1;esrp1;supt6h;zcrb1;srrt;dis3l2;prpf38b;sart3;rnpc3;qki2;prpf40a;sf3b2;thoc2;srsf1b;smn1;rbm17;srrm1;coil;rbpms2a;gpatch1;rbm25b;slu7;pabpc1b;zrsr2;gpkow;rbm24a;srek1;celf3a;srek1ip1;rbpms2b;celf2;celf4;nova1;upf3a
		GO:0007507	heart development	1.49409	0.0027651	0.043701	313	48	atp6v0d1;grk5l;leo1;opa1;cdh2;mylkb;nop56;cenpf;supt6h;tbx3a;arnt2;pitx2;notch1a;apc;vdrb;si:dkey-204f11.64;invs;nuf2;igfbp2a;ctr9;slc8a4a;ogg1;coa6;nrg1;smarcc1a;pabpc1a;rbm24a;nipblb;kdm6bb;cald1b;atp1b2b;cxxc5a;id4;eef1a1a;cadm4;mybphb;synpo2lb;gata6;nrap;myom1a;igfn1.1;myh7;lrrc39;myom2a;ywhag1;igfn1.3;mybpc3;ndrg4
		GO:0006812	cation transport	1.41463	0.00279006	0.043701	427	62	atp6v0d1;homer1b;micu2;atp6ap1a;atp1b4;atp2b1a;si:dkey-28b4.8;tmem38a;slc25a42;orai1b;syt4;atp6v0cb;slc8a4a;jph2;itpr3;snap25b;pm20d1.2;kcnma1a;casq1a;ndufa4;atp1b2b;scn4ab;slc24a2;atp1b3b;adcyap1b;syt11a;jph3;slc24a6a;cnga1a;cox8b;rhbg;stac3;casq2;scn1ba;micu3b;syt3;atp1a3a;kcnd2;shisa7b;cacng8b;syt2a;syt1a;cacng2a;casq1b;si:dkey-33i11.4;kcnj11l;jph1b;scn1lab;kcnc1a;syt5b;kcna1a;snap25a;trpc4a;s…
		GO:0015850	organic hydroxy compound transport	2.10653	0.00292366	0.043701	74	16	slc16a1b;osbpl2b;scp2a;syt4;syt11a;rbp4l;syt3;stra6;syt2a;syt1a;apoa1a;chga;apoa4b.2;apoa1b;syt5b;apoea
		GO:0098660	inorganic ion transmembrane transport	1.45581	0.00328899	0.0467037	348	52	atp6v0d1;glra1;micu2;atp6ap1a;atp2b1a;si:dkey-28b4.8;tmem38a;orai1b;atp6v0cb;slc8a4a;jph2;itpr3;snap25b;pm20d1.2;kcnma1a;casq1a;ndufa4;atp1b2b;scn4ab;slc24a2;atp1b3b;jph3;slc24a6a;cox8b;glrbb;stac3;casq2;scn1ba;micu3b;gabra1;atp1a3a;kcnd2;cacng8b;cacng2a;casq1b;si:dkey-33i11.4;kcnj11l;jph1b;scn1lab;kcnc1a;kcna1a;snap25a;trpc4a;cacng2b;slc26a6;jph1a;ucp1;cacng8a;kcna7;atp2a1l;atp2b1b;kcnj14
AllvsP2-DOWN-ORA	GO-CC	geneSet	description	enrichmentRatio	pValue	FDR	size	overlap	gene name
		GO:0099080	supramolecular complex	2.83906	0	0	256	79	aif1l;kif26ba;mapre3b;fhl2a;kif20bb;mylkb;fmn2a;camsap3;gas8;mid1ip1b;kif5ba;eppk1;smn1;map1sa;frg1;fign;si:ch73-199g24.2;desma;tuba1a;chl1a;casq1a;tpma;krt91;zgc:65894;myoz1a;lmod1b;tnnt3b;krt97;gas7a;krt15;hsp90aa1.1;tnnc1b;tnni2a.1;tpm2;gfap;mybphb;kif21a;tuba2;tnni2b.2;casq2;tuba1c;synpo2lb;krtt1c19e;kif5aa;si:dkey-33c12.3;tnnt2c;zgc:92380;nrap;nes;evpla;map1sb;ppl;kif1aa;myom1a;tnni2b.1;cavi…
		GO:0097458	neuron part	2.08889	2.23044e-13	6.69131e-12	414	94	cdh2;syn2a;add3a;glra1;homer1b;arih1;arid1b;usp8;smn1;ppp1r9ala;map1sa;dlg2;syt4;atp6v0cb;syngr3a;snap25b;smarcc2;bdnf;camk2d1;pclob;gng3;gna11b;lin7a;stmn2b;add3b;stmn1b;camk2d2;nlgn2a;clstn1;dscaml1;scn4ab;hsp90aa1.1;adcyap1b;ptk2bb;syt11a;syngr3b;whrna;glrbb;gabrz;sypa;nlgn3a;ap3d1;otofa;kif5aa;slc6a1a;ppp1r9bb;stmn4l;erc1a;dpysl3;sypb;stmn4;chata;gabra1;dscamb;syt3;grin2ab;map1sb;ctnna2;opn1l…
		GO:0044430	cytoskeletal part	1.96404	8.17957e-12	1.63591e-10	445	95	aldob;aif1l;atp6v0d1;kif26ba;mapre3b;kif20bb;mylkb;dync1i2b;fmn2a;mad1l1;myo5c;camsap3;kifap3b;cep85;gas8;mid1ip1b;sept3;kif5ba;sptb;eppk1;lca5;map1sa;myo6a;fign;traf3ip1;si:ch73-199g24.2;wdr60;desma;tuba1a;fbxo5;tpma;mllt11;krt91;zgc:65894;lmod1b;tnnt3b;krt97;gas7a;krt15;tnnc1b;tnni2a.1;tpm2;gfap;mybphb;cap2;kif21a;tuba2;tnni2b.2;tuba1c;unc119b;krtt1c19e;kif5aa;si:dkey-33c12.3;ccdc15;tnnt2c;zgc:…
		GO:0045202	synapse	2.21606	9.53277e-11	1.42992e-09	274	66	cdh2;syn2a;add3a;glra1;homer1b;usp8;ache;clstn2;ppp1r9ala;map1sa;dlg2;syt4;atp6v0cb;syngr3a;snap25b;grin1b;bdnf;pclob;gng3;lin7a;add3b;nlgn2a;clstn1;adcyap1b;ptk2bb;syt11a;syngr3b;glrbb;gabrz;sypa;nlgn3a;ap3d1;otofa;kif5aa;ppp1r9bb;erc1a;sypb;gabra1;syt3;grin2ab;map1sb;sv2a;cplx4a;apba2b;shisa7b;map1ab;cacng8b;syt2a;slc32a1;chrm2a;cplx2;syt1a;nrn1a;cacng2a;grin2da;add2;calb2a;syt5b;cplx2l;map1b;s…
		GO:0015629	actin cytoskeleton	2.54211	4.33237e-09	5.19884e-08	152	42	aif1l;mylkb;coro1cb;fmn2a;myo5c;sptb;ppp1r9ala;myo6a;cfl2;si:ch73-199g24.2;tpma;myoz1a;lmod1b;tnnt3b;gas7a;tnnc1b;tnni2a.1;tpm2;mybphb;cap2;tnni2b.2;synpo2lb;ppp1r9bb;tnnt2c;myom1a;tnni2b.1;myo18aa;igfn1.1;myh7;myhz1.1;tnnt3a;bin2a;myom2a;si:ch211-106h4.9;myhb;igfn1.3;mybpc3;tnnt2e;myhz2;myhz1.2;myo10l1;smtnl1
		GO:0045111	intermediate filament cytoskeleton	4.1619	1.43975e-08	1.43975e-07	42	19	eppk1;desma;krt91;krt97;krt15;gfap;krtt1c19e;si:dkey-33c12.3;zgc:92380;nes;evpla;ppl;iffo1b;krt5;bfsp2;ngs;zgc:65851;nefmb;nefma
		GO:0042995	cell projection	1.60084	3.77371e-06	3.23461e-05	477	83	aif1l;abi1b;glra1;homer1b;gas8;usp8;arl13b;lca5;invs;smn1;ppp1r9ala;map1sa;dlg2;syt4;traf3ip1;snap25b;wdr60;eps8l1b;bdnf;camk2d1;gng3;gna11b;stmn2b;stmn1b;podxl;camk2d2;clstn1;dscaml1;scn4ab;adcyap1b;ptk2bb;syt11a;whrna;glrbb;gabrz;ap3d1;eps8l3b;kif5aa;slc6a1a;ppp1r9bb;stmn4l;dpysl3;stmn4;chata;gabra1;dscamb;rltgr;map1sb;ctnna2;opn1lw2;kif1aa;sv2a;rp1l1a;cplx4a;apba2b;shisa7b;arl13a;map1ab;cdkl5;…
		GO:0098590	plasma membrane region	1.67685	0.000929254	0.00696941	203	37	aif1l;cdh2;add3a;glra1;cavin1b;arl13b;clstn2;dlg2;grin1b;eps8l1b;lin7a;add3b;podxl;clstn1;cav3;glrbb;rhbg;otofa;eps8l3b;gabra1;grin2ab;vamp2;cavin4a;shisa7b;arl13a;pard3ba;cacng8b;chrm2a;cacng2a;grin2da;add2;kcnc1a;cacng2b;mttp;cacng8a;gphnb;gria2b
		GO:1905360	GTPase complex	2.67097	0.00443177	0.0266876	31	9	si:dkey-204f11.64;gnao1b;gng3;gna11b;gnas;gng13b;gnat2;gnao1a;gng13a
		GO:1990351	transporter complex	1.73858	0.00444794	0.0266876	127	24	glra1;atp1b4;dlg2;kcnma1a;grin1b;atp1b2b;scn4ab;atp1b3b;stac3;scn1ba;grin2ab;kcnd2;shisa7b;cacng8b;cacng2a;grin2da;scn1lab;kcnc1a;kcna1a;trpc4a;cacng2b;cacng8a;kcna7;gria2b
AllvsP2-DOWN-ORA	GO-MF	geneSet	description	enrichmentRatio	pValue	FDR	size	overlap	gene name
		GO:0008092	cytoskeletal protein binding	2.76792	0	0	350	94	aif1l;kif26ba;mapre3b;opa1;cdh2;kif20bb;add3a;mylkb;coro1cb;spag9a;fmn2a;myo5c;cotl1;camsap3;kifap3b;gas8;daam1b;kif5ba;dbnlb;limch1a;apc;ktn1;sptb;eppk1;ppp1r9ala;map1sa;myo6a;cfl2;frg1;mtss1lb;ptpn4b;traf3ip1;ezrb;pacsin1a;eps8l1b;tpma;stmn2b;myoz1a;add3b;lmod1b;stmn1b;cald1b;actn3b;tnnt3b;gas7a;lzts1;tnnc1b;tmsb;tpm2;mybphb;cap2;kif21a;synpo2lb;eps8l3b;kif5aa;ppp1r9bb;stmn4l;zgc:109889;epb41b;…
		GO:0044877	protein-containing complex binding	2.32718	8.45629e-10	4.86237e-08	248	56	aif1l;si:ch73-1a9.3;hmgn7;add3a;mylkb;coro1cb;cenpf;supt6h;myo5c;si:ch1073-153i20.4;dbnlb;eppk1;rad23b;pes;eif4ba;ppp1r9ala;map1sa;gnao1b;myo6a;frg1;itgb1b.1;pabpc1b;sparcl1;tpma;gna11b;add3b;si:dkey-23a13.9;gnas;gas7a;tnnc1b;tpm2;mybphb;gnat2;ppp1r9bb;nrap;gnao1a;nes;evpla;map1sb;ctnna2;myom1a;myo18aa;igfn1.1;myh7;myhz1.1;myom2a;dbnla;myhb;igfn1.3;add2;mybpc3;zmp:0000000760;myhz2;myhz1.2;vil1;sp…
		GO:0005509	calcium ion binding	1.9716	3.45495e-08	1.3244e-06	345	66	aif1l;calr3a;dag1;lrp8;cdh2;ehd1a;micu2;pcdh10b;notch1a;egfl6;clstn2;pcdh17;rgn;pcdh19;pcdh1b;nid1a;clgn;itpr3;s100u;itsn2b;sparcl1;vsnl1b;hpcal4;casq1a;pcdh10a;dipk1b;tbc1d9;actn3b;tnnt3b;clstn1;kcnip1b;rcvrn2;si:ch211-105c13.3;pvalb6;tnnc1b;necab2;s100a11;fat2;casq2;otofa;micu3b;myl13;tnnt2c;fstl5;pcdh7a;syt3;cdh4;pvalb7;pvalb4;nell2b;vsnl1a;syt2a;pla2g12b;capn3a;tnnt3a;syt1a;casq1b;tnnt2e;calb…
		GO:0000149	SNARE binding	2.99813	4.17303e-05	0.00119975	55	16	uvrag;txlng;stxbp5a;syt4;snap25b;syt11a;txlnba;syt3;cplx4a;syt2a;cplx2;syt1a;syt5b;cplx2l;snap25a;txlnbb
		GO:0003774	motor activity	2.61087	6.84167e-05	0.00157358	75	19	kif26ba;kif20bb;dync1i2b;myo5c;kif5ba;myo6a;wdr60;kif21a;kif5aa;dync1i1;kif1aa;myo18aa;myh7;myhz1.1;myhb;kif3cb;myhz2;myhz1.2;myo10l1
		GO:0005516	calmodulin binding	3.00594	0.000121458	0.00232794	48	14	marcksl1a;camsap3;marcksl1b;invs;camk1b;camkvb;camk1db;camk2d1;camk2d2;cald1b;epb41b;stra6;map6a;map6b
		GO:0005198	structural molecule activity	1.57105	0.000753899	0.0123855	328	50	mbpb;add3a;mylkb;rplp2l;spag9a;sept3;sptb;eppk1;col11a1a;zgc:153665;desma;tuba1a;krt91;zgc:65894;add3b;zgc:110333;krt97;krt15;cav3;zgc:113232;gfap;mybphb;tuba2;tuba1c;krtt1c19e;si:dkey-33c12.3;cavin1a;zgc:92380;nes;evpla;ppl;col17a1a;myom1a;igfn1.1;iffo1b;krt5;cldn15la;myom2a;crygn2;igfn1.3;add2;mybpc3;zmp:0000000760;cryba4;cryaa;bfsp2;ngs;zgc:65851;nefmb;nefma
		GO:0015318	inorganic molecular entity transmembrane transporter activity	1.42301	0.00176375	0.0251909	478	66	atp6v0d1;slc16a1b;slc38a10;glra1;atp6ap1a;atp2b1a;si:dkey-28b4.8;tmem38a;orai1b;atp6v0cb;slc8a4a;jph2;itpr3;slc16a6b;snap25b;kcnma1a;grin1b;slc7a11;ndufa4;atp1b2b;scn4ab;slc24a2;atp1b3b;jph3;slc24a6a;cnga1a;cox8b;glrbb;gabrz;trpm1a;slc6a1a;scn1ba;gabra1;rbp4l;grin2ab;rltgr;atp1a3a;stra6;tmc2b;kcnd2;cacng8b;mipb;slc32a1;cacng2a;grin2da;slc6a19a.1;kcnj11l;jph1b;scn1lab;kcnc1a;kcna1a;slc43a2b;snap25…
		GO:0030276	clathrin binding	3.60712	0.00197146	0.0251909	20	7	syt4;nsg2;syt11a;syt3;syt2a;syt1a;syt5b
		GO:0022803	passive transmembrane transporter activity	1.55563	0.00296527	0.0313368	265	40	glra1;tmem38a;orai1b;atp6v0cb;jph2;itpr3;snap25b;kcnma1a;grin1b;scn4ab;slc24a2;jph3;slc24a6a;cnga1a;glrbb;gabrz;trpm1a;scn1ba;gabra1;grin2ab;rltgr;tmc2b;kcnd2;cacng8b;mipb;cacng2a;grin2da;kcnj11l;jph1b;scn1lab;kcnc1a;kcna1a;snap25a;trpc4a;cacng2b;jph1a;cacng8a;kcna7;kcnj14;gria2b
		GO:0008324	cation transmembrane transporter activity	1.46818	0.00301501	0.0313368	358	51	atp6v0d1;atp6ap1a;atp2b1a;si:dkey-28b4.8;tmem38a;slc25a42;orai1b;atp6v0cb;slc8a4a;jph2;itpr3;snap25b;kcnma1a;grin1b;ndufa4;atp1b2b;scn4ab;slc24a2;atp1b3b;jph3;slc24a6a;cnga1a;cox8b;rhbg;slc6a1a;scn1ba;grin2ab;atp1a3a;kcnd2;cacng8b;slc32a1;cacng2a;grin2da;slc6a19a.1;kcnj11l;jph1b;scn1lab;kcnc1a;kcna1a;snap25a;trpc4a;slc5a7a;cacng2b;slc6a1b;jph1a;cacng8a;kcna7;atp2a1l;atp2b1b;kcnj14;gria2b
		GO:0003729	mRNA binding	2.03725	0.00326993	0.0313368	86	17	snrnp70;rbfox1;esrp1;eif3s10;igf2bp2b;thoc2;rbm25b;pabpc1b;denr;pabpc1a;rbm24a;celf3a;rbpms2b;pabpc4;celf2;celf4;si:zfos-375h5.1
		GO:0016887	ATPase activity	1.59671	0.00442284	0.0391251	213	33	atp6v0d1;kif26ba;kif20bb;rad51;dync1i2b;rfc1;atp6ap1a;kif5ba;rad50;atp2b1a;si:dkey-28b4.8;chd1l;atp8a1;tmem30b;atp6v0cb;fign;wdr60;atp1b2b;tnnt3b;hsp90aa1.1;atp1b3b;kif21a;kif5aa;tnnt2c;dync1i1;kif1aa;atp1a3a;tnnt3a;abcb4;kif3cb;tnnt2e;atp2a1l;atp2b1b
		GO:0043178	alcohol binding	2.84305	0.00511669	0.0420299	29	8	osbpl2b;itpr3;stra6;apoa1a;apoa4b.2;apoa1b;trpc4a;apoea
AllvsP2-DOWN-ORA	KEGG	geneSet	description	enrichmentRatio	pValue	FDR	size	overlap	gene name
		dre04261	Adrenergic signaling in cardiomyocytes	2.44209	2.78747e-08	4.59932e-06	201	42	adrb2a;ppp2r5d;atp1b4;calm1a;ppp2r2d;zgc:171775;atp2b1a;ppp2cb;akt3a;camk2d1;tpma;camk2a;cacng1a;camk2d2;atp1b2b;calm3a;gnas;adcy6a;atp1a3b;atp1b3b;tnnc1b;tpm2;calm1b;scn1ba;myh7l;myl4;ppp2r2ca;atp2b3b;atp1a2a;atp1a3a;si:ch211-139a5.9;myh7;bcl2b;cacng8b;atp1a1b;cacna1fb;cacng2a;atp1b1b;atp2b2;scn4ba;creb3l3a;tnnt2a
		dre04260	Cardiac muscle contraction	2.62364	1.89115e-05	0.0015602	98	22	atp1b4;cox6b1;tpma;cacng1a;atp1b2b;atp1a3b;atp1b3b;tnnc1b;cox8b;tpm2;myh7l;myl4;atp1a2a;atp1a3a;si:ch211-139a5.9;myh7;cacng8b;atp1a1b;cacna1fb;cacng2a;atp1b1b;tnnt2a
		dre03040	Spliceosome	2.18043	0.000139608	0.00727058	134	25	snrnp70;zmat2;prpf6;rbm22;dhx38;hnrnpua;tra2b;prpf38b;ddx23;prpf40a;sf3b2;thoc2;srsf1b;rbm17;prpf3;ddx42;rbm25b;slu7;acin1b;dhx16;u2surp;zgc:163098;hnrnpa1a;acin1a;rbm25a
		dre04744	Phototransduction	3.47455	0.000176256	0.00727058	37	11	calm1a;gnb1a;calm3a;rcvrn2;grk7a;gnat2;calm1b;pde6gb;rgs9a;grk1b;cnga1b
		dre04020	Calcium signaling pathway	1.7187	0.000411886	0.0118749	272	40	itpkb;adrb2a;mylkb;calm1a;sphk2;atp2b1a;si:dkey-28b4.8;ppifb;grin2aa;orai1b;slc8a4a;itpr3;grin1b;plcg2;camk2d1;gna11b;camk2a;camk2d2;calm3a;gnas;ptk2bb;ppp3cb;tnnc1b;grm5a;calm1b;mylk4a;grin2ab;atp2b3b;chrm2a;grin1a;cacna1fb;grin2da;mylk4b;atp2a1;ryr1a;cacna1ab;atp2b2;ryr3;atp2a1l;ryr1b
		dre03015	mRNA surveillance pathway	2.36369	0.000431815	0.0118749	89	18	ppp2r5d;pabpn1;msi2b;ppp2r2d;ppp2cb;smg6;srrm1;smg5;acin1b;pabpc1b;upf3b;msi1;pabpc1a;pnn;acin1a;ppp2r2ca;pabpc4;upf3a
AllvsP2-DOWN-ORA	Panther	geneSet	description	enrichmentRatio	pValue	FDR	size	overlap	gene name
		P00042	Muscarinic acetylcholine receptor 1 and 3 signaling pathway	3.58796	0.000120275	0.00938146	27	10	ache;snap25b;grin1b;gnb1a;gng3;gna11b;vamp2;gnb3a;gnb3b;snap25a
		P04379	Beta3 adrenergic receptor signaling pathway	3.98897	0.000709283	0.0139013	17	7	snap25b;gnb1a;gng3;vamp2;gnb3a;gnb3b;snap25a
		P05916	Opioid prodynorphin pathway	3.52273	0.000756099	0.0139013	22	8	gnao1b;snap25b;gnb1a;gng3;vamp2;gnb3a;gnb3b;snap25a
		P00040	Metabotropic glutamate receptor group II pathway	3.11384	0.000961333	0.0139013	28	9	gnao1b;snap25b;gnb1a;bdnf;gng3;gnat2;gnb3a;gnb3b;snap25a
		P04380	Cortocotropin releasing factor receptor signaling pathway	3.36957	0.00106819	0.0139013	23	8	snap25b;gnb1a;gng3;gna11b;vamp2;gnb3a;gnb3b;snap25a
		P04376	5HT4 type receptor mediated signaling pathway	3.76736	0.00106933	0.0139013	18	7	snap25b;gnb1a;gng3;vamp2;gnb3a;gnb3b;snap25a
		P00001	Adrenaline and noradrenaline biosynthesis	4.84375	0.00162329	0.0173334	10	5	snap25b;ddc;vamp2;slc6a19a.1;snap25a
		P05917	Opioid proopiomelanocortin pathway	3.1	0.00200001	0.0173334	25	8	gnao1b;snap25b;gnb1a;gng3;vamp2;gnb3a;gnb3b;snap25a
		P00044	Nicotinic acetylcholine receptor signaling pathway	3.1	0.00200001	0.0173334	25	8	ache;snap25b;myh7;myhz1.1;myhb;myhz2;myhz1.2;snap25a
		P04394	Thyrotropin-releasing hormone receptor signaling pathway	2.98077	0.00266136	0.0207586	26	8	snap25b;gnb1a;gng3;gna11b;vamp2;gnb3a;gnb3b;snap25a
		P04391	Oxytocin receptor mediated signaling pathway	2.87037	0.0034839	0.0233633	27	8	snap25b;gnb1a;gng3;gna11b;vamp2;gnb3a;gnb3b;snap25a
		P04378	Beta2 adrenergic receptor signaling pathway	3.08239	0.00412818	0.0233633	22	7	snap25b;gnb1a;gng3;vamp2;gnb3a;gnb3b;snap25a
		P04377	Beta1 adrenergic receptor signaling pathway	3.08239	0.00412818	0.0233633	22	7	snap25b;gnb1a;gng3;vamp2;gnb3a;gnb3b;snap25a
		P04374	5HT2 type receptor mediated signaling pathway	2.76786	0.00449293	0.0233633	28	8	snap25b;gnb1a;gng3;gna11b;vamp2;gnb3a;gnb3b;snap25a
		P00039	Metabotropic glutamate receptor group III pathway	2.76786	0.00449293	0.0233633	28	8	snap25b;grin1b;gnb1a;gng3;gnb3a;gnb3b;snap25a;gria2b
		P05915	Opioid proenkephalin pathway	2.94837	0.00546693	0.0266513	23	7	snap25b;gnb1a;gng3;vamp2;gnb3a;gnb3b;snap25a
		P00010	B cell activation	3.72596	0.00650716	0.0281977	13	5	calm1a;calm3a;mapk10;rac3b;calm1b
		P00037	Ionotropic glutamate receptor pathway	3.72596	0.00650716	0.0281977	13	5	snap25b;grin1b;camk2d1;snap25a;gria2b
		P00031	Inflammation mediated by chemokine and cytokine signaling pathway	2.35642	0.00828193	0.0339995	37	9	braf;camk2d1;gng3;gna11b;rac3b;myhz1.1;myhb;myhz2;myhz1.2
		P04373	5HT1 type receptor mediated signaling pathway	2.7125	0.00909744	0.03548	25	7	snap25b;gnb1a;gng3;vamp2;gnb3a;gnb3b;snap25a
AllvsP2-DOWN-ORA	Reactome	geneSet	description	enrichmentRatio	pValue	FDR	size	overlap	gene name
		R-DRE-397014	Muscle contraction	3.02127	2.73848e-11	3.47513e-08	136	41	ahcyl1;mylkb;calm1a;atp2b1a;desma;camk2d1;lmod1b;cald1b;atp1b2b;actn3b;calm3a;tnnt3b;kcnip1b;scn4ab;atp1b3b;tnnc1b;tnni2a.1;tnni2b.2;casq2;calm1b;scn1ba;atp2b3b;atp1a3a;tnni2b.1;kcnd2;scn4bb;cacng8b;tnnt3a;atp2b3a;cacng2a;casq1b;myhb;mybpc3;myhz2;cacng2b;scn4ba;scn8aa;cacng8a;atp2b1b;tnnt1;kcnj14
		R-DRE-5576891	Cardiac conduction	2.80179	6.72685e-07	0.000311594	93	26	ahcyl1;calm1a;atp2b1a;camk2d1;atp1b2b;calm3a;kcnip1b;scn4ab;atp1b3b;casq2;calm1b;scn1ba;atp2b3b;atp1a3a;kcnd2;scn4bb;cacng8b;atp2b3a;cacng2a;casq1b;cacng2b;scn4ba;scn8aa;cacng8a;atp2b1b;kcnj14
		R-DRE-112316	Neuronal System	1.93403	7.3663e-07	0.000311594	285	55	glra1;kcnn1a;homer1b;dbnlb;calm1a;braf;ache;gad1b;flot2b;ntrk3a;lrrtm2;tspan7b;abat;kcnma1a;grin1b;gnb1a;camk2d1;gng3;lin7a;nlgn2a;calm3a;nsfa;adcy6a;gng13b;glrbb;nlgn3a;slc6a1a;grm5a;calm1b;chata;gabra1;kcnab2a;grin2ab;lrrtm1;lrrc4ba;nlgn4xa;gad2;kcnd2;slc32a1;grin1a;syt1a;dbnla;cacng2a;grin2da;gnb3a;gnb3b;kcnc1a;kcna1a;slc5a7a;cacng2b;ppfia3;cacna1ab;slc6a1b;kcnj14;gria2b
		R-DRE-2187338	Visual phototransduction	3.22735	2.16233e-06	0.000685998	59	19	calm1a;gnb1a;rlbp1b;calm3a;grk7a;apobb.1;metap2a;cnga1a;rpe65a;calm1b;pde6gb;opn1lw2;stra6;apoa1a;apoa4b.2;apoa1b;guca1c;cnga1b;rbp2a
		R-DRE-5578775	Ion homeostasis	3.69223	8.24988e-06	0.00193163	38	14	ahcyl1;calm1a;atp2b1a;camk2d1;atp1b2b;calm3a;atp1b3b;casq2;calm1b;atp2b3b;atp1a3a;atp2b3a;casq1b;atp2b1b
		R-DRE-390522	Striated Muscle Contraction	4.14694	9.13301e-06	0.00193163	29	12	desma;actn3b;tnnt3b;tnnc1b;tnni2a.1;tnni2b.2;tnni2b.1;tnnt3a;myhb;mybpc3;myhz2;tnnt1
		R-DRE-888590	GABA synthesis, release, reuptake and degradation	7.51633	2.25952e-05	0.00409618	8	6	gad1b;abat;slc6a1a;gad2;slc32a1;slc6a1b
		R-DRE-6794362	Protein-protein interactions at synapses	2.88763	3.83863e-05	0.00608903	59	17	homer1b;dbnlb;flot2b;ntrk3a;lrrtm2;grin1b;nlgn2a;nlgn3a;grm5a;grin2ab;lrrtm1;lrrc4ba;nlgn4xa;grin1a;dbnla;grin2da;ppfia3
		R-DRE-112315	Transmission across Chemical Synapses	1.99297	4.33045e-05	0.00610594	176	35	glra1;calm1a;braf;ache;gad1b;tspan7b;abat;grin1b;gnb1a;camk2d1;gng3;lin7a;calm3a;nsfa;adcy6a;gng13b;glrbb;slc6a1a;calm1b;chata;gabra1;grin2ab;gad2;slc32a1;grin1a;syt1a;cacng2a;grin2da;gnb3a;gnb3b;slc5a7a;cacng2b;cacna1ab;slc6a1b;gria2b
		R-DRE-446107	Type I hemidesmosome assembly	4.5098	5.62903e-05	0.00714324	20	9	pleca;col17a1b;krt4;krt91;krt97;krt15;krtt1c19e;col17a1a;krt5
		R-DRE-6794361	Neurexins and neuroligins	4.29505	8.98777e-05	0.0103686	21	9	homer1b;dbnlb;lrrtm2;nlgn2a;nlgn3a;grm5a;lrrtm1;nlgn4xa;dbnla
		R-DRE-936837	Ion transport by P-type ATPases	3.34059	0.00011437	0.011925	36	12	calm1a;atp2b1a;atp8a2;camk2d1;atp1b2b;calm3a;atp1b3b;calm1b;atp2b3b;atp1a3a;atp2b3a;atp2b1b
		R-DRE-382551	Transport of small molecules	1.53171	0.000122163	0.011925	458	70	atp6v0d1;slc16a1b;add3a;slc7a8a;slco2b1;slc38a3a;psmd1;micu2;atp6ap1a;psmd7;calm1a;atp2b1a;psmd4a;trpm1b;atp6v0cb;cygb1;slc6a9;atp8a2;lmf2a;gnb1a;prkar2aa;slc7a11;camk2d1;gng3;slc3a2a;atp1b2b;calm3a;adcy6a;gng13b;slc4a10a;apobb.1;atp1b3b;rhbg;trpm1a;psme1;casq2;slc6a1a;calm1b;micu3b;slc29a1b;plg;atp2b3b;hbbe2;atp1a3a;hbbe1.2;rhcgb;mipb;slc32a1;slc4a4a;atp2b3a;apoa1a;casq1b;slc6a19a.1;abcb4;gnb3a;…
		R-DRE-418346	Platelet homeostasis	2.58137	0.000178911	0.016217	66	17	lrp8;calm1a;atp2b1a;prkg1b;gnb1a;ptpn6;gng3;calm3a;gng13b;apobb.1;pde9a;calm1b;atp2b3b;atp2b3a;gnb3a;gnb3b;atp2b1b
		R-DRE-111885	Opioid Signalling	2.6844	0.000268026	0.022675	56	15	calm1a;gnao1b;ppp1r1b;gnb1a;prkar2aa;gng3;calm3a;adcy6a;gng13b;gnat2;pde4a;calm1b;gnao1a;gnb3a;gnb3b
		R-DRE-8963899	Plasma lipoprotein remodeling	5.46642	0.000286326	0.0227017	11	6	lmf2a;apobb.1;plg;apoa1a;apoa1b;apoea
		R-DRE-5576892	Phase 0 - rapid depolarisation	2.89518	0.00030412	0.0227017	45	13	calm1a;camk2d1;calm3a;scn4ab;calm1b;scn1ba;scn4bb;cacng8b;cacng2a;cacng2b;scn4ba;scn8aa;cacng8a
		R-DRE-983712	Ion channel transport	2.19226	0.000390386	0.0275222	96	21	atp6v0d1;atp6ap1a;calm1a;atp2b1a;trpm1b;atp6v0cb;atp8a2;camk2d1;atp1b2b;calm3a;atp1b3b;trpm1a;casq2;calm1b;atp2b3b;atp1a3a;atp2b3a;casq1b;trpc4a;trpv6;atp2b1b
		R-DRE-8963888	Chylomicron assembly	6.26361	0.000421201	0.0281318	8	5	apobb.1;apoa1a;apoa4b.2;apoa1b;mttp
		R-DRE-4086398	Ca2+ pathway	2.9332	0.000452745	0.0287266	41	12	calm1a;gnao1b;gnb1a;gng3;calm3a;gng13b;gnat2;calm1b;pde6gb;gnao1a;gnb3a;gnb3b
AllvsP2-DOWN-ORA	Wiki	geneSet	description	enrichmentRatio	pValue	FDR	size	overlap	gene name
		WP1365	Calcium Regulation in the Cardiac Cell	2.00596	0.000494888	0.0410757	118	24	grk6;atp2b1a;gnao1b;itpr3;gnb1a;prkar2aa;camk2d1;gng3;gna11b;camk2a;gnas;gng13b;rgs20;casq2;rgs16;calm1b;rgs17;rgs9a;atp2b3a;ywhag1;casq1b;atp1b1b;gnb3a;atp2b2
		WP1316	Striated Muscle Contraction	3.43049	0.00125792	0.0522035	23	8	mybpc1;vim;acta1b;tpm2;mybpc3;ttn.2;tnnt1;tnnt2a
AllvsP2-DOWN-ORA	Pheno-Geno	geneSet		enrichmentRatio	pValue	FDR	size	overlap	gene name
		startle response		2.08752	6.20987e-05	0.075814	112	29	opa1;glra1;cep131;mad1l1;otud7b;arnt2;ache;anp32e;grin2aa;akt3a;slc6a9;bcl11ba;rbm24a;atp1b2b;foxg1a;nsfa;luzp2;glrbb;chata;gabra1;cacnb2b;grin2ab;nbeaa;ush1c;cyfip2;gria1a;cacng2a;cacng2b;ryr1b
		thigmotaxis		1.80703	0.000119298	0.075814	174	39	pleca;dag1;glra1;mtm1;ache;myo18ab;mecp2;slc6a9;mybpc1;abhd12;desma;vapb;ddc;camk2a;hirip3;atp1a3b;hsp90aa1.1;smyd1a;glrbb;clpb;stac3;chata;ldb3a;neb;klhl41b;desmb;atp1a2a;atp1a3a;myo18aa;nrxn1a;cacng2a;myot;stx1b;ndrg4;atp2a1;cacng2b;cacna1ab;scn8aa;neflb
AllvsP2-DOWN-ORA	Expression	geneSet		enrichmentRatio	pValue	FDR	size	overlap	gene name
		cranial ganglion		2.1386	0	0	430	121	ahcyl1;csdc2a;aif1l;atp6v0d1;aplp2;sox10;rbfox1;calm1a;dpysl5a;atp2b1a;apc;prkg1b;si:dkeyp-72g9.4;gpm6ab;ppargc1b;ntrk3a;si:dkey-56m19.5;dla;syt4;sncgb;uacab;pcbp4;dnajc5aa;atp6v0cb;sh3gl2a;lmo3;gipc2;pabpc1b;vim;tspan7b;snap25b;diras1a;pacsin1a;itm2ca;bdnf;vsnl1b;appa;dmxl2;gng3;mllt11;zgc:65894;stmn2b;tbc1d9;stmn1b;camk2d2;nlgn2a;pax6b;clstn1;phyhiplb;nsfa;sncga;atp1a3b;atp1b3b;adcyap1b;kcnip3a…
		neuron		2.01032	1.55431e-15	7.55396e-13	465	123	csdc2a;atp6v0d1;tshz2;mcamb;rbfox1;lmx1bb;ywhaqa;pcdh10b;mid1ip1b;pcdh7b;calm1a;atp2b1a;ache;apc;gad1b;rasd4;mafaa;mecp2;fmr1;camkvb;dla;syt4;gnao1b;sncgb;lrrc4.1;sox4b;lrrtm2;nrip1a;tfap2a;lmo3;gipc2;dachd;pabpc1b;vim;tspan7b;snap25b;nrg1;ezrb;pacsin1a;itm2ca;bdnf;en1b;gng3;ddc;mllt11;stmn2b;mpi;spock3;stmn1b;camk2d2;mab21l1;kcnip1b;nsfa;gsta.1;pvalb6;atp1a3b;atp1b3b;adcyap1b;ppp3cb;syt11a;rtn1a…
		trigeminal placode		2.50874	7.84928e-14	2.54317e-11	206	68	csdc2a;atp6v0d1;pdcl;gpc1b;mid1ip1b;kif5ba;pitx2;calm1a;dpysl5a;atp2b1a;apc;grb2b;igf1;si:dkeyp-72g9.4;gpm6ab;dla;sncgb;sh3gl2a;gipc2;myo5aa;maptb;dmxl2;gng3;mllt11;zgc:65894;stmn2b;tbc1d9;stmn1b;phyhiplb;nsfa;olfm1b;adcyap1b;syt11a;palm1a;rtn1a;nat8l;plxna4;otofa;kif5aa;stmn4l;dpysl3;nptx1l;vat1;gnao1a;nfasca;atp1a3a;scrt2;stmn2a;rab6bb;sncb;nrn1a;chga;map6a;ywhag1;stx1b;nptna;map1aa;pbxip1b;eno…
		telencephalon		1.57051	2.21079e-12	5.37221e-10	963	199	ahcyl1;csdc2a;foxp2;col18a1a;dag1;mef2d;lrp8;marcksl1a;syn2a;tshz2;dnmt1;gpc1b;ppm1g;nr2f2;homer1b;hes6;noc3l;ptena;hspa4l;mapk7;coro1b;pcdh7b;arnt2;calm1a;notch1a;dpysl5a;hivep3a;qki2;atp2b1a;tp53inp1;apc;aggf1;ahi1;gad1b;sulf2b;si:dkeyp-72g9.4;pcdh17;gpm6ab;pcdh19;pcdh1b;igdcc4;camkvb;ntrk3a;grm6b;ptprk;pcbp3;hells;si:dkey-56m19.5;cfdp1;dla;syt4;dnajc5aa;atp6v0cb;lrrc4.1;lrrtm2;sh3gl2a;dpysl5b;…
		central nervous system		1.49202	1.52981e-11	2.97395e-09	1141	224	ndrg2;snrnp70;csdc2a;atp6v0d1;foxp2;map2;kmt2a;col18a1a;dag1;elovl6;slc16a1b;zeb2b;cdh2;marcksl1a;syn2a;pde7a;pdcl;dnmt1;hmgcs1;gpc1b;ppm1g;tjp1b;homer1b;strbp;hes6;oxr1b;pcdh10b;tnikb;ptena;hspa4l;tomm70a;ralbp1;kdm2bb;atad5a;smap1;wdr46;rerea;rassf7b;coro1b;ncor2;arnt2;chd4b;notch1a;arhgef11;wipi1;dpysl5a;qki2;atp2b1a;lama5;apc;chd4a;sorl1;grb2b;ahi1;gad1b;sulf2b;arl13b;si:dkeyp-72g9.4;osbpl2b;…
		trigeminal ganglion		2.30785	2.47717e-10	4.01301e-08	191	58	six1b;aif1l;aplp2;zeb2b;syn2a;gpc1b;calm1a;dpysl5a;cers1;igf1;si:dkeyp-72g9.4;ptprdb;pou3f3b;gpm6ab;camkvb;lepr;ntrk3a;atp6v0cb;dpysl5b;vim;maptb;appa;stmn2b;clstn1;nsfa;olfm1b;pax3a;plxna4;tmsb2;kif5aa;foxd3;stmn4l;scn1ba;dpysl3;cacnb2b;nes;esrrga;etv1;st8sia5;stmn2a;rab6bb;aplp1;ywhag1;ptprfa;srrm4;cckb;ndrg4;trpc4a;prox1a;gap43;cadm3;elavl4;scn8aa;elavl3;gria4a;neurod1;neflb;nefla
		spinal cord		1.4265	3.39996e-10	4.72108e-08	1268	238	csdc2a;mbpb;aplp2;grk5l;foxp2;kmt2a;nop2;col18a1a;slc16a1b;lrp8;cdh2;syn2a;tshz2;dnmt1;glra1;gpc1b;ppm1g;sox10;nr2f2;tjp1b;rbfox1;lmx1bb;strbp;ywhaqa;mical3b;pcdh10b;ptena;hspa4l;tbx3a;mid1ip1b;rerea;rassf7b;coro1b;pcdh7b;arnt2;calm1a;msi2b;notch1a;dpysl5a;qki2;atp2b1a;lama5;ache;tp53inp1;apc;ahi1;gad1b;sulf2b;lsm12b;si:dkeyp-72g9.4;mafaa;spon1a;pcdh17;anp32b;pou3f3b;gpm6ab;fmr1;pcdh19;camkvb;ntr…
		retinal ganglion cell layer		1.72387	7.71533e-10	9.37413e-08	507	115	syn2a;tshz2;tjp1b;rbfox1;ncor2;pcdh7b;kif5ba;calm1a;dpysl5a;apc;ahi1;toporsa;pcdh17;gpm6ab;pcdh19;pcdh1b;camkvb;rbpms2a;ntrk3a;grm6b;elob;dlg2;gnao1b;sncgb;lrrc4.1;sox4b;lrrtm2;cep290;rtn1b;gipc2;vim;mdkb;snap25b;abat;diras1a;itm2ca;bdnf;vsnl1b;dmxl2;rrp1;gng3;mllt11;zgc:65894;spock3;stmn1b;dctn1b;roraa;pax6b;nsfa;gng13b;dscaml1;olfm1b;slc24a4a;pvalb6;atp1b3b;adcyap1b;kcnip3a;ppp3cb;palm1a;rtn1a;…
		posterior lateral line ganglion		3.05974	2.40965e-09	2.60242e-07	77	31	six1b;aplp2;sox10;dpysl5a;gpm6ab;sncgb;snap25b;nrg1;appa;dmxl2;stmn2b;dctn1b;nsfa;cadm4;prune2;kif5aa;foxd3;cntnap2a;dpysl3;nes;cdh4;stmn2a;sncb;chga;ndrg4;myo10l1;cadm3;scn8aa;elavl3;gria4a;neurod1
		tegmentum		1.59522	2.7993e-08	2.72092e-06	586	123	ahcyl1;csdc2a;chpt1;slc16a1b;lrp8;syn2a;gpc1b;nr2f2;homer1b;ywhaqa;mapk7;coro1b;pcdh7b;calm1a;atp2b1a;tp53inp1;apc;gad1b;sulf2b;pcdh17;pcdh19;igdcc4;camkvb;ptprk;zbtb10;si:dkey-56m19.5;dla;dlg2;syt4;sncgb;dnajc5aa;atp6v0cb;lrrc4.1;sox4b;lrrtm2;sh3gl2a;tfap2a;lmo3;map9;zbtb16a;dachd;fign;fgd4a;tspan7b;pou3f1;bdnf;appa;pcdh10a;dmxl2;stmn2b;spock3;nsg2;camk2d2;nlgn2a;pax6b;clstn1;pvalb6;atp1a3b;atp1…
		hindbrain		1.30058	5.10593e-08	4.51178e-06	1718	294	kank4;ahcyl1;gigyf2;mbpb;aplp2;foxp2;kmt2a;col18a1a;tob1a;dag1;mef2d;slc16a1b;lrp8;zeb2b;cdh2;marcksl1a;syn2a;kif20bb;tshz2;dnmt1;glra1;gpc1b;ppm1g;sox10;nr2f2;vegfab;tjp1b;homer1b;rbfox1;lmx1bb;strbp;ywhaqa;pcdh10b;hspa4l;tcf7l2;lrba;mid1ip1b;mapk7;nfia;coro1b;ncor2;pcdh7b;calm1a;msi2b;notch1a;dpysl5a;qki2;atp2b1a;lama5;ache;tp53inp1;apc;aggf1;egfl6;ahi1;gad1b;rasd4;sulf2b;si:dkeyp-72g9.4;mafaa;…
		retina		1.33119	9.68976e-08	7.84871e-06	1433	251	ahcyl1;ftsj3;ndrg1a;aif1l;foxp2;kmt2a;nek1;nop2;col18a1a;fhl2a;dag1;elovl6;cbx1a;tomm20a;cdh2;kif20bb;dnmt1;hmgcs1;ppm1g;nr2f2;ehd1a;homer1b;nat10;strbp;hes6;mical3a;noc3l;tnikb;tbx3a;rrp36;pinx1;tomm70a;atad5a;rerea;mapk7;ddx18;coro1b;ncor2;pcdh7b;si:dkey-276j7.1;arnt2;calm1a;notch1a;crbn;dpysl5a;atp2b1a;tp53inp1;apc;ktn1;nop16;arl13b;arl4aa;parp2;pcdh17;pes;anp32b;gpm6ab;pcdh19;grin2aa;cdv3;ppa…
		retinal inner nuclear layer		1.71049	1.30049e-07	9.72369e-06	391	88	syn2a;tshz2;tjp1b;ncor2;pcdh7b;kif5ba;dpysl5a;tp53inp1;apc;ahi1;toporsa;pcdh17;pou3f3b;gpm6ab;pcdh1b;camkvb;trpm1b;ntrk3a;grm6b;ptprk;pcbp3;gnao1b;sncgb;sox4b;lrrtm2;cep290;tfap2a;mdkb;diras1a;bdnf;dmxl2;lin7a;dctn1b;roraa;pax6b;dscaml1;slc24a4a;rx1;ppp3cb;cadm4;rhbg;tfap2b;prune2;opcml;trpm1a;nptnb;kif5aa;hnrnpa1a;dscama;scn1ba;dscamb;cacnb2b;pcdh7a;gnao1a;lrrtm1;nfasca;esrrga;gpm6aa;pax6a;ush1c…
		olfactory bulb		2.17143	1.4233e-07	9.88176e-06	161	46	mef2d;syn2a;tshz2;pcdh7b;ahi1;gad1b;mafaa;pcdh19;grm6b;dlg2;tenm4;stxbp1b;diras1a;bdnf;stmn2b;nlgn2a;kcnip1b;gng13b;adcyap1b;sh3bgr;cadm4;nlgn3a;flrt1b;stmn4;gabra1;myt1a;ebf3a;gnao1a;nes;atp1a2a;gad2;etv1;pax6a;st8sia5;pard3ba;cyfip2;stmn2a;gria1a;syt1a;fam49al;gap43;gabrb2a;cadm3;gria4a;neurod1;gria2b
		anterior lateral line ganglion		3.37778	2.45926e-07	1.5936e-05	45	20	six1b;syn2a;dpysl5a;gpm6ab;nrg1;stmn2b;dctn1b;cadm4;prune2;cntnap2a;dpysl3;nes;stmn2a;ndrg4;myo10l1;cadm3;scn8aa;hmx3a;gria4a;neurod1
		diencephalon		1.41039	3.2381e-07	1.96715e-05	943	175	ahcyl1;csdc2a;gigyf2;foxp2;kmt2a;col18a1a;dag1;mef2d;elovl6;slc16a1b;lrp8;cdh2;dnmt1;gpc1b;nr2f2;homer1b;lmx1bb;pcdh10b;noc3l;pinx1;mapk7;coro1b;pcdh7b;arnt2;pitx2;calm1a;notch1a;dpysl5a;qki2;atp2b1a;lama5;apc;sorl1;ahi1;gad1b;rasd4;foxa1;si:dkeyp-72g9.4;parp2;pcdh17;anp32b;pou3f3b;gpm6ab;pcdh19;igdcc4;camkvb;cdh5;ntrk3a;grm6b;pcbp3;si:dkey-56m19.5;cfdp1;dla;dlg2;pcbp4;dnajc5aa;atp6v0cb;nap1l1;so…
		cephalic musculature		2.47229	3.84026e-06	0.000219573	83	27	fxr2;trim63a;tpma;tnnt3b;cav3;tnnc1b;tpm2;tnni2b.2;casq2;hhatla;myl4;ldb3a;myl13;neb;trim63b;srl;myom1a;cavin4a;myhz1.1;tcea3;mybpc3;ttn.1;mb;myhz2;smyhc1;smyhc2;tnni4b.2
		slow muscle cell		2.65397	8.32289e-06	0.000449436	63	22	mef2d;ckma;myo18ab;ppdpfa;mybpc1;tpma;xirp2a;tnnc1b;tpm2;smpx;tnnt2c;atp1a2a;myhz1.1;mybpc3;prox1a;ryr1a;ryr3;xirp2b;myl10;tnnt1;ryr1b;smyhc1
		skeletal muscle		2.49714	1.65104e-05	0.000844638	70	23	si:ch73-1a9.3;mtm1;ckma;mecp2;actn3a;desma;camk1db;acta1b;actn3b;xirp2a;smyd1a;tnnc1b;cap2;klhl41b;obscnb;atp1a2a;cavin4a;myot;mybpc3;myhz2;ttn.2;xirp2b;smyhc1
		basal plate midbrain region		1.67971	2.12546e-05	0.00103297	276	61	csdc2a;nr2f2;homer1b;coro1b;calm1a;atp2b1a;tp53inp1;apc;gad1b;zbtb10;si:dkey-56m19.5;dla;sncgb;lrrc4.1;sox4b;lrrtm2;sh3gl2a;tfap2a;lmo3;map9;fgd4a;tspan7b;pcdh10a;dmxl2;stmn2b;camk2d2;atp1a3b;atp1b3b;adcyap1b;syt11a;palm1a;plxna4;cadm4;gfap;tfap2b;mgll;nptnb;flrt1b;stmn4l;calm1b;znrf1;phlda1;lrrtm1;lrrc4ba;esrrga;atp1a3a;nbeaa;chrm2a;rab6bb;sncb;ywhag1;srrm4;neurod4;nptna;pbxip1b;ndrg4;eno2;gap43…
