# Supplementary material for: The Osteoblast Transcriptome in Developing Zebrafish Reveals Key Roles for Extracellular Matrix Proteins Col10a1a and Fbln1 in Skeletal Development and Homeostasis
Source: Biomolecules. 2024 Jan 23;14(2):139. doi: 10.3390/biom14020139 (PMC10886564; doi:10.3390/biom14020139)
Supplement: Supplementary file 1 [file biomolecules-14-00139-s001.zip › Table S3 fbln1 mutant.xlsx]

## Sheet: DEG list fbln1 mutant v 
ID	gene name	log2(fold-change)	padj
ENSDARG00000090268	krtt1c19e	5.51	0
ENSDARG00000054753	col10a1a	4.55	2.6e-115
ENSDARG00000079946	sqlea	4.54	2.96e-55
ENSDARG00000019532	fads2	4.52	5.96e-45
ENSDARG00000045414	elovl2	4.48	3.51e-127
ENSDARG00000042641	cyp51	4.43	1.13e-123
ENSDARG00000012405	col1a1a	4.32	1.42e-264
ENSDARG00000051925	cyb5r2	4.19	1.26e-54
ENSDARG00000102004	apoea	4.17	4.31e-67
ENSDARG00000060671	lct	4.08	7.87e-12
ENSDARG00000006427	fabp2	4.07	1.87e-222
ENSDARG00000104267	postnb	4.03	1.11e-96
ENSDARG00000038716	casq1a	4	1.38e-33
ENSDARG00000061274	lss	3.99	7.5e-39
ENSDARG00000075159	meltf	3.79	1.92e-64
ENSDARG00000056248	si:dkey-183i3.5	3.76	1.67e-203
ENSDARG00000020007	col1a2	3.73	2.46e-160
ENSDARG00000020866	apoa4b.2	3.73	4.38e-29
ENSDARG00000088711	lgals1l1	3.71	1.21e-57
ENSDARG00000099315	nsdhl	3.64	6.59e-29
ENSDARG00000098805	vwa11	3.6	6.59e-29
ENSDARG00000079302	and2	3.56	7.42e-58
ENSDARG00000092730	enam	3.55	8.31e-20
ENSDARG00000099525	si:ch1073-13h15.3	3.53	3.22e-36
ENSDARG00000070775	cyp2x9	3.5	4.71e-29
ENSDARG00000095863	afp4	3.49	2.09e-189
ENSDARG00000042894	tyms	3.47	4.85e-24
ENSDARG00000100792	zgc:154142	3.43	1.99e-21
ENSDARG00000052039	caspb	3.42	8.6e-32
ENSDARG00000040100	si:dkey-95h12.1	3.36	1.04e-14
ENSDARG00000059227	fabp1b.1	3.36	9.79e-30
ENSDARG00000069381	si:ch211-125e6.5	3.34	2.38e-25
ENSDARG00000087554	cdk1	3.32	5.78e-35
ENSDARG00000026165	col11a1a	3.31	7.69e-86
ENSDARG00000105644	zgc:172079	3.28	1.33e-20
ENSDARG00000042379	TMEM120A	3.27	3.36e-16
ENSDARG00000022767	apobb.1	3.21	9.34e-26
ENSDARG00000012422	col11a2	3.2	1.47e-67
ENSDARG00000105274	CABZ01074130.1	3.18	4.48e-27
ENSDARG00000029747	mep1a.1	3.18	3.61e-30
ENSDARG00000017744	smc2	3.18	5.99e-43
ENSDARG00000104654	leap2	3.14	2.6e-19
ENSDARG00000057323	e2f8	3.09	2.18e-19
ENSDARG00000102798	mcm2	3.08	4.45e-47
ENSDARG00000101816	col5a3b	3.07	7.32e-34
ENSDARG00000096739	si:dkey-219e21.2	3.06	2.15e-13
ENSDARG00000088625	si:ch211-142d6.2	3.05	9.9e-16
ENSDARG00000009014	col11a1b	3.05	5.51e-51
ENSDARG00000100482	pmt	3.05	4.76e-51
ENSDARG00000100955	stk24a	3.02	1.11e-12
ENSDARG00000056473	chaf1b	3.02	4.75e-22
ENSDARG00000069093	col2a1a	3.02	5.51e-131
ENSDARG00000103659	bco1l	3.01	7.71e-17
ENSDARG00000006811	sult1st6	3	5.19e-30
ENSDARG00000098162	zgc:77748	2.98	4.33e-44
ENSDARG00000092976	si:ch211-127i16.2	2.96	3.14e-25
ENSDARG00000092044	si:dkey-22f5.9	2.96	1.85e-27
ENSDARG00000024488	top2a	2.95	2.57e-61
ENSDARG00000037961	rcn3	2.93	1.04e-25
ENSDARG00000035809	col1a1b	2.93	3.36e-141
ENSDARG00000038321	zgc:172053	2.92	3.19e-17
ENSDARG00000053625	anxa2b	2.89	9.8e-29
ENSDARG00000005023	fkbp9	2.86	1.03e-31
ENSDARG00000002394	ugt5d1	2.84	3.79e-08
ENSDARG00000036239	gatm	2.84	2.81e-76
ENSDARG00000062750	si:ch73-74h11.1	2.83	3.69e-18
ENSDARG00000077620	cdca7a	2.83	1.49e-23
ENSDARG00000038066	kpna2	2.83	2.48e-38
ENSDARG00000102442	folr	2.82	5.59e-16
ENSDARG00000024278	adh8b	2.81	1.23e-57
ENSDARG00000099111	zgc:175280	2.79	6.9e-19
ENSDARG00000019507	mcm5	2.79	6.83e-31
ENSDARG00000089312	si:ch73-106l15.4	2.78	3.3e-10
ENSDARG00000112419	si:ch211-62a1.3	2.77	5.89e-21
ENSDARG00000012076	apoa1a	2.77	1.63e-118
ENSDARG00000044642	sc5d	2.76	1.44e-19
ENSDARG00000001767	slc29a2	2.75	9.61e-17
ENSDARG00000037845	col9a3	2.75	1.48e-48
ENSDARG00000006220	ugt1a1	2.75	4.07e-18
ENSDARG00000097231	ugt1b2	2.74	1.27e-08
ENSDARG00000075016	apobb.2	2.74	3.77e-11
ENSDARG00000042982	cyp2p8	2.74	4.34e-20
ENSDARG00000099419	CABZ01025780.1	2.74	2.64e-21
ENSDARG00000040466	vil1	2.74	7.96e-24
ENSDARG00000007221	pbk	2.73	2.13e-12
ENSDARG00000019228	mogat2	2.73	7.61e-15
ENSDARG00000090899	sycn.3	2.72	1.14e-12
ENSDARG00000088366	zgc:77938	2.72	1.76e-23
ENSDARG00000061436	col6a2	2.71	1.69e-31
ENSDARG00000104906	mtr	2.69	1.01e-17
ENSDARG00000071377	hsd11b1la	2.69	3.12e-25
ENSDARG00000093640	ugt5a2	2.68	7.61e-11
ENSDARG00000061468	ncaph	2.68	2.44e-17
ENSDARG00000016771	tfa	2.68	9.85e-179
ENSDARG00000022817	pvalb3	2.67	1.5e-16
ENSDARG00000077201	myo7bb	2.66	3.35e-20
ENSDARG00000042780	apoba	2.66	3.84e-13
ENSDARG00000002192	aspn	2.65	7.18e-13
ENSDARG00000057035	stoml3b	2.65	7.65e-48
ENSDARG00000041554	unc93a	2.63	1.4e-08
ENSDARG00000095362	si:ch211-77g15.32	2.63	9.8e-17
ENSDARG00000088140	hsd17b7	2.63	8.6e-18
ENSDARG00000086112	si:ch211-266i6.3	2.62	1.3e-15
ENSDARG00000099558	NPC1L1	2.62	1.45e-12
ENSDARG00000011094	ccna2	2.61	1.66e-28
ENSDARG00000073699	col9a1a	2.58	2.11e-37
ENSDARG00000058371	krt5	2.55	1.26e-25
ENSDARG00000114670	ube2c	2.54	3.39e-15
ENSDARG00000015998	wdhd1	2.53	7.63e-13
ENSDARG00000115956	CABZ01044281.1	2.53	2.27e-31
ENSDARG00000040298	apoa4b.1	2.53	1.96e-28
ENSDARG00000016081	cldn15la	2.52	5.58e-26
ENSDARG00000042737	slc52a3	2.51	6.86e-10
ENSDARG00000040683	MEP1B	2.51	2.27e-12
ENSDARG00000043729	plac8.1	2.51	4.62e-11
ENSDARG00000105153	ifitm5	2.5	8.54e-10
ENSDARG00000001760	tnxba	2.5	1.63e-16
ENSDARG00000014685	esco2	2.5	6.15e-19
ENSDARG00000055618	acta1b	2.5	1.94e-11
ENSDARG00000030215	matn1	2.49	4.68e-40
ENSDARG00000091150	mki67	2.49	5.42e-58
ENSDARG00000052734	hmgcra	2.49	2.9e-14
ENSDARG00000092404	LCT	2.48	1.4e-07
ENSDARG00000102364	si:dkey-202l22.6	2.47	1.79e-11
ENSDARG00000012388	cox4i1l	2.46	1.96e-10
ENSDARG00000075931	acsl5	2.46	2.59e-33
ENSDARG00000103025	hmgcs1	2.46	5.41e-14
ENSDARG00000100315	slc15a1a	2.45	2.42e-13
ENSDARG00000041083	anpepa	2.45	1.81e-14
ENSDARG00000098650	iqgap3	2.45	2.65e-17
ENSDARG00000003615	slc26a3.2	2.43	3.15e-09
ENSDARG00000030478	zgc:66484	2.43	1.29e-27
ENSDARG00000012829	asah2	2.42	7.54e-10
ENSDARG00000054929	zgc:110540	2.42	6.65e-19
ENSDARG00000057683	mcm6	2.42	5.53e-22
ENSDARG00000068883	tspan13a	2.41	5.45e-19
ENSDARG00000099336	mvda	2.41	3.05e-20
ENSDARG00000077139	col6a3	2.41	5.28e-32
ENSDARG00000040224	krcp	2.38	5.22e-16
ENSDARG00000042708	tuba8l	2.38	1.1e-88
ENSDARG00000069415	col17a1a	2.37	6.45e-42
ENSDARG00000104818	ces2b	2.36	4.24e-19
ENSDARG00000061355	aoc1	2.36	7.36e-13
ENSDARG00000087390	hbbe1.3	2.36	1.22e-59
ENSDARG00000102245	tk1	2.35	8.38e-16
ENSDARG00000077874	vwa10.1	2.33	4.65e-10
ENSDARG00000061201	acsf2	2.33	5.54e-22
ENSDARG00000070480	agr2	2.33	4.76e-28
ENSDARG00000002479	ercc6l	2.32	8.95e-14
ENSDARG00000057911	ACTC1	2.32	2.28e-21
ENSDARG00000024829	tnn	2.32	5.63e-37
ENSDARG00000055753	suv39h1b	2.3	1.03e-10
ENSDARG00000010130	smpdl3b	2.3	6.94e-15
ENSDARG00000101749	zgc:92161	2.3	1.89e-16
ENSDARG00000093622	spc24	2.29	3.39e-09
ENSDARG00000117089	CKS2	2.29	1.29e-09
ENSDARG00000074613	si:ch211-240l19.6	2.29	1.11e-19
ENSDARG00000070239	knl1	2.28	8.97e-14
ENSDARG00000015662	pla2g12b	2.28	2.07e-45
ENSDARG00000088330	hbae1.3	2.28	1.39e-90
ENSDARG00000105416	adgrg4a	2.27	4.93e-10
ENSDARG00000101037	asf1ba	2.27	2.43e-11
ENSDARG00000003219	bin2a	2.27	2.9e-23
ENSDARG00000038703	hkdc1	2.26	3.26e-16
ENSDARG00000031588	si:dkey-239b22.1	2.26	1.97e-24
ENSDARG00000061858	zgc:153968	2.26	2.07e-45
ENSDARG00000063285	ube2t	2.25	1.13e-07
ENSDARG00000056873	and3	2.25	1.73e-13
ENSDARG00000058799	mybpha	2.24	6.47e-12
ENSDARG00000032264	mybl2b	2.24	3.84e-13
ENSDARG00000099276	ugt5b2	2.24	1.11e-15
ENSDARG00000045411	acad11	2.23	4.69e-11
ENSDARG00000008029	mep1a.2	2.23	2.82e-10
ENSDARG00000062152	chaf1a	2.23	1.87e-30
ENSDARG00000033273	primpol	2.22	6.36e-11
ENSDARG00000026224	fanci	2.21	1.05e-08
ENSDARG00000043137	cdca8	2.21	9.2e-11
ENSDARG00000105208	zgc:85843	2.21	9.04e-16
ENSDARG00000104593	cyp2k18	2.21	4.9e-34
ENSDARG00000070331	muc5.1	2.21	1.07e-44
ENSDARG00000092155	apoc2	2.21	6.12e-18
ENSDARG00000103443	vwde	2.2	1.08e-08
ENSDARG00000045580	lum	2.2	1.32e-14
ENSDARG00000089769	hapln1a	2.2	8.37e-29
ENSDARG00000011407	col2a1b	2.2	9.07e-62
ENSDARG00000036636	ebpl	2.18	3.37e-07
ENSDARG00000003931	cndp2	2.18	5.49e-37
ENSDARG00000061385	haus3	2.17	6.01e-08
ENSDARG00000019808	evpla	2.17	7.62e-17
ENSDARG00000003808	aqp3a	2.17	8.8e-45
ENSDARG00000037533	mep1b	2.16	6.25e-10
ENSDARG00000051923	ccnb1	2.16	9.95e-13
ENSDARG00000055192	zgc:136930	2.16	1.2e-62
ENSDARG00000098622	ccne1	2.15	1.9e-07
ENSDARG00000010962	fkbp7	2.15	1.92e-10
ENSDARG00000012341	capn9	2.15	1.78e-14
ENSDARG00000018263	pdia2	2.15	4.66e-32
ENSDARG00000055876	msmo1	2.15	1.17e-45
ENSDARG00000108475	otos	2.14	2.66e-14
ENSDARG00000039423	AL831745.1	2.14	7.29e-08
ENSDARG00000101726	ces2b	2.14	6.31e-28
ENSDARG00000076313	si:ch211-240l19.7	2.13	4.98e-08
ENSDARG00000105351	si:ch211-113d11.6	2.13	1.12e-10
ENSDARG00000099185	chia.2	2.13	5.08e-17
ENSDARG00000017985	C1H4orf33	2.12	3.13e-19
ENSDARG00000008637	mttp	2.12	2.21e-24
ENSDARG00000005098	zgc:86764	2.11	6.87e-10
ENSDARG00000027582	angptl7	2.11	1.04e-14
ENSDARG00000005058	ncapd2	2.11	7.39e-22
ENSDARG00000025375	idh1	2.11	2.41e-72
ENSDARG00000056087	ecrg4a	2.1	2.17e-08
ENSDARG00000003200	foxm1	2.1	5.24e-09
ENSDARG00000101861	cyp2k19	2.1	1.07e-07
ENSDARG00000091271	cenpt	2.09	1.08e-07
ENSDARG00000042124	si:dkey-4e7.3	2.09	3.73e-14
ENSDARG00000046098	ebp	2.09	5.76e-18
ENSDARG00000025218	myo5ab	2.08	4.07e-09
ENSDARG00000096505	si:ch73-103l1.2	2.07	1.74e-06
ENSDARG00000009612	chia.3	2.07	2.64e-11
ENSDARG00000070109	ncapg	2.07	3.55e-17
ENSDARG00000090369	zgc:86896	2.07	1.22e-37
ENSDARG00000038882	smc4	2.06	6.1e-25
ENSDARG00000041540	sult1st2	2.05	3.64e-07
ENSDARG00000037551	pm20d1.1	2.05	1.03e-09
ENSDARG00000033757	ncaph2	2.05	6.86e-10
ENSDARG00000105341	si:dkey-9l20.3	2.05	1.27e-09
ENSDARG00000098237	fbn2b	2.05	2.61e-13
ENSDARG00000008433	unc45b	2.05	5.07e-17
ENSDARG00000034211	capn2l	2.04	4.96e-14
ENSDARG00000078654	tpx2	2.04	3.36e-21
ENSDARG00000063665	mat2al	2.03	4.79e-11
ENSDARG00000005462	kif4	2.03	7.27e-15
ENSDARG00000068515	chs1	2.03	4.04e-14
ENSDARG00000100465	clrn3	2.02	1.04e-06
ENSDARG00000002403	nusap1	2.02	3.69e-17
ENSDARG00000115405	hbbe1.2	2.02	2.61e-35
ENSDARG00000054898	ms4a17a.16	2.01	9.57e-08
ENSDARG00000045262	gsnb	2.01	4.62e-11
ENSDARG00000036864	slc34a2b	2.01	4.45e-12
ENSDARG00000012881	slc4a1a	2.01	1.86e-19
ENSDARG00000070021	cyp3c4	2	4.37e-09
ENSDARG00000094104	AL929237.1	2	7.14e-09
ENSDARG00000070038	rbp2a	2	5.11e-59
ENSDARG00000093899	BX510657.1	1.99	3.84e-07
ENSDARG00000035178	gna14	1.99	3.64e-09
ENSDARG00000032836	pvalb5	1.99	1.2e-11
ENSDARG00000014017	rrm1	1.99	1.39e-44
ENSDARG00000096533	rltgr	1.98	3.28e-17
ENSDARG00000078069	rrm2	1.98	1.19e-08
ENSDARG00000052779	zgc:153932	1.97	5.61e-08
ENSDARG00000055185	tm4sf5	1.97	7.03e-10
ENSDARG00000006456	pdgfrl	1.97	7.04e-11
ENSDARG00000088116	gstm.3	1.97	2.01e-12
ENSDARG00000024204	mcm3	1.97	1.45e-19
ENSDARG00000039051	hhatla	1.97	1.29e-19
ENSDARG00000097483	si:ch211-213d14.2	1.96	1.08e-06
ENSDARG00000104765	chek1	1.96	1.2e-06
ENSDARG00000004713	mad2l1	1.96	1.46e-10
ENSDARG00000002968	a1cf	1.96	3.16e-14
ENSDARG00000004141	zgc:92630	1.96	1.41e-25
ENSDARG00000005139	hhatlb	1.95	1.17e-08
ENSDARG00000004169	stmn1a	1.95	1.28e-25
ENSDARG00000099101	gch2	1.94	2.48e-07
ENSDARG00000104207	pcyt1bb	1.94	2.32e-10
ENSDARG00000058533	pole	1.94	5.48e-13
ENSDARG00000114554	cdx1a	1.93	1.96e-06
ENSDARG00000041960	si:ch211-173a9.6	1.93	5.15e-07
ENSDARG00000036671	tnni4b.2	1.92	7.08e-08
ENSDARG00000071586	tgfbi	1.92	4.54e-28
ENSDARG00000077822	si:dkey-6i22.5	1.91	2.09e-06
ENSDARG00000103019	gstp2	1.91	5.18e-08
ENSDARG00000075827	f7i	1.91	4.13e-09
ENSDARG00000006029	lta4h	1.91	9.43e-27
ENSDARG00000089475	hbae1.1	1.91	3.2e-35
ENSDARG00000100498	CABZ01079251.1	1.9	1.9e-06
ENSDARG00000045958	egfl6	1.9	2.17e-08
ENSDARG00000093936	si:dkeyp-1h4.6	1.9	1.95e-12
ENSDARG00000103639	si:dkey-36i7.3	1.9	8.92e-17
ENSDARG00000042876	abracl	1.9	6.53e-15
ENSDARG00000074379	knstrn	1.89	2.51e-06
ENSDARG00000005993	prc1b	1.89	1.39e-06
ENSDARG00000069828	si:ch211-117n7.7	1.89	1.85e-06
ENSDARG00000006491	agpat9l	1.89	2.19e-07
ENSDARG00000074698	sdsl	1.89	5.26e-07
ENSDARG00000077029	bub1	1.89	9.9e-11
ENSDARG00000101629	CABZ01079192.1	1.89	5.78e-07
ENSDARG00000068175	ing5b	1.88	6.06e-06
ENSDARG00000054786	faah2b	1.88	7.68e-06
ENSDARG00000014232	prkg3	1.88	1.59e-06
ENSDARG00000060023	ncapg2	1.88	1.62e-08
ENSDARG00000012640	cideb	1.88	1.07e-09
ENSDARG00000020956	pck2	1.88	3.11e-25
ENSDARG00000078322	col12a1a	1.88	6.85e-34
ENSDARG00000044807	dck	1.87	3.97e-06
ENSDARG00000097613	igfn1.3	1.87	2.45e-06
ENSDARG00000029406	h2ax	1.87	3.5e-12
ENSDARG00000101670	kntc1	1.87	2.19e-12
ENSDARG00000015947	matn4	1.87	8.69e-41
ENSDARG00000012073	kif15	1.86	3.99e-13
ENSDARG00000099194	CABZ01058261.1	1.86	2.05e-15
ENSDARG00000100133	cnmd	1.86	1.07e-21
ENSDARG00000024492	col9a2	1.86	8.05e-36
ENSDARG00000031678	col5a2a	1.86	1.23e-34
ENSDARG00000037997	tubb5	1.86	1.51e-29
ENSDARG00000016704	pbld	1.85	2.96e-06
ENSDARG00000071592	aqp8a.2	1.85	6.45e-08
ENSDARG00000091757	adgrf6	1.85	1.55e-10
ENSDARG00000103409	uhrf1	1.85	9.67e-19
ENSDARG00000100635	chia.1	1.85	2.64e-07
ENSDARG00000099401	ccl33.3	1.84	9.4e-06
ENSDARG00000053761	si:dkey-187j14.4	1.84	3.35e-06
ENSDARG00000036809	ANPEP	1.84	1e-08
ENSDARG00000088641	grn2	1.84	1.07e-07
ENSDARG00000019601	col12a1b	1.84	7.14e-11
ENSDARG00000038296	tmem86b	1.84	1.85e-06
ENSDARG00000074547	si:ch211-240l19.8	1.83	8.07e-06
ENSDARG00000036135	bbox1	1.83	2.49e-16
ENSDARG00000104450	CR855996.2	1.83	3.23e-14
ENSDARG00000014793	ehd1b	1.83	1.27e-15
ENSDARG00000070155	tuba8l3	1.83	2.82e-20
ENSDARG00000096242	si:ch211-76l23.4	1.82	2.67e-06
ENSDARG00000007971	cks1b	1.82	2.79e-07
ENSDARG00000036767	urgcp	1.82	2.94e-07
ENSDARG00000015460	racgap1	1.82	4.53e-09
ENSDARG00000043587	srd5a2a	1.82	4.89e-12
ENSDARG00000040076	pycard	1.82	3.83e-14
ENSDARG00000079752	col6a4a	1.82	3.35e-15
ENSDARG00000062756	pllp	1.81	9.14e-07
ENSDARG00000058327	neu3.3	1.81	1.54e-08
ENSDARG00000010948	kif11	1.81	2.01e-13
ENSDARG00000114063	parm1	1.81	8.08e-12
ENSDARG00000098746	dhrs13l1	1.81	2.81e-14
ENSDARG00000012593	col5a1	1.81	9.37e-36
ENSDARG00000055591	pipox	1.8	2.5e-07
ENSDARG00000058292	sephs1	1.8	3.32e-13
ENSDARG00000056314	a2ml	1.8	5.23e-27
ENSDARG00000096257	si:ch73-367p23.2	1.8	1.9e-08
ENSDARG00000053481	entpd5a	1.79	3.27e-06
ENSDARG00000037640	aurkb	1.79	7.49e-10
ENSDARG00000017126	ilvbl	1.79	2.89e-21
ENSDARG00000075730	dnph1	1.78	6.1e-07
ENSDARG00000074809	zgc:194392	1.78	3.91e-06
ENSDARG00000103878	anpepb	1.77	8.29e-05
ENSDARG00000058445	zgc:136472	1.76	5.34e-08
ENSDARG00000089361	wu:fb59d01	1.76	3.37e-12
ENSDARG00000087359	c3a.2	1.75	1.15e-09
ENSDARG00000045167	dlgap5	1.75	2.63e-11
ENSDARG00000103979	calr3a	1.75	1.15e-28
ENSDARG00000104114	kmt5ab	1.74	4.09e-06
ENSDARG00000102748	CABZ01074745.1	1.74	1.06e-06
ENSDARG00000053215	me1	1.74	2.77e-08
ENSDARG00000062501	hhipl1	1.73	3.98e-08
ENSDARG00000015866	apoa2	1.73	2.05e-80
ENSDARG00000002732	spon2b	1.72	2.45e-07
ENSDARG00000090618	malrd1	1.72	4.08e-08
ENSDARG00000001558	kifc1	1.72	5.68e-12
ENSDARG00000012903	slc34a2a	1.72	0.000248
ENSDARG00000012609	hpxa	1.71	1.03e-05
ENSDARG00000104256	bco1	1.71	1.62e-08
ENSDARG00000005454	tacc3	1.71	3.01e-11
ENSDARG00000043806	postna	1.71	1.96e-15
ENSDARG00000013719	gtse1	1.7	2.11e-07
ENSDARG00000037307	gnpda1	1.7	1.16e-10
ENSDARG00000096454	ap1m2	1.7	2.11e-11
ENSDARG00000029071	creld2	1.69	1.4e-05
ENSDARG00000026577	cdk2	1.69	1.72e-07
ENSDARG00000105187	gcshb	1.69	1.96e-11
ENSDARG00000052061	col4a6	1.69	5.82e-27
ENSDARG00000016918	ace2	1.69	2.33e-06
ENSDARG00000104085	abcd3a	1.69	2.8e-25
ENSDARG00000044437	cdca5	1.68	1.23e-06
ENSDARG00000013274	eif4eb	1.68	7e-07
ENSDARG00000053493	aldh1a2	1.68	1.34e-20
ENSDARG00000054155	pcna	1.68	1.71e-42
ENSDARG00000057100	zwilch	1.67	3.74e-05
ENSDARG00000076332	si:ch211-159i8.4	1.67	3.18e-06
ENSDARG00000091726	aebp1	1.67	2.26e-06
ENSDARG00000075954	serpinh1a	1.67	1.09e-13
ENSDARG00000071014	s100u	1.67	2.66e-13
ENSDARG00000103917	znf185	1.67	4.66e-13
ENSDARG00000026369	dbi	1.67	1.16e-34
ENSDARG00000069917	ska3	1.66	2.1e-05
ENSDARG00000026454	mis12	1.66	4.94e-06
ENSDARG00000044491	kif20a	1.66	2e-07
ENSDARG00000071694	ndc80	1.66	6.77e-09
ENSDARG00000053068	cyp8b1	1.66	3.71e-09
ENSDARG00000101043	ppl	1.66	1.14e-25
ENSDARG00000044441	MYO7B	1.65	5.11e-09
ENSDARG00000027689	pold1	1.65	2.59e-13
ENSDARG00000040041	mcm4	1.65	1.65e-21
ENSDARG00000005112	cdh17	1.65	7.55e-22
ENSDARG00000089124	hbae1.3	1.65	5.19e-33
ENSDARG00000076913	eme1	1.64	6.83e-05
ENSDARG00000101456	acp5b	1.64	9.65e-05
ENSDARG00000019156	haus5	1.64	3.96e-05
ENSDARG00000071657	si:dkey-19a16.4	1.64	2.33e-06
ENSDARG00000067806	zgc:158432	1.64	7.8e-07
ENSDARG00000056203	si:ch211-201h21.5	1.64	6.48e-07
ENSDARG00000003635	mogat3b	1.64	1.69e-07
ENSDARG00000003216	anxa2a	1.64	2.71e-22
ENSDARG00000042563	mis18bp1	1.63	5.1e-05
ENSDARG00000059700	agmat	1.63	2.98e-05
ENSDARG00000063283	abi3b	1.63	6.63e-06
ENSDARG00000087625	si:ch211-173a9.6	1.63	5.84e-05
ENSDARG00000058285	cpt1b	1.63	3.74e-08
ENSDARG00000014943	kif23	1.63	5.1e-09
ENSDARG00000102412	eci2	1.63	1.85e-18
ENSDARG00000009001	pdia6	1.63	1.37e-22
ENSDARG00000014572	chpt1	1.63	1.12e-24
ENSDARG00000101362	mibp	1.62	5.52e-13
ENSDARG00000035544	etnppl	1.62	5.93e-13
ENSDARG00000021172	cyp2ad2	1.62	1.69e-16
ENSDARG00000056781	zanl	1.62	0.000827
ENSDARG00000045834	si:dkey-14d8.7	1.62	5.12e-07
ENSDARG00000088717	ecrg4b	1.61	0.000109
ENSDARG00000076981	zgc:198329	1.61	5.44e-05
ENSDARG00000075621	birc5a	1.61	1.18e-05
ENSDARG00000104660	si:ch73-132f6.5	1.61	7.23e-06
ENSDARG00000059956	ptk6b	1.61	4.59e-07
ENSDARG00000010146	cpa2	1.61	1.63e-07
ENSDARG00000062025	cpox	1.61	7.5e-09
ENSDARG00000053362	cilp	1.61	9.88e-10
ENSDARG00000052615	tnmd	1.61	1.6e-10
ENSDARG00000017676	mmp2	1.61	5.29e-21
ENSDARG00000040890	fdps	1.61	2.2e-34
ENSDARG00000009443	zgc:92137	1.61	2.52e-06
ENSDARG00000103907	sgo1	1.6	2.14e-05
ENSDARG00000027986	slc35d1b	1.6	2.54e-07
ENSDARG00000056743	cavin4b	1.6	3.77e-12
ENSDARG00000041065	hspb1	1.6	3.48e-17
ENSDARG00000040401	slc25a20	1.6	2.38e-23
ENSDARG00000080018	kif16bb	1.59	6.97e-05
ENSDARG00000071549	ecm2	1.59	8.38e-06
ENSDARG00000040110	kif20bb	1.59	2.86e-06
ENSDARG00000002165	psme1	1.59	1.44e-08
ENSDARG00000044528	slc15a1b	1.59	5.76e-05
ENSDARG00000030765	hadh	1.59	6.09e-20
ENSDARG00000069293	ahsg2	1.59	4e-21
ENSDARG00000098591	tubb2b	1.59	3.8e-60
ENSDARG00000071009	kif20ba	1.58	3e-06
ENSDARG00000113572	si:dkey-102c8.3	1.58	9.7e-07
ENSDARG00000021794	hmmr	1.58	2.39e-07
ENSDARG00000074908	col6a1	1.58	1.57e-24
ENSDARG00000078859	g0s2	1.57	1.54e-05
ENSDARG00000104722	myl2a	1.57	4.85e-06
ENSDARG00000076830	si:dkey-65b12.6	1.57	5.37e-06
ENSDARG00000101757	si:dkey-27n6.4	1.57	1.58e-05
ENSDARG00000058638	si:ch211-71m22.1	1.57	4.43e-06
ENSDARG00000039133	lamb4	1.57	1.32e-06
ENSDARG00000018002	eci1	1.57	6.35e-09
ENSDARG00000014041	smarcad1a	1.57	2.68e-10
ENSDARG00000039490	pitpnaa	1.57	1.19e-11
ENSDARG00000018459	msrb2	1.57	1.95e-11
ENSDARG00000058462	zgc:158846	1.57	3.82e-07
ENSDARG00000102415	scinla	1.57	1.03e-48
ENSDARG00000025820	chek2	1.56	0.000171
ENSDARG00000094466	si:ch73-199e17.1	1.56	1.84e-06
ENSDARG00000088130	si:dkey-30c15.10	1.56	3.16e-07
ENSDARG00000078541	cers3a	1.56	1.94e-07
ENSDARG00000032405	ckap4	1.56	1.58e-17
ENSDARG00000090063	fa2h	1.56	2.07e-12
ENSDARG00000038881	acaa2	1.56	2.02e-27
ENSDARG00000052063	col4a5	1.56	6.51e-32
ENSDARG00000094041	krt17	1.56	4.03e-08
ENSDARG00000002304	gins2	1.55	0.000276
ENSDARG00000077688	cpo	1.55	0.000267
ENSDARG00000039949	fibina	1.55	5.14e-07
ENSDARG00000019772	si:ch1073-280e3.1	1.55	9.34e-07
ENSDARG00000071212	p3h1	1.55	1.26e-07
ENSDARG00000079011	col17a1b	1.55	2.74e-07
ENSDARG00000106529	dut	1.55	2.97e-09
ENSDARG00000056950	epyc	1.55	6.05e-11
ENSDARG00000033285	gsto2	1.55	2.95e-17
ENSDARG00000010487	sae1	1.54	4.9e-10
ENSDARG00000028098	fut9d	1.54	4.24e-15
ENSDARG00000017624	krt4	1.54	1.41e-40
ENSDARG00000090882	si:rp71-36a1.5	1.53	0.000601
ENSDARG00000092290	si:dkeyp-26a9.2	1.53	9.44e-05
ENSDARG00000103996	spdl1	1.53	9.78e-05
ENSDARG00000060879	slc28a1	1.53	0.000712
ENSDARG00000005518	slc5a9	1.53	3.99e-05
ENSDARG00000055715	capn8	1.53	1.12e-05
ENSDARG00000076659	cdca7b	1.53	6.52e-06
ENSDARG00000116139	cdx1b	1.53	1.81e-07
ENSDARG00000004251	dhfr	1.53	1.04e-09
ENSDARG00000075444	cgref1	1.53	5.02e-10
ENSDARG00000031299	dhrs11b	1.53	1.51e-09
ENSDARG00000070057	si:dkey-69o16.5	1.53	4.23e-13
ENSDARG00000021265	mybpc2b	1.53	6.59e-14
ENSDARG00000008491	si:ch211-107o10.3	1.53	3.19e-14
ENSDARG00000060594	hadhab	1.53	1.07e-22
ENSDARG00000018623	rad54l	1.52	5.1e-05
ENSDARG00000096616	si:ch211-255p10.3	1.52	7.12e-05
ENSDARG00000075766	sccpdha.1	1.52	1.69e-07
ENSDARG00000095832	CU682777.2	1.52	3.59e-08
ENSDARG00000030270	tnnt3a	1.52	4.95e-17
ENSDARG00000090228	gsta.1	1.52	4.26e-28
ENSDARG00000074628	si:dkey-10o6.2	1.51	0.000544
ENSDARG00000117646	CABZ01072309.2	1.51	0.000423
ENSDARG00000043518	si:dkey-239i20.2	1.51	0.000436
ENSDARG00000010728	scin	1.51	2.18e-06
ENSDARG00000055592	capn2b	1.51	4.81e-07
ENSDARG00000026759	ldlrb	1.51	2.69e-06
ENSDARG00000038618	cpt2	1.51	2.17e-11
ENSDARG00000051940	ugt2a4	1.51	4.4e-12
ENSDARG00000041433	si:dkey-7c18.24	1.51	9.69e-24
ENSDARG00000098949	mslna	1.5	0.00013
ENSDARG00000063059	abcg8	1.5	0.0001
ENSDARG00000096554	si:dkey-25o16.4	1.5	6.9e-07
ENSDARG00000038658	cavin4a	1.5	3.12e-07
ENSDARG00000068760	tnks1bp1	1.5	3.64e-08
ENSDARG00000093774	rbp2b	1.5	9.19e-13
ENSDARG00000019949	serpinh1b	1.5	7.91e-08
ENSDARG00000019353	sparc	1.5	1.71e-35
ENSDARG00000089919	si:ch211-161h7.8	1.49	0.000353
ENSDARG00000104367	casp20	1.49	8.2e-05
ENSDARG00000070029	ehhadh	1.49	2.82e-06
ENSDARG00000034771	rab13	1.49	7.35e-07
ENSDARG00000091916	ugt5b4	1.49	1.36e-07
ENSDARG00000010472	atp1a2a	1.49	7.94e-08
ENSDARG00000005115	calub	1.49	9.1e-11
ENSDARG00000004658	zgc:101810	1.49	5.78e-11
ENSDARG00000010250	nqo1	1.49	6.79e-10
ENSDARG00000061249	myom1a	1.49	2.4e-13
ENSDARG00000091972	si:dkey-58f10.7	1.48	0.000207
ENSDARG00000042188	ttc38	1.48	4.27e-05
ENSDARG00000079762	si:dkey-253d23.4	1.48	0.000166
ENSDARG00000042544	degs2	1.48	1.66e-06
ENSDARG00000060917	anln	1.48	1.12e-07
ENSDARG00000067848	nmrk2	1.48	6.2e-09
ENSDARG00000040747	tm4sf4	1.48	0.000418
ENSDARG00000045367	tuba1b	1.48	4.22e-06
ENSDARG00000029822	cel.2	1.48	2.44e-05
ENSDARG00000010758	capn12	1.47	0.000364
ENSDARG00000098481	anxa1d	1.47	0.000107
ENSDARG00000096908	si:ch73-185c24.2	1.47	6.64e-05
ENSDARG00000008553	zgc:136872	1.47	3.38e-05
ENSDARG00000057365	elovl8b	1.47	3.91e-05
ENSDARG00000070046	eny2	1.47	1.34e-05
ENSDARG00000003869	decr1	1.47	1.73e-07
ENSDARG00000019838	ugdh	1.47	1.33e-09
ENSDARG00000003854	acsl1b	1.47	2.86e-12
ENSDARG00000013794	klf11b	1.47	2.72e-13
ENSDARG00000069048	serpinf1	1.47	1.21e-13
ENSDARG00000104068	gstp1	1.47	6.81e-35
ENSDARG00000028012	tpmt.2	1.46	4.61e-05
ENSDARG00000117485	FO681323.1	1.46	0.000111
ENSDARG00000100531	abhd14b	1.46	3.54e-06
ENSDARG00000095796	si:dkey-87o1.2	1.46	4.22e-08
ENSDARG00000112959	SRL	1.46	6.75e-08
ENSDARG00000041060	lgals9l3	1.46	1.84e-08
ENSDARG00000034773	ncapd3	1.46	3.99e-08
ENSDARG00000057738	hells	1.46	3.75e-09
ENSDARG00000057128	hadhaa	1.46	5.4e-14
ENSDARG00000029058	rbbp4	1.46	4.43e-23
ENSDARG00000017799	tgm1	1.45	0.000315
ENSDARG00000019294	cbln8	1.45	0.000438
ENSDARG00000061391	grhl1	1.45	1.76e-06
ENSDARG00000099923	zgc:154054	1.45	2.89e-05
ENSDARG00000055518	pygma	1.45	1.61e-11
ENSDARG00000061728	acot13	1.44	0.000144
ENSDARG00000037748	slc43a1b	1.44	0.000122
ENSDARG00000034624	nuf2	1.44	2.16e-05
ENSDARG00000079296	gcga	1.44	7.52e-06
ENSDARG00000075707	nid2a	1.44	9.32e-10
ENSDARG00000100095	anxa1b	1.44	1.54e-10
ENSDARG00000036942	gpd1c	1.44	1.18e-14
ENSDARG00000039579	cfd	1.44	3.23e-14
ENSDARG00000044752	p2rx4a	1.43	0.000497
ENSDARG00000069045	chtf8	1.43	0.000446
ENSDARG00000036943	golph3l	1.43	4.2e-06
ENSDARG00000062864	gk5	1.43	1.18e-07
ENSDARG00000059367	mfap2	1.43	2.02e-09
ENSDARG00000076945	dsg2.1	1.43	2.74e-08
ENSDARG00000075164	mylk5	1.43	1.02e-11
ENSDARG00000091699	capn2a	1.43	1.66e-13
ENSDARG00000032639	cd36	1.43	1.36e-05
ENSDARG00000019907	dscc1	1.42	0.000473
ENSDARG00000057408	CABZ01067232.1	1.42	0.00307
ENSDARG00000013871	slc5a1	1.42	0.000662
ENSDARG00000008982	casq2	1.42	3.21e-15
ENSDARG00000043640	cenpn	1.41	0.000517
ENSDARG00000044094	gfpt2	1.41	3.03e-05
ENSDARG00000055045	casp3b	1.41	5.11e-07
ENSDARG00000009194	col16a1	1.41	1.6e-08
ENSDARG00000073909	ppip5k1b	1.41	7.21e-10
ENSDARG00000038785	abcf2a	1.41	0.000102
ENSDARG00000098589	cyb5a	1.41	1.18e-16
ENSDARG00000003977	zgc:153896	1.4	0.00044
ENSDARG00000009133	myo1eb	1.4	1.85e-07
ENSDARG00000037960	lrrc17	1.4	1.96e-06
ENSDARG00000100088	zmp:0000001114	1.4	1.19e-08
ENSDARG00000114516	CABZ01021592.1	1.4	1.64e-08
ENSDARG00000099672	capgb	1.4	3.32e-11
ENSDARG00000020676	dpp3	1.4	3.84e-13
ENSDARG00000102555	si:dkey-33i11.9	1.4	1.07e-14
ENSDARG00000014196	myl1	1.4	3.5e-05
ENSDARG00000052122	rag1	1.39	0.000522
ENSDARG00000036990	dctd	1.39	0.000264
ENSDARG00000010318	srpx	1.39	5.43e-05
ENSDARG00000042112	dio1	1.39	1.13e-05
ENSDARG00000067997	myhz1.3	1.39	1.46e-21
ENSDARG00000057903	si:ch211-266g18.10	1.38	0.000604
ENSDARG00000006112	myof	1.38	5.31e-06
ENSDARG00000056239	tmem45b	1.38	4.03e-06
ENSDARG00000013056	itpk1a	1.38	8.12e-08
ENSDARG00000102808	calr3b	1.38	1.87e-15
ENSDARG00000069752	ckba	1.38	5.65e-15
ENSDARG00000093844	zgc:136461	1.38	1.34e-07
ENSDARG00000057027	rtn2b	1.37	0.0011
ENSDARG00000043720	cdc45	1.37	0.000673
ENSDARG00000011257	enpp2	1.37	0.000702
ENSDARG00000076056	IYD	1.37	0.000116
ENSDARG00000012137	cyp46a1.1	1.37	8.01e-06
ENSDARG00000063177	manf	1.37	2.98e-07
ENSDARG00000044895	fmoda	1.37	9.22e-14
ENSDARG00000079111	actc1c	1.37	7.42e-05
ENSDARG00000102777	thbs4a	1.36	0.00103
ENSDARG00000102267	znf750	1.36	0.00111
ENSDARG00000097193	si:dkey-28n18.9	1.36	0.00149
ENSDARG00000100190	si:ch211-188p14.4	1.36	0.00104
ENSDARG00000028088	galk1	1.36	0.000809
ENSDARG00000053558	rtkn2a	1.36	0.000116
ENSDARG00000042559	tnni1c	1.36	0.000196
ENSDARG00000061634	aifm4	1.36	4.21e-05
ENSDARG00000038643	alas2	1.36	7.01e-09
ENSDARG00000011404	fen1	1.36	2.06e-10
ENSDARG00000058579	si:ch211-274f20.2	1.35	0.00214
ENSDARG00000039020	fbxo5	1.35	0.000675
ENSDARG00000068220	mbl2	1.35	8.3e-05
ENSDARG00000099960	elovl1a	1.35	0.000722
ENSDARG00000117231	FO834828.1	1.35	2.23e-05
ENSDARG00000015070	pola2	1.35	1.71e-06
ENSDARG00000076487	haao	1.35	3.23e-07
ENSDARG00000058471	plk1	1.35	1.37e-08
ENSDARG00000101423	cyp2y3	1.35	3.69e-14
ENSDARG00000056836	si:ch211-125o16.4	1.35	5.49e-14
ENSDARG00000092170	apoc1	1.35	5.76e-42
ENSDARG00000104995	ugt5b1	1.34	0.00163
ENSDARG00000007624	gins1	1.34	0.00117
ENSDARG00000008170	dbnla	1.34	0.000228
ENSDARG00000006598	sgk2b	1.34	0.00127
ENSDARG00000013293	crispld1b	1.34	0.000224
ENSDARG00000032340	serhl	1.34	0.00013
ENSDARG00000014386	galnt6	1.34	4.68e-05
ENSDARG00000105714	CABZ01083442.1	1.34	0.000149
ENSDARG00000055118	mylipb	1.34	4.2e-06
ENSDARG00000014499	nutf2l	1.34	2.19e-07
ENSDARG00000057714	cmah	1.34	1.99e-08
ENSDARG00000010862	amt	1.34	3.71e-10
ENSDARG00000044914	suclg2	1.34	3.06e-13
ENSDARG00000019976	idi1	1.34	2.28e-24
ENSDARG00000038153	lgals2b	1.34	6.77e-08
ENSDARG00000092788	si:dkey-21e2.15	1.33	0.00125
ENSDARG00000092204	ms4a17a.5	1.33	0.000526
ENSDARG00000102981	cyp2k16	1.33	1.82e-05
ENSDARG00000087196	fibinb	1.33	1.06e-05
ENSDARG00000105522	si:ch211-196f2.3	1.33	0.00895
ENSDARG00000038056	fgfbp2b	1.33	1.92e-06
ENSDARG00000037158	rcc1	1.33	1.82e-06
ENSDARG00000011521	upb1	1.33	1.87e-07
ENSDARG00000039832	gsta.2	1.33	4.85e-06
ENSDARG00000063385	cenpe	1.33	2.07e-08
ENSDARG00000079647	muc13b	1.33	0.000318
ENSDARG00000024433	pvalb4	1.33	3.79e-23
ENSDARG00000088924	si:dkey-185e18.7	1.32	0.0018
ENSDARG00000026979	krt1-c5	1.32	0.000828
ENSDARG00000029497	tfcp2l1	1.32	0.00303
ENSDARG00000053774	alpi.2	1.32	0.000336
ENSDARG00000053232	itgb1b.1	1.32	9.47e-06
ENSDARG00000055226	slc7a7	1.32	5.42e-05
ENSDARG00000018105	casq1b	1.32	7.23e-06
ENSDARG00000036846	anks4b	1.32	1.76e-06
ENSDARG00000009342	txndc5	1.32	6.16e-18
ENSDARG00000097826	si:dkey-239b22.2	1.31	0.00145
ENSDARG00000052103	dtymk	1.31	0.000632
ENSDARG00000078050	phf19	1.31	0.000728
ENSDARG00000062187	kif14	1.31	0.000475
ENSDARG00000001313	g2e3	1.31	0.000469
ENSDARG00000002507	itga10	1.31	0.000529
ENSDARG00000078468	fap	1.31	9.78e-05
ENSDARG00000002613	rpa3	1.31	5.51e-05
ENSDARG00000005704	eps8l3b	1.31	2.34e-06
ENSDARG00000071021	papss2a	1.31	0.000792
ENSDARG00000013763	rrbp1a	1.31	3.17e-10
ENSDARG00000022309	dspa	1.31	4.69e-11
ENSDARG00000037009	banf1	1.31	5.84e-17
ENSDARG00000014556	serpinb1l3	1.31	6.35e-17
ENSDARG00000103226	dhcr7	1.31	9.45e-19
ENSDARG00000012944	myhz2	1.31	8.98e-34
ENSDARG00000021086	znf367	1.3	0.00255
ENSDARG00000101378	nadsyn1	1.3	0.00215
ENSDARG00000101161	orc4	1.3	0.000138
ENSDARG00000013252	tmc5	1.3	0.000285
ENSDARG00000076228	kif2c	1.3	3.9e-05
ENSDARG00000071036	si:dkey-286j15.3	1.3	5.17e-05
ENSDARG00000041372	C8H9orf64	1.3	9.54e-06
ENSDARG00000068759	si:ch211-244o22.2	1.3	6.56e-06
ENSDARG00000015033	slc23a1	1.3	1.47e-05
ENSDARG00000027063	arpc1b	1.3	5.53e-09
ENSDARG00000051861	pkp3a	1.3	1.24e-11
ENSDARG00000101975	si:dkey-225f5.4	1.29	0.00122
ENSDARG00000042829	si:dkey-30j22.1	1.29	0.00244
ENSDARG00000074927	bub1bb	1.29	0.000862
ENSDARG00000075800	calml4a	1.29	0.000336
ENSDARG00000035832	pyyb	1.29	0.000311
ENSDARG00000068369	angptl2b	1.29	2.93e-05
ENSDARG00000004576	plk4	1.29	1.85e-05
ENSDARG00000075354	espl1	1.29	2.17e-05
ENSDARG00000071877	dhrs7cb	1.29	4.62e-06
ENSDARG00000022689	itgb1b.2	1.29	2.74e-06
ENSDARG00000021494	hnf4a	1.29	6.19e-07
ENSDARG00000056378	ifi30	1.29	1.47e-08
ENSDARG00000006207	gpx1b	1.29	4.81e-09
ENSDARG00000021242	mvp	1.29	1.17e-15
ENSDARG00000116491	h2az2b	1.29	1.05e-24
ENSDARG00000099728	zgc:56622	1.28	0.00294
ENSDARG00000093760	si:ch211-197h24.9	1.28	0.000673
ENSDARG00000009196	anxa3a	1.28	0.000246
ENSDARG00000032496	pon1	1.28	5.37e-05
ENSDARG00000037654	pmm2	1.28	3.17e-05
ENSDARG00000058381	zgc:171775	1.28	7.27e-06
ENSDARG00000035603	dao.2	1.28	1.34e-05
ENSDARG00000070656	si:ch211-69g19.2	1.28	2.8e-08
ENSDARG00000052470	igfbp2a	1.28	9.89e-09
ENSDARG00000017261	gdpd1	1.28	1.42e-10
ENSDARG00000015088	dnajb11	1.28	6.81e-12
ENSDARG00000019815	fn1a	1.28	7.96e-13
ENSDARG00000103459	evplb	1.28	2.18e-14
ENSDARG00000056008	atp5mc1	1.28	1.08e-27
ENSDARG00000089177	cyp46a1.3	1.27	0.00144
ENSDARG00000040290	pon3.2	1.27	5.06e-06
ENSDARG00000032816	tm7sf2	1.27	5.24e-10
ENSDARG00000056322	ldb3a	1.27	6.77e-10
ENSDARG00000037539	tnnc1b	1.27	2.79e-08
ENSDARG00000007739	atp1a1a.2	1.27	0.000246
ENSDARG00000037655	pls3	1.27	4.14e-15
ENSDARG00000094929	apoa4b.2	1.27	1.13e-07
ENSDARG00000099803	pik3c2g	1.26	0.00376
ENSDARG00000025089	loxl4	1.26	0.00246
ENSDARG00000076361	CABZ01039859.1	1.26	0.00128
ENSDARG00000103503	dgat1a	1.26	1.53e-06
ENSDARG00000091253	smyd1b	1.26	2.51e-06
ENSDARG00000028275	sult1st1	1.26	5.17e-08
ENSDARG00000019128	tpm4b	1.26	2.81e-09
ENSDARG00000078888	iqgap1	1.26	5.58e-09
ENSDARG00000063288	slc2a11b	1.25	0.00271
ENSDARG00000025311	cuzd1.2	1.25	0.00298
ENSDARG00000030632	ccdc3b	1.25	0.0015
ENSDARG00000097285	ANPEP	1.25	0.000578
ENSDARG00000041411	rad51	1.25	0.000614
ENSDARG00000100918	prc1a	1.25	5.75e-05
ENSDARG00000017882	rdh1	1.25	4.61e-08
ENSDARG00000088357	acadl	1.25	1.94e-11
ENSDARG00000105592	CR936442.1	1.25	2.14e-09
ENSDARG00000006215	akr1b1.1	1.25	4.24e-12
ENSDARG00000036558	col18a1a	1.25	9.2e-16
ENSDARG00000093628	s100a11	1.24	0.00362
ENSDARG00000102178	emilin2b	1.24	0.0024
ENSDARG00000054837	zgc:136870	1.24	0.00479
ENSDARG00000075643	ifi35	1.24	0.00139
ENSDARG00000027620	bco2l	1.24	0.000936
ENSDARG00000087476	cbln20	1.24	0.00022
ENSDARG00000079327	hmcn2	1.24	0.00036
ENSDARG00000012729	hcls1	1.24	0.000112
ENSDARG00000079420	dpp4	1.24	2.02e-06
ENSDARG00000099667	snrpg	1.24	7.01e-09
ENSDARG00000026764	ahsg1	1.24	1.11e-16
ENSDARG00000078433	spc25	1.23	0.000308
ENSDARG00000063078	abcg5	1.23	0.000609
ENSDARG00000009942	cdc6	1.23	0.000171
ENSDARG00000045199	CAPN1	1.23	5.53e-07
ENSDARG00000041703	rrbp1b	1.23	3.39e-08
ENSDARG00000095901	col18a1b	1.22	0.00268
ENSDARG00000089724	cyldb	1.22	0.00169
ENSDARG00000042527	unga	1.22	0.00209
ENSDARG00000030006	slc6a7	1.22	0.000482
ENSDARG00000044655	st14b	1.22	0.000486
ENSDARG00000033144	psme2	1.22	5.31e-05
ENSDARG00000017687	dnajc5gb	1.22	2.86e-05
ENSDARG00000051957	selenom	1.22	2.79e-05
ENSDARG00000004232	dlb	1.22	2.17e-05
ENSDARG00000060682	agr1	1.22	2.4e-06
ENSDARG00000040815	tsku	1.22	1.55e-06
ENSDARG00000086216	prr13	1.22	8.98e-09
ENSDARG00000001993	myhb	1.22	1.89e-12
ENSDARG00000003570	hsp90b1	1.22	1.85e-27
ENSDARG00000092798	ppib	1.22	4.3e-30
ENSDARG00000070558	si:ch211-93g23.2	1.21	0.00444
ENSDARG00000007655	crybb1l3	1.21	0.0011
ENSDARG00000070960	si:ch211-288g17.4	1.21	0.000507
ENSDARG00000045129	fkbp10b	1.21	0.000194
ENSDARG00000091280	si:ch211-66k16.27	1.21	0.000191
ENSDARG00000037455	ugt8	1.21	3.8e-05
ENSDARG00000095268	si:dkey-261h17.1	1.21	5.36e-08
ENSDARG00000037188	rpa2	1.21	2.53e-09
ENSDARG00000004687	acaa1	1.21	4.07e-09
ENSDARG00000071095	abi3bpb	1.21	4.03e-10
ENSDARG00000060041	lig1	1.21	1.49e-10
ENSDARG00000020944	ezra	1.21	4.65e-08
ENSDARG00000095633	si:ch211-133l5.7	1.21	2.76e-09
ENSDARG00000104359	anxa1c	1.21	4.01e-13
ENSDARG00000003081	mybphb	1.21	0.000697
ENSDARG00000079305	hbae3	1.21	5.03e-29
ENSDARG00000004937	skp2	1.2	0.00263
ENSDARG00000022020	focad	1.2	0.00209
ENSDARG00000018165	depdc1a	1.2	0.00222
ENSDARG00000010145	tor4aa	1.2	0.00212
ENSDARG00000076472	ovol1a	1.2	0.00183
ENSDARG00000016044	gins4	1.2	0.00133
ENSDARG00000104569	CABZ01088484.1	1.2	0.00273
ENSDARG00000060410	thbs2a	1.2	0.000945
ENSDARG00000052997	sema4e	1.2	2.77e-05
ENSDARG00000102888	gpr39	1.2	1.74e-05
ENSDARG00000037000	fkbp11	1.2	3.15e-05
ENSDARG00000035018	thy1	1.2	2.07e-05
ENSDARG00000040362	ehd2b	1.2	5.61e-06
ENSDARG00000091560	slc6a19a.2	1.2	0.00347
ENSDARG00000039499	soul2	1.2	2.25e-08
ENSDARG00000102977	cant1b	1.2	3.26e-08
ENSDARG00000039142	arpc5a	1.2	7.34e-10
ENSDARG00000100223	gpa33a	1.2	3.74e-10
ENSDARG00000019924	cmpk	1.2	1.11e-10
ENSDARG00000101592	col22a1	1.19	0.00489
ENSDARG00000077880	si:ch211-255i20.3	1.19	0.0059
ENSDARG00000104213	si:dkey-283b1.6	1.19	0.00566
ENSDARG00000024681	pane1	1.19	0.000908
ENSDARG00000054400	si:ch211-198n5.11	1.19	0.00081
ENSDARG00000051857	tes	1.19	0.0015
ENSDARG00000076299	FQ323119.1	1.19	0.000447
ENSDARG00000012506	rnpep	1.19	0.000483
ENSDARG00000069888	cldna	1.19	3.79e-05
ENSDARG00000100455	pnkp	1.19	1.96e-05
ENSDARG00000029856	cnn3b	1.19	1.04e-05
ENSDARG00000016350	cap1	1.19	1e-05
ENSDARG00000074852	myo15b	1.19	2.74e-07
ENSDARG00000013670	hyou1	1.19	2.05e-11
ENSDARG00000103969	smyhc2	1.19	4.19e-10
ENSDARG00000103687	sycn.2	1.19	0.00114
ENSDARG00000071626	ptgdsb.2	1.19	1.19e-24
ENSDARG00000104742	hnf4b	1.18	0.00515
ENSDARG00000100449	BX322631.1	1.18	0.00156
ENSDARG00000069833	rhbdl2	1.18	0.00102
ENSDARG00000020529	hacl1	1.18	0.000438
ENSDARG00000039064	st3gal7	1.18	0.000125
ENSDARG00000036291	nucb2b	1.18	7.77e-07
ENSDARG00000022631	cyp2p9	1.18	1.54e-07
ENSDARG00000038010	rac2	1.18	2.08e-07
ENSDARG00000105411	si:ch211-113d11.5	1.18	2.13e-10
ENSDARG00000012194	scp2a	1.18	6.09e-15
ENSDARG00000024904	stil	1.17	0.00374
ENSDARG00000038700	gpr160	1.17	0.00689
ENSDARG00000069692	col7a1l	1.17	0.00132
ENSDARG00000006422	esyt3	1.17	0.000609
ENSDARG00000101980	bmper	1.17	0.00124
ENSDARG00000103298	ephx5	1.17	0.00025
ENSDARG00000028824	slc34a1a	1.17	6.84e-05
ENSDARG00000097137	CR753876.1	1.17	1.58e-07
ENSDARG00000098024	si:dkey-262k9.2	1.17	1.92e-08
ENSDARG00000024717	selenbp1	1.17	5.11e-10
ENSDARG00000021149	cbr1l	1.17	2.28e-13
ENSDARG00000061375	sgpl1	1.17	7.08e-12
ENSDARG00000012972	cfl1l	1.17	9.11e-24
ENSDARG00000033594	ido1	1.16	0.00569
ENSDARG00000109310	im:7150988	1.16	0.00337
ENSDARG00000113820	cyp46a1.4	1.16	0.00208
ENSDARG00000036876	zgc:153284	1.16	0.00173
ENSDARG00000010255	bin2b	1.16	0.00185
ENSDARG00000020084	tg	1.16	0.000676
ENSDARG00000078552	grhl3	1.16	4.86e-05
ENSDARG00000054610	coro1a	1.16	1.41e-06
ENSDARG00000076623	col14a1b	1.16	1.78e-07
ENSDARG00000035652	sat1a.1	1.16	5.66e-09
ENSDARG00000042332	plin2	1.16	0.037
ENSDARG00000018491	pdia4	1.16	3.02e-12
ENSDARG00000101324	apoa1b	1.16	1.4e-28
ENSDARG00000039052	klhl40a	1.15	0.00744
ENSDARG00000058865	endog	1.15	0.00155
ENSDARG00000007407	barx1	1.15	0.00153
ENSDARG00000021579	orc5	1.15	0.00151
ENSDARG00000030782	exoc3l2b	1.15	0.00382
ENSDARG00000103589	gata6	1.15	0.000887
ENSDARG00000045257	decr2	1.15	0.000971
ENSDARG00000070427	s100v1	1.15	3.41e-05
ENSDARG00000028816	tmed3	1.15	6.95e-05
ENSDARG00000062171	olfml3b	1.15	1.23e-05
ENSDARG00000079932	zgc:152830	1.15	2.69e-18
ENSDARG00000027088	ptgdsb.1	1.15	3.86e-35
ENSDARG00000037746	actb1	1.15	3.33e-30
ENSDARG00000061177	mov10b.1	1.14	0.0122
ENSDARG00000092813	fndc7rs4	1.14	0.00137
ENSDARG00000028321	synj2bp	1.14	0.000898
ENSDARG00000018159	ano10b	1.14	0.000342
ENSDARG00000013050	abcc12	1.14	0.00276
ENSDARG00000042927	mapre1a	1.14	8.87e-05
ENSDARG00000010792	cdc25b	1.14	3.08e-05
ENSDARG00000009939	micu2	1.14	5.42e-06
ENSDARG00000008936	sec11a	1.14	3.81e-07
ENSDARG00000030844	klf11a	1.14	1.83e-07
ENSDARG00000045230	cox6b1	1.14	3.66e-08
ENSDARG00000045822	tnnt2e	1.14	2.17e-08
ENSDARG00000102055	hadhb	1.14	3.48e-17
ENSDARG00000103342	wu:fa56d06	1.14	0.000801
ENSDARG00000052917	si:ch211-202f3.3	1.13	0.00345
ENSDARG00000087198	cthrc1a	1.13	0.000602
ENSDARG00000033376	chchd4a	1.13	0.000741
ENSDARG00000039436	il13ra2	1.13	0.000369
ENSDARG00000022698	lad1	1.13	0.000386
ENSDARG00000062263	arhgap17b	1.13	0.000157
ENSDARG00000041685	si:dkey-105h12.2	1.13	7.33e-06
ENSDARG00000103754	aspm	1.13	0.000134
ENSDARG00000087869	si:ch211-11k18.4	1.13	6.57e-06
ENSDARG00000006553	rras	1.13	1.09e-05
ENSDARG00000000730	slc6a22.1	1.13	9.03e-07
ENSDARG00000015759	tspan7	1.13	2.25e-08
ENSDARG00000089441	si:ch211-105c13.3	1.13	3.31e-09
ENSDARG00000035858	cnn2	1.13	3.56e-10
ENSDARG00000044935	hpdb	1.13	1.91e-10
ENSDARG00000071082	p4ha1b	1.12	0.00244
ENSDARG00000062087	nceh1b.1	1.12	0.00227
ENSDARG00000039217	orc1	1.12	0.00181
ENSDARG00000095002	TNNC2	1.12	0.000871
ENSDARG00000100741	cdc20	1.12	0.000453
ENSDARG00000055644	prss60.2	1.12	0.000391
ENSDARG00000035438	myhc4	1.12	8.44e-06
ENSDARG00000010936	abcb4	1.12	8.34e-07
ENSDARG00000086998	zgc:64002	1.11	0.0105
ENSDARG00000092379	si:dkeyp-51b9.3	1.11	0.011
ENSDARG00000019877	rbks	1.11	0.00877
ENSDARG00000078227	cspg4	1.11	0.0117
ENSDARG00000015399	foxf1	1.11	0.00504
ENSDARG00000117407	AL954191.2	1.11	0.00456
ENSDARG00000103231	si:ch211-199i15.5	1.11	0.00749
ENSDARG00000087633	si:dkey-11o18.5	1.11	0.0074
ENSDARG00000074691	mms22l	1.11	0.00355
ENSDARG00000098791	cdhr5b	1.11	0.00252
ENSDARG00000068849	fam83ha	1.11	0.00243
ENSDARG00000032571	il20ra	1.11	0.00198
ENSDARG00000042920	sult3st3	1.11	0.000583
ENSDARG00000073870	gdpd2	1.11	1.07e-05
ENSDARG00000073978	crabp2a	1.11	6.22e-06
ENSDARG00000100558	slbp	1.11	1.32e-06
ENSDARG00000037517	slc35c2	1.11	1.77e-07
ENSDARG00000039393	si:ch211-240l19.5	1.11	7.63e-09
ENSDARG00000043128	cldne	1.11	2.42e-10
ENSDARG00000035859	angptl4	1.11	1.01e-11
ENSDARG00000102750	cdh1	1.11	5.34e-12
ENSDARG00000054616	cldni	1.11	1.41e-15
ENSDARG00000024602	ACBD3	1.1	0.0115
ENSDARG00000088137	adgrg2a	1.1	0.00632
ENSDARG00000040907	gcgb	1.1	0.00566
ENSDARG00000079456	si:ch211-149a19.3	1.1	0.0095
ENSDARG00000008805	orc3	1.1	0.000619
ENSDARG00000043684	bpnt1	1.1	1.61e-06
ENSDARG00000009782	myh11a	1.1	0.0161
ENSDARG00000017388	gstt1b	1.1	1.31e-07
ENSDARG00000088091	pfn1	1.1	1.13e-05
ENSDARG00000104829	zgc:112146	1.09	0.0115
ENSDARG00000033251	osbpl3a	1.09	0.0147
ENSDARG00000102464	wnt5b	1.09	0.00631
ENSDARG00000079324	ano9b	1.09	0.00411
ENSDARG00000073893	dnase2	1.09	0.00175
ENSDARG00000102805	cyp2aa12	1.09	0.000359
ENSDARG00000093619	sult3st2	1.09	0.000208
ENSDARG00000116378	ms4a17a.17	1.09	0.000125
ENSDARG00000040163	prim1	1.09	4.96e-05
ENSDARG00000101707	si:ch211-156b7.4	1.09	1.89e-05
ENSDARG00000021184	rbfox1l	1.09	3.14e-05
ENSDARG00000068586	CU302253.1	1.09	1.15e-06
ENSDARG00000114870	CABZ01078594.1	1.09	4.51e-06
ENSDARG00000022261	pdzk1	1.09	4.82e-11
ENSDARG00000032630	neb	1.09	0.00157
ENSDARG00000070140	RETSAT	1.08	0.0145
ENSDARG00000028478	si:ch211-173n18.3	1.08	0.026
ENSDARG00000077588	pdgfc	1.08	0.0168
ENSDARG00000087017	si:dkey-11k2.7	1.08	0.00593
ENSDARG00000078918	comtd1	1.08	0.0066
ENSDARG00000026017	xpnpep2	1.08	0.000833
ENSDARG00000113393	golim4a	1.08	0.000444
ENSDARG00000055523	slc22a6l	1.08	0.000309
ENSDARG00000024877	ptgr1	1.08	0.000137
ENSDARG00000054122	tmem30b	1.08	0.000111
ENSDARG00000096874	tmem176l.3b	1.08	5.29e-05
ENSDARG00000094695	si:dkey-204f11.64	1.08	5.69e-05
ENSDARG00000098777	CU693379.1	1.08	3.56e-05
ENSDARG00000030463	tppp3	1.08	2.54e-05
ENSDARG00000020187	GCA	1.08	1.86e-10
ENSDARG00000054172	pgrmc1	1.08	1.26e-10
ENSDARG00000079274	prss59.1	1.08	0.00401
ENSDARG00000056111	lmod1a	1.07	0.0128
ENSDARG00000102349	cep55l	1.07	0.00939
ENSDARG00000034307	chrne	1.07	0.0081
ENSDARG00000053159	zgc:110626	1.07	0.00596
ENSDARG00000095615	si:dkeyp-86h10.3	1.07	0.0103
ENSDARG00000013839	aldh3b1	1.07	0.00358
ENSDARG00000008287	fam114a1	1.07	0.00264
ENSDARG00000014320	gucy2c	1.07	0.00241
ENSDARG00000104576	ENSDARG00000104576	1.07	0.00551
ENSDARG00000068851	rnf183	1.07	0.000461
ENSDARG00000063631	VIT	1.07	6.73e-06
ENSDARG00000031782	crybg1a	1.07	2.22e-07
ENSDARG00000104901	ostc	1.07	1.35e-08
ENSDARG00000022165	mgst1.2	1.07	6.2e-09
ENSDARG00000103785	sult2st2	1.07	2.75e-11
ENSDARG00000033683	tpma	1.07	0.0048
ENSDARG00000008022	kif18a	1.06	0.00744
ENSDARG00000044129	si:ch211-214p16.1	1.06	0.00455
ENSDARG00000089564	MDFI	1.06	0.00222
ENSDARG00000069473	frem1a	1.06	0.00136
ENSDARG00000017590	nit2	1.06	0.000175
ENSDARG00000036776	aldh8a1	1.06	0.000364
ENSDARG00000087093	si:ch211-157c3.4	1.06	6.82e-06
ENSDARG00000028096	cldn23a	1.06	2.56e-05
ENSDARG00000091555	ostf1	1.06	1.08e-06
ENSDARG00000012915	ech1	1.06	1.59e-07
ENSDARG00000007127	acat2	1.06	2.54e-07
ENSDARG00000012066	dcn	1.06	6.2e-09
ENSDARG00000092115	eif4a1a	1.06	1.45e-12
ENSDARG00000025350	prdx2	1.06	7.1e-23
ENSDARG00000095643	si:dkey-253d23.3	1.05	0.0186
ENSDARG00000008811	cmtm3	1.05	0.0181
ENSDARG00000092143	ank1a	1.05	0.0177
ENSDARG00000069208	stx7l	1.05	0.0117
ENSDARG00000056028	slc22a7a	1.05	0.0095
ENSDARG00000037917	itga3a	1.05	0.00773
ENSDARG00000117419	CABZ01086029.1	1.05	0.00489
ENSDARG00000036791	dnmt3bb.1	1.05	0.00117
ENSDARG00000038040	tpk1	1.05	0.00127
ENSDARG00000053526	enpp7.1	1.05	0.000487
ENSDARG00000099298	xrcc5	1.05	7.71e-05
ENSDARG00000018010	crtap	1.05	5.39e-05
ENSDARG00000005220	pdcd6	1.05	3.24e-05
ENSDARG00000077410	myo9b	1.05	5.8e-06
ENSDARG00000045066	entpd1	1.05	7.89e-06
ENSDARG00000038106	slc37a4a	1.05	2.62e-06
ENSDARG00000074094	tgm2b	1.05	3.28e-06
ENSDARG00000037397	ssrp1a	1.05	2.28e-09
ENSDARG00000098312	scarb2a	1.05	1.26e-10
ENSDARG00000039576	fstl1b	1.05	3.5e-13
ENSDARG00000099959	smyhc1	1.05	0.00581
ENSDARG00000105116	p4hb	1.05	2e-15
ENSDARG00000113599	hbbe1.1	1.05	2.76e-14
ENSDARG00000039501	ugt2a6	1.04	0.0203
ENSDARG00000071294	tonsl	1.04	0.0141
ENSDARG00000089922	dsn1	1.04	0.0115
ENSDARG00000113274	AL929536.3	1.04	0.0157
ENSDARG00000034855	ccnb3	1.04	0.00612
ENSDARG00000080006	tmem41b	1.04	0.00507
ENSDARG00000105479	si:ch211-126c2.4	1.04	0.00499
ENSDARG00000004406	spra	1.04	0.00193
ENSDARG00000074556	ganc	1.04	0.00116
ENSDARG00000005485	ucmab	1.04	0.000601
ENSDARG00000008840	hmbsa	1.04	9e-05
ENSDARG00000008732	zgc:66479	1.04	4.17e-05
ENSDARG00000098645	rgn	1.04	1.18e-05
ENSDARG00000103340	clic1	1.04	2.87e-05
ENSDARG00000028087	aldh2.2	1.04	2.22e-07
ENSDARG00000002021	pygb	1.04	2.19e-08
ENSDARG00000101557	scarb1	1.04	1.65e-07
ENSDARG00000062592	myl10	1.04	8.79e-11
ENSDARG00000103295	cyp3a65	1.04	0.000142
ENSDARG00000070835	tnnc2	1.04	0.00157
ENSDARG00000100246	FP016234.1	1.03	0.0241
ENSDARG00000031757	tmc4	1.03	0.0137
ENSDARG00000070798	pmvk	1.03	0.00993
ENSDARG00000036136	tipin	1.03	0.00823
ENSDARG00000021720	col7a1	1.03	0.00141
ENSDARG00000018283	cyba	1.03	0.00175
ENSDARG00000031483	col9a1b	1.03	0.00101
ENSDARG00000010571	ezh2	1.03	7.78e-05
ENSDARG00000009401	vcanb	1.03	4e-05
ENSDARG00000097209	cox8b	1.03	1.02e-05
ENSDARG00000102106	tgm1l1	1.03	3.95e-06
ENSDARG00000045620	nansa	1.03	8e-07
ENSDARG00000019260	dhrs9	1.03	1.87e-07
ENSDARG00000017794	sdr16c5b	1.03	1.22e-09
ENSDARG00000033466	tagln2	1.03	2.63e-08
ENSDARG00000023712	mao	1.03	3.66e-11
ENSDARG00000028213	ttn.2	1.03	0.00341
ENSDARG00000117786	CABZ01072848.1	1.02	0.0075
ENSDARG00000024818	rilpl2	1.02	0.00633
ENSDARG00000074677	frem3	1.02	0.00289
ENSDARG00000024654	pgm3	1.02	0.000563
ENSDARG00000020929	fam49ba	1.02	0.000591
ENSDARG00000079119	si:ch211-229d2.5	1.02	0.000147
ENSDARG00000028507	itgb4	1.02	6.45e-05
ENSDARG00000038151	zgc:92360	1.02	1.53e-05
ENSDARG00000044356	tp63	1.02	1.28e-06
ENSDARG00000075883	bub3	1.02	6.35e-07
ENSDARG00000027009	zgc:85777	1.02	1e-08
ENSDARG00000030915	cpa1	1.02	0.0141
ENSDARG00000077673	nlrp16	1.01	0.0196
ENSDARG00000093671	BX001030.1	1.01	0.00851
ENSDARG00000092364	si:ch211-218c6.8	1.01	0.00861
ENSDARG00000037267	zgc:158263	1.01	0.00518
ENSDARG00000040064	acp6	1.01	0.00361
ENSDARG00000030743	sptlc3	1.01	0.00847
ENSDARG00000003061	cd276	1.01	0.00206
ENSDARG00000101910	pcdh20	1.01	0.00143
ENSDARG00000036993	erbb3b	1.01	0.00141
ENSDARG00000056228	pld1a	1.01	0.000868
ENSDARG00000042021	mapk12a	1.01	0.000494
ENSDARG00000097635	wu:fb18f06	1.01	0.000808
ENSDARG00000044074	loxl2b	1.01	0.000671
ENSDARG00000040513	zgc:92313	1.01	0.000316
ENSDARG00000011245	esrp1	1.01	0.000483
ENSDARG00000030781	acads	1.01	9.16e-06
ENSDARG00000023188	lcp1	1.01	3.73e-05
ENSDARG00000039880	arpp19b	1.01	3.27e-06
ENSDARG00000102744	mgst3a	1.01	1.28e-08
ENSDARG00000045843	apex1	1.01	2.45e-09
ENSDARG00000058734	prdx1	1.01	7.2e-08
ENSDARG00000055539	epdl2	1.01	1.31e-11
ENSDARG00000007377	odc1	1.01	0.0166
ENSDARG00000063295	myh9a	1.01	5.3e-15
ENSDARG00000100374	txnrd3	1.01	3.74e-11
ENSDARG00000027799	ucmaa	1	0.0386
ENSDARG00000016364	gna15.1	1	0.0323
ENSDARG00000058218	fam151a	1	0.0182
ENSDARG00000117818	CR926130.2	1	0.00987
ENSDARG00000039697	shtn1	1	0.0102
ENSDARG00000054447	slc29a1b	1	0.015
ENSDARG00000055138	zgc:110410	1	0.0136
ENSDARG00000007366	AMDHD1	1	0.00984
ENSDARG00000002494	itgb6	1	0.00755
ENSDARG00000039351	ccl19b	1	0.00478
ENSDARG00000076312	myot	1	0.0132
ENSDARG00000089043	ptpn6	1	0.00332
ENSDARG00000075468	vwa1	1	4.58e-06
ENSDARG00000056803	ap1s1	1	5.69e-06
ENSDARG00000075178	lpcat3	1	9.02e-07
ENSDARG00000018600	retsat	1	2.63e-08
ENSDARG00000041645	sb:cb37	1	6.13e-07
ENSDARG00000043795	arhgdia	1	2.94e-16
ENSDARG00000045143	hbbe2	1	3.45e-16
ENSDARG00000006260	tuba8l4	1	3.22e-24
ENSDARG00000021339	cpa5	1	0.00329
ENSDARG00000040695	fkbp14	0.99	0.026
ENSDARG00000043997	cyp2x8	0.99	0.0179
ENSDARG00000035629	parvab	0.99	0.0249
ENSDARG00000011581	si:dkey-23k10.5	0.99	0.0228
ENSDARG00000103054	dnm2b	0.99	0.0201
ENSDARG00000092916	mlnl	0.99	0.0309
ENSDARG00000075903	chadlb	0.99	0.0212
ENSDARG00000099705	foxred1	0.99	0.0198
ENSDARG00000068993	zgc:153631	0.99	0.008
ENSDARG00000101181	s100w	0.99	0.00682
ENSDARG00000011956	dlx4a	0.99	0.00677
ENSDARG00000027966	ap1s3b	0.99	0.00847
ENSDARG00000097180	si:dkey-7i4.21	0.99	0.00431
ENSDARG00000020887	armc1l	0.99	0.00494
ENSDARG00000044862	opn1lw1	0.99	0.012
ENSDARG00000007278	ect2	0.99	0.00324
ENSDARG00000009653	lhfpl2a	0.99	0.00217
ENSDARG00000062467	stra6l	0.99	0.00305
ENSDARG00000030092	tram2	0.99	0.00176
ENSDARG00000100677	tmem205	0.99	0.000853
ENSDARG00000053483	zgc:113054	0.99	0.00107
ENSDARG00000101961	abhd18	0.99	0.0002
ENSDARG00000099448	sh3d21	0.99	0.000269
ENSDARG00000058394	tagln3b	0.99	0.000102
ENSDARG00000040553	tmem97	0.99	3.07e-05
ENSDARG00000054319	oxct1b	0.99	1.61e-05
ENSDARG00000018814	esrp2	0.99	3.83e-06
ENSDARG00000012274	eif4e1c	0.99	4.62e-07
ENSDARG00000056160	hspd1	0.99	4.16e-13
ENSDARG00000007276	ela3l	0.99	0.00993
ENSDARG00000067995	myhz1.2	0.99	0.00311
ENSDARG00000003684	obsl1a	0.98	0.0198
ENSDARG00000077826	efcc1	0.98	0.0133
ENSDARG00000070416	zgc:162816	0.98	0.0124
ENSDARG00000070050	sfrp2	0.98	0.00838
ENSDARG00000078404	cdh26.1	0.98	0.00459
ENSDARG00000018881	apobec2a	0.98	0.00767
ENSDARG00000015869	slc22a16	0.98	0.00706
ENSDARG00000017821	gata5	0.98	0.0053
ENSDARG00000028896	plpp2b	0.98	0.00254
ENSDARG00000103744	hacd1	0.98	0.00166
ENSDARG00000002401	gale	0.98	0.00214
ENSDARG00000057064	enpep	0.98	0.00336
ENSDARG00000002084	lamb2	0.98	0.000233
ENSDARG00000093957	si:dkey-251i10.2	0.98	0.000378
ENSDARG00000089507	ugt1b5	0.98	4.23e-05
ENSDARG00000061301	gmpr2	0.98	1.19e-05
ENSDARG00000056196	slc2a2	0.98	8.94e-06
ENSDARG00000042428	gstt1a	0.98	8.73e-08
ENSDARG00000099860	pkmb	0.98	1.08e-07
ENSDARG00000056722	cd99l2	0.98	4.33e-13
ENSDARG00000035958	tnni2b.1	0.98	8.74e-09
ENSDARG00000068457	tnnt3b	0.98	0.0086
ENSDARG00000035028	lpcat4	0.97	0.0397
ENSDARG00000086786	mfsd10	0.97	0.0234
ENSDARG00000091260	mylk4a	0.97	0.0193
ENSDARG00000104197	ptpn22	0.97	0.0228
ENSDARG00000074156	sgca	0.97	0.00641
ENSDARG00000100476	si:dkeyp-110c7.4	0.97	0.00573
ENSDARG00000042866	cx35.4	0.97	0.00308
ENSDARG00000039577	ptk2bb	0.97	0.0015
ENSDARG00000041530	ppih	0.97	0.000802
ENSDARG00000013415	lmna	0.97	0.000381
ENSDARG00000059177	tax1bp3	0.97	0.000111
ENSDARG00000096667	hemgn	0.97	0.000105
ENSDARG00000051939	pcxb	0.97	0.000422
ENSDARG00000105037	snrpf	0.97	3.73e-05
ENSDARG00000041723	TUBB4B	0.97	9.95e-06
ENSDARG00000045308	pola1	0.97	5.81e-06
ENSDARG00000019496	esd	0.97	1.68e-06
ENSDARG00000016470	anxa5b	0.97	3e-06
ENSDARG00000037318	ddost	0.97	5.58e-12
ENSDARG00000014646	aoc2	0.97	2.12e-14
ENSDARG00000100582	si:ch211-195b11.3	0.97	2.21e-15
ENSDARG00000007697	fabp7a	0.97	4.18e-20
ENSDARG00000039730	zgc:112160	0.97	0.01
ENSDARG00000078309	fam83b	0.96	0.0228
ENSDARG00000016856	pon2	0.96	0.00867
ENSDARG00000042900	gtpbp1l	0.96	0.00561
ENSDARG00000040252	atp1a1a.5	0.96	0.00806
ENSDARG00000009438	myog	0.96	0.00315
ENSDARG00000063341	czib	0.96	0.00185
ENSDARG00000055133	cenpf	0.96	0.0193
ENSDARG00000025403	ftr83	0.96	0.000678
ENSDARG00000041361	ttk	0.96	0.000235
ENSDARG00000099329	macroh2a1	0.96	0.000587
ENSDARG00000018891	rnaseh2a	0.96	9.54e-05
ENSDARG00000052074	si:ch211-122f10.4	0.96	0.000184
ENSDARG00000021135	dhrs4	0.96	0.000106
ENSDARG00000039669	GFUS	0.96	8.11e-05
ENSDARG00000068213	fzd10	0.96	3.98e-05
ENSDARG00000008568	slc25a24	0.96	0.000107
ENSDARG00000031293	dnajc9	0.96	2.27e-05
ENSDARG00000056719	slc6a19b	0.96	0.0318
ENSDARG00000028106	glrx	0.96	5.54e-10
ENSDARG00000035329	capns1a	0.96	1.66e-11
ENSDARG00000013721	g6pca.2	0.96	3.44e-11
ENSDARG00000095388	BX323590.3	0.95	0.0343
ENSDARG00000105442	LOXL4	0.95	0.0407
ENSDARG00000024815	ogfrl2	0.95	0.0288
ENSDARG00000103322	si:ch73-347e22.8	0.95	0.00856
ENSDARG00000101089	gart	0.95	0.0086
ENSDARG00000095751	C20H6orf58	0.95	0.00974
ENSDARG00000100954	wars1	0.95	0.00682
ENSDARG00000041947	styk1b	0.95	0.00169
ENSDARG00000088202	sh3d19	0.95	0.00208
ENSDARG00000035521	sfrp1a	0.95	0.00123
ENSDARG00000012215	umps	0.95	0.000818
ENSDARG00000057125	pld1b	0.95	0.00074
ENSDARG00000079543	dpys	0.95	2.5e-05
ENSDARG00000016496	cdk8	0.95	8.26e-05
ENSDARG00000077872	CR626907.1	0.95	8.16e-05
ENSDARG00000031587	flvcr1	0.95	0.046
ENSDARG00000058348	scinlb	0.95	1.74e-06
ENSDARG00000055416	serpinb1	0.95	2.42e-08
ENSDARG00000025254	s100a10b	0.95	2.97e-11
ENSDARG00000009018	rhbg	0.95	1.27e-13
ENSDARG00000036840	krt15	0.95	7.72e-16
ENSDARG00000102640	pdia3	0.95	1.63e-16
ENSDARG00000036162	hnrnpa0b	0.95	2.05e-15
ENSDARG00000099572	hmgn2	0.95	1.2e-21
ENSDARG00000056744	ela2	0.95	0.0205
ENSDARG00000011262	traip	0.94	0.0397
ENSDARG00000045089	si:ch211-270n8.1	0.94	0.0188
ENSDARG00000105403	abcc6b.1	0.94	0.0335
ENSDARG00000103983	slc30a10	0.94	0.0271
ENSDARG00000054534	ACOT12	0.94	0.0249
ENSDARG00000062998	pglyrp2	0.94	0.0188
ENSDARG00000052387	pou2f3	0.94	0.0186
ENSDARG00000060889	mettl7a	0.94	0.0198
ENSDARG00000104380	si:dkey-238k10.2	0.94	0.0137
ENSDARG00000089086	mustn1b	0.94	0.00516
ENSDARG00000040985	itgbl1	0.94	0.00813
ENSDARG00000053803	klhl43	0.94	0.00443
ENSDARG00000057879	p3h3	0.94	0.0024
ENSDARG00000057241	tnfsf10	0.94	0.00482
ENSDARG00000003757	cnpy1	0.94	0.00318
ENSDARG00000012467	spint1b	0.94	0.00333
ENSDARG00000070463	e2f3	0.94	0.000855
ENSDARG00000073764	si:ch211-113j14.1	0.94	0.00246
ENSDARG00000099546	kynu	0.94	0.000537
ENSDARG00000056913	pcolcea	0.94	4.35e-05
ENSDARG00000104200	BX901923.2	0.94	1.76e-05
ENSDARG00000013776	thop1	0.94	9.08e-09
ENSDARG00000053858	crip1	0.94	3.84e-09
ENSDARG00000058454	dynll1	0.94	1.61e-08
ENSDARG00000017741	g3bp1	0.94	1.47e-09
ENSDARG00000053990	hmgb2b	0.94	2.09e-16
ENSDARG00000016837	glipr2l	0.93	0.037
ENSDARG00000095830	serpinb1l1	0.93	0.0388
ENSDARG00000012311	myoz2a	0.93	0.0334
ENSDARG00000110596	CABZ01079179.1	0.93	0.0206
ENSDARG00000040608	gcnt7	0.93	0.0223
ENSDARG00000091660	fgfbp1b	0.93	0.0142
ENSDARG00000098158	cpxm1b	0.93	0.011
ENSDARG00000011371	zgc:64106	0.93	0.00553
ENSDARG00000052696	bdh2	0.93	0.00328
ENSDARG00000077897	znf296	0.93	0.00132
ENSDARG00000068629	cd151l	0.93	0.000872
ENSDARG00000014101	pyroxd2	0.93	0.000381
ENSDARG00000002988	tnnt2d	0.93	0.00224
ENSDARG00000071679	mydgf	0.93	1.58e-05
ENSDARG00000044167	padi2	0.93	1.33e-07
ENSDARG00000002523	hsdl2	0.93	2.11e-10
ENSDARG00000078757	si:ch211-212c13.8	0.93	4.32e-08
ENSDARG00000052905	zgc:165423	0.93	1.66e-09
ENSDARG00000028335	hmga1a	0.93	6.86e-24
ENSDARG00000036830	krt91	0.93	1.03e-12
ENSDARG00000045016	npffl	0.92	0.0437
ENSDARG00000011072	ddx11	0.92	0.0309
ENSDARG00000074191	zgc:172253	0.92	0.0397
ENSDARG00000018621	slc6a19a.1	0.92	0.0186
ENSDARG00000012485	aurka	0.92	0.0196
ENSDARG00000007370	dysf	0.92	0.0193
ENSDARG00000070683	dkk3b	0.92	0.0197
ENSDARG00000057263	zgc:173729	0.92	0.0112
ENSDARG00000004880	acsm3	0.92	0.0109
ENSDARG00000013236	dhcr24	0.92	0.0014
ENSDARG00000102477	stard4	0.92	0.000215
ENSDARG00000041493	ipo4	0.92	0.000212
ENSDARG00000058226	ak3	0.92	3.73e-05
ENSDARG00000019137	tram1	0.92	2.36e-06
ENSDARG00000037425	s100a10a	0.92	3.35e-06
ENSDARG00000016421	crygm1	0.91	0.0275
ENSDARG00000098074	trip4	0.91	0.013
ENSDARG00000099753	zgc:63863	0.91	0.0109
ENSDARG00000075292	myo15aa	0.91	0.00947
ENSDARG00000100573	ckap2l	0.91	0.00573
ENSDARG00000046012	slc47a1	0.91	0.00502
ENSDARG00000114818	CU633479.5	0.91	0.00288
ENSDARG00000058666	dennd2da	0.91	0.00147
ENSDARG00000104836	myom1b	0.91	0.000939
ENSDARG00000011519	myl4	0.91	0.000159
ENSDARG00000039131	atp1a1a.3	0.91	0.000101
ENSDARG00000053853	slc13a2	0.91	0.0484
ENSDARG00000055514	icn2	0.91	1.97e-06
ENSDARG00000090722	C20H6orf58	0.91	7.17e-13
ENSDARG00000045180	acta2	0.91	0.00893
ENSDARG00000036832	cyt1l	0.91	5.62e-16
ENSDARG00000076532	si:ch211-222l21.1	0.91	1.23e-17
ENSDARG00000104089	p3h4	0.9	0.032
ENSDARG00000060235	mst1ra	0.9	0.0243
ENSDARG00000110325	zgc:153733	0.9	0.0143
ENSDARG00000067520	zgc:158482	0.9	0.012
ENSDARG00000036060	exosc6	0.9	0.0058
ENSDARG00000039273	fbln5	0.9	0.00216
ENSDARG00000021383	naalad2	0.9	0.00777
ENSDARG00000116608	pitx1	0.9	0.00113
ENSDARG00000031929	stard14	0.9	0.00706
ENSDARG00000057498	habp2	0.9	0.000887
ENSDARG00000069279	elovl7a	0.9	0.0027
ENSDARG00000101979	eps8l3a	0.9	0.000701
ENSDARG00000014626	dlx3b	0.9	0.000126
ENSDARG00000019564	asap2b	0.9	0.000163
ENSDARG00000045989	arf4a	0.9	0.000111
ENSDARG00000079009	abca1b	0.9	0.000383
ENSDARG00000069342	zgc:153115	0.9	2.31e-05
ENSDARG00000101209	lamb1a	0.9	2.4e-06
ENSDARG00000023820	faxdc2	0.9	1.86e-13
ENSDARG00000102414	myhz1.1	0.9	5.29e-13
ENSDARG00000114825	SCARF2	0.89	0.0365
ENSDARG00000075487	si:ch211-267e7.3	0.89	0.047
ENSDARG00000073814	pax1b	0.89	0.0383
ENSDARG00000044781	bace2	0.89	0.0303
ENSDARG00000054162	nfatc4	0.89	0.0329
ENSDARG00000043133	cldnf	0.89	0.0211
ENSDARG00000038293	zgc:103559	0.89	0.0186
ENSDARG00000091768	dclre1a	0.89	0.0161
ENSDARG00000069988	arid6	0.89	0.0197
ENSDARG00000055566	mastl	0.89	0.0126
ENSDARG00000011573	abcb11a	0.89	0.041
ENSDARG00000068275	ptx3a	0.89	0.00987
ENSDARG00000017617	alg6	0.89	0.00328
ENSDARG00000041787	cx32.3	0.89	0.00759
ENSDARG00000105641	si:ch211-98n17.5	0.89	0.00206
ENSDARG00000042027	prrx1b	0.89	0.00168
ENSDARG00000059123	plcd1a	0.89	0.000526
ENSDARG00000008457	faah2a	0.89	0.000324
ENSDARG00000062132	cyp4v8	0.89	0.000134
ENSDARG00000055477	pelo	0.89	4.61e-05
ENSDARG00000019810	nfe2l3	0.89	6.78e-06
ENSDARG00000069846	zgc:162944	0.89	2.54e-05
ENSDARG00000020785	lama4	0.89	1.6e-06
ENSDARG00000069013	prdx4	0.89	1.05e-07
ENSDARG00000070545	top1l	0.89	1.22e-08
ENSDARG00000074201	flna	0.89	7.99e-11
ENSDARG00000013755	actn3a	0.89	0.0435
ENSDARG00000069100	aldh9a1a.1	0.89	2.84e-15
ENSDARG00000092947	cyt1	0.89	0.00856
ENSDARG00000044861	opn1lw2	0.89	0.0015
ENSDARG00000098540	zc3h7ba	0.88	0.0455
ENSDARG00000052565	cenpi	0.88	0.0295
ENSDARG00000056045	si:ch73-139e5.4	0.88	0.0387
ENSDARG00000102241	zgc:136410	0.88	0.00316
ENSDARG00000036426	zgc:103586	0.88	0.0128
ENSDARG00000052826	runx3	0.88	0.0158
ENSDARG00000077089	blm	0.88	0.0127
ENSDARG00000029290	stx11b.1	0.88	0.00981
ENSDARG00000012071	angptl1a	0.88	0.00394
ENSDARG00000004517	ppat	0.88	0.00157
ENSDARG00000095462	cela1.2	0.88	0.00494
ENSDARG00000026166	emilin1b	0.88	0.00072
ENSDARG00000004979	elovl5	0.88	0.000636
ENSDARG00000030177	uchl3	0.88	0.000347
ENSDARG00000005541	wif1	0.88	0.00029
ENSDARG00000055760	srm	0.88	0.000616
ENSDARG00000006901	si:ch1073-459j12.1	0.88	0.000119
ENSDARG00000044760	gnaia	0.88	5.37e-06
ENSDARG00000056209	myoz1a	0.88	4.05e-05
ENSDARG00000099664	selenof	0.88	1.46e-06
ENSDARG00000030441	ppa1b	0.88	1.01e-10
ENSDARG00000052578	c6ast4	0.88	0.0208
ENSDARG00000045442	cpb1	0.88	0.0383
ENSDARG00000096217	si:dkey-51d8.9	0.87	0.031
ENSDARG00000102058	si:dkeyp-11e3.1	0.87	0.0309
ENSDARG00000016483	baiap2l2a	0.87	0.0288
ENSDARG00000100660	si:ch73-252i11.1	0.87	0.023
ENSDARG00000061621	them4	0.87	0.0129
ENSDARG00000020581	otofb	0.87	0.00686
ENSDARG00000105195	dnajc21	0.87	0.00606
ENSDARG00000086254	hhla2b.2	0.87	0.00291
ENSDARG00000038156	dusp11	0.87	0.00957
ENSDARG00000102483	numa1	0.87	0.000331
ENSDARG00000098239	zgc:85932	0.87	0.000279
ENSDARG00000005891	cyb5r3	0.87	0.000283
ENSDARG00000103713	cd248a	0.87	0.000137
ENSDARG00000017728	phb2b	0.87	3.63e-06
ENSDARG00000061173	st14a	0.87	1.3e-06
ENSDARG00000007219	actn1	0.87	6.33e-08
ENSDARG00000062054	cpt1ab	0.87	1.75e-09
ENSDARG00000019253	rhag	0.87	1.73e-07
ENSDARG00000075433	myom2a	0.87	0.00783
ENSDARG00000000563	ttn.1	0.87	0.0202
ENSDARG00000020574	atp2a1	0.87	0.0406
ENSDARG00000035147	lrwd1	0.86	0.049
ENSDARG00000093546	si:ch73-56d11.5	0.86	0.0402
ENSDARG00000069017	elnb	0.86	0.0356
ENSDARG00000074684	mlsl	0.86	0.0289
ENSDARG00000038794	zgc:113531	0.86	0.0232
ENSDARG00000103370	lrrc8da	0.86	0.0233
ENSDARG00000074815	mxra5a	0.86	0.0161
ENSDARG00000005221	desmb	0.86	0.00654
ENSDARG00000052556	fgfrl1b	0.86	0.00421
ENSDARG00000054746	uggt1	0.86	0.000831
ENSDARG00000005108	oclna	0.86	6.69e-06
ENSDARG00000088514	and1	0.86	2.1e-07
ENSDARG00000055504	si:ch211-212k18.7	0.86	7.22e-08
ENSDARG00000029069	tnni2a.4	0.86	0.0422
ENSDARG00000009702	ascl1b	0.85	0.0452
ENSDARG00000101169	grap2b	0.85	0.0275
ENSDARG00000056367	mpv17l2	0.85	0.0328
ENSDARG00000086457	tnfaip8l1	0.85	0.0204
ENSDARG00000061481	wu:fj05g07	0.85	0.037
ENSDARG00000059365	nipal4	0.85	0.01
ENSDARG00000069335	bcl6b	0.85	0.00981
ENSDARG00000069548	zgc:162780	0.85	0.00471
ENSDARG00000070892	si:ch211-262h13.5	0.85	0.00176
ENSDARG00000099722	zgc:153993	0.85	0.00111
ENSDARG00000096359	eppk1	0.85	0.00196
ENSDARG00000088885	si:ch1073-340i21.3	0.85	0.000563
ENSDARG00000042094	eef2a.1	0.85	0.00039
ENSDARG00000063624	gfm1	0.85	0.000122
ENSDARG00000007989	nedd8	0.85	2.91e-05
ENSDARG00000057571	pgam2	0.85	1.06e-05
ENSDARG00000010312	cp	0.85	6.18e-07
ENSDARG00000034470	aldoab	0.85	1.31e-10
ENSDARG00000009978	icn	0.85	5.2e-15
ENSDARG00000069505	zgc:136892	0.84	0.0482
ENSDARG00000026236	zgc:56585	0.84	0.0377
ENSDARG00000090072	CU462878.2	0.84	0.0454
ENSDARG00000071384	slc7a11	0.84	0.0348
ENSDARG00000008165	caspa	0.84	0.0308
ENSDARG00000062204	sigirr	0.84	0.025
ENSDARG00000095821	si:dkey-122a22.2	0.84	0.0281
ENSDARG00000053463	poglut1	0.84	0.0197
ENSDARG00000019646	twist3	0.84	0.0153
ENSDARG00000005629	smyd2b	0.84	0.00767
ENSDARG00000102706	BX511128.3	0.84	0.00861
ENSDARG00000027992	hao2	0.84	0.00329
ENSDARG00000029928	ap3m1	0.84	0.00329
ENSDARG00000028306	prph	0.84	0.000391
ENSDARG00000076673	dspb	0.84	0.00011
ENSDARG00000013777	ppp1r13l	0.84	0.000241
ENSDARG00000017299	fabp11a	0.84	2.22e-05
ENSDARG00000014727	acox1	0.84	3.17e-05
ENSDARG00000012450	vmp1	0.84	2.92e-06
ENSDARG00000102332	spint1a	0.84	1.01e-05
ENSDARG00000102249	pepd	0.84	4.53e-06
ENSDARG00000104682	tpm2	0.84	2.69e-13
ENSDARG00000097006	CR854839.1	0.83	0.0415
ENSDARG00000035904	crabp1b	0.83	0.028
ENSDARG00000063375	pter	0.83	0.0168
ENSDARG00000056995	snai1a	0.83	0.0174
ENSDARG00000014003	stard8	0.83	0.0183
ENSDARG00000040157	glt8d1	0.83	0.0141
ENSDARG00000032010	slc15a2	0.83	0.00979
ENSDARG00000060893	col8a2	0.83	0.00753
ENSDARG00000091116	pkhd1l1	0.83	0.00318
ENSDARG00000043559	gle1	0.83	0.00355
ENSDARG00000100691	prss35	0.83	0.000503
ENSDARG00000055398	foxc1b	0.83	0.00102
ENSDARG00000045560	mybpc1	0.83	0.000873
ENSDARG00000002235	mmp14a	0.83	1.58e-05
ENSDARG00000090185	si:dkeyp-73b11.8	0.83	2.97e-07
ENSDARG00000028336	dhdhl	0.83	8.21e-08
ENSDARG00000103846	hspa5	0.83	8.38e-09
ENSDARG00000017441	mylz3	0.83	0.0444
ENSDARG00000024847	col5a2b	0.82	0.00407
ENSDARG00000069922	pla1a	0.82	0.0378
ENSDARG00000083189	arhgap19	0.82	0.0351
ENSDARG00000017128	myofl	0.82	0.0194
ENSDARG00000079015	brca2	0.82	0.017
ENSDARG00000079049	cercam	0.82	0.00877
ENSDARG00000052652	fermt1	0.82	0.00868
ENSDARG00000052336	ociad2	0.82	0.00201
ENSDARG00000061741	itpr3	0.82	0.000961
ENSDARG00000058946	CU856539.2	0.82	0.000288
ENSDARG00000039677	dsc2l	0.82	0.00101
ENSDARG00000079564	myh7	0.82	1.08e-05
ENSDARG00000018461	zgc:56095	0.82	3.47e-06
ENSDARG00000089626	ptges3b	0.82	4.45e-06
ENSDARG00000040492	mthfd1b	0.82	5.79e-07
ENSDARG00000026829	cotl1	0.82	1.52e-12
ENSDARG00000094077	si:dkey-21e2.16	0.81	0.0478
ENSDARG00000089489	fam83e	0.81	0.0446
ENSDARG00000008920	mrpl53	0.81	0.0303
ENSDARG00000101628	ascl1b	0.81	0.0328
ENSDARG00000038107	sgcg	0.81	0.0258
ENSDARG00000096712	si:dkey-193p11.2	0.81	0.0188
ENSDARG00000040445	si:ch211-219a4.3	0.81	0.0174
ENSDARG00000006818	urod	0.81	0.0149
ENSDARG00000094422	si:dkey-12l12.1	0.81	0.0177
ENSDARG00000112579	cmss1	0.81	0.0266
ENSDARG00000037144	cpb2	0.81	0.0105
ENSDARG00000068036	tmem119b	0.81	0.00873
ENSDARG00000041502	tgfb1a	0.81	0.00689
ENSDARG00000060748	tsfm	0.81	0.00968
ENSDARG00000040045	cldn1	0.81	0.00707
ENSDARG00000003375	gng12a	0.81	0.00168
ENSDARG00000104110	col4a2	0.81	0.00142
ENSDARG00000045141	aqp8a.1	0.81	0.000926
ENSDARG00000042975	auh	0.81	0.000351
ENSDARG00000044090	zmpste24	0.81	5.51e-05
ENSDARG00000003902	ctsl.1	0.81	0.000362
ENSDARG00000017781	hsd17b10	0.81	0.000157
ENSDARG00000116617	spaca4l	0.81	7.66e-06
ENSDARG00000044001	lgals3b	0.81	5.01e-06
ENSDARG00000041339	zgc:92380	0.81	1.2e-06
ENSDARG00000044562	cycsb	0.81	3.01e-11
ENSDARG00000078585	mon1a	0.8	0.0399
ENSDARG00000014963	triap1	0.8	0.0482
ENSDARG00000058342	grhl2a	0.8	0.0369
ENSDARG00000011376	dnase1l4.2	0.8	0.0332
ENSDARG00000029473	gstm.2	0.8	0.0232
ENSDARG00000100712	si:dkey-19b23.12	0.8	0.016
ENSDARG00000060500	l2hgdh	0.8	0.0134
ENSDARG00000101701	bmp5	0.8	0.0137
ENSDARG00000008765	tmed5	0.8	0.00869
ENSDARG00000101062	fdft1	0.8	0.00823
ENSDARG00000011821	plod2	0.8	0.00856
ENSDARG00000029695	pgp	0.8	0.00456
ENSDARG00000056026	tprg1	0.8	0.00498
ENSDARG00000005789	enpp1	0.8	0.00398
ENSDARG00000101645	myrfl	0.8	0.00534
ENSDARG00000017140	zgc:63587	0.8	0.00139
ENSDARG00000043357	tbl2	0.8	0.00156
ENSDARG00000003941	rrs1	0.8	0.011
ENSDARG00000052816	shmt1	0.8	4.49e-06
ENSDARG00000008383	arpc1a	0.8	1.95e-10
ENSDARG00000001431	actn3b	0.8	0.0145
ENSDARG00000070959	si:ch211-288g17.3	0.8	9.95e-14
ENSDARG00000005162	tpm3	0.8	1.23e-11
ENSDARG00000077253	alkbh6	0.79	0.0406
ENSDARG00000010276	ptgs2b	0.79	0.0432
ENSDARG00000070434	rhov	0.79	0.0352
ENSDARG00000058939	b4galnt3b	0.79	0.0355
ENSDARG00000076227	ror2	0.79	0.0248
ENSDARG00000019342	chrnd	0.79	0.0214
ENSDARG00000056985	tpte	0.79	0.0119
ENSDARG00000054645	si:ch211-51c14.1	0.79	0.00832
ENSDARG00000015337	comta	0.79	0.0082
ENSDARG00000031657	fahd1	0.79	0.00621
ENSDARG00000059746	plod1a	0.79	0.00554
ENSDARG00000058806	naxe	0.79	0.00505
ENSDARG00000012788	foxa3	0.79	0.00887
ENSDARG00000003517	impa1	0.79	0.00498
ENSDARG00000002582	tbx15	0.79	0.00451
ENSDARG00000070918	si:ch211-284e20.8	0.79	0.00156
ENSDARG00000039272	pls1	0.79	0.00623
ENSDARG00000040046	snai2	0.79	0.000616
ENSDARG00000010316	qars1	0.79	0.000609
ENSDARG00000005122	atp2a2b	0.79	2.11e-08
ENSDARG00000043722	cpa4	0.79	0.0285
ENSDARG00000056186	eif5a2	0.79	2.1e-14
ENSDARG00000005191	ahcy	0.79	3.66e-11
ENSDARG00000009830	hdlbpa	0.79	2.25e-13
ENSDARG00000077691	slc13a5a	0.78	0.038
ENSDARG00000042561	lpar2b	0.78	0.0309
ENSDARG00000100047	ergic1	0.78	0.0305
ENSDARG00000099902	il17rc	0.78	0.0157
ENSDARG00000053496	gemin8	0.78	0.0107
ENSDARG00000060622	si:ch73-14h1.2	0.78	0.0132
ENSDARG00000029832	slc26a1	0.78	0.00765
ENSDARG00000071774	eef1e1	0.78	0.00484
ENSDARG00000023160	snrnp40	0.78	0.00281
ENSDARG00000089637	rnaseh2c	0.78	0.00341
ENSDARG00000029479	zgc:86609	0.78	0.00378
ENSDARG00000077549	aifm2	0.78	0.00148
ENSDARG00000087013	cubn	0.78	0.000499
ENSDARG00000016706	atic	0.78	7.01e-05
ENSDARG00000068177	pak2a	0.78	5.53e-06
ENSDARG00000046030	zgc:110339	0.78	2.67e-07
ENSDARG00000019444	ssr4	0.78	7.44e-09
ENSDARG00000063535	chd4a	0.78	2.7e-08
ENSDARG00000057414	phb	0.78	4.96e-10
ENSDARG00000104181	tmsb1	0.78	7.95e-12
ENSDARG00000099865	hnrnpabb	0.78	6.28e-11
ENSDARG00000016598	ckmt1	0.78	1.94e-11
ENSDARG00000029722	hmgb2a	0.78	1.61e-13
ENSDARG00000078266	twist2	0.77	0.0353
ENSDARG00000038242	zgc:113333	0.77	0.0329
ENSDARG00000009430	tmem30c	0.77	0.0455
ENSDARG00000102097	nfkbiz	0.77	0.0213
ENSDARG00000077618	rin3	0.77	0.0151
ENSDARG00000037852	zgc:101663	0.77	0.0157
ENSDARG00000036171	rnasel3	0.77	0.0233
ENSDARG00000006003	mycla	0.77	0.013
ENSDARG00000098171	ENSDARG00000098171	0.77	0.00825
ENSDARG00000030753	prrg4	0.77	0.00971
ENSDARG00000091609	spink4	0.77	0.00507
ENSDARG00000078520	ikbip	0.77	0.0123
ENSDARG00000099291	lsr	0.77	0.00137
ENSDARG00000035309	entpd3	0.77	0.0017
ENSDARG00000079782	myh7l	0.77	0.00115
ENSDARG00000093584	zgc:193505	0.77	0.000512
ENSDARG00000069980	lman1	0.77	0.00015
ENSDARG00000020235	sept9a	0.77	8.16e-05
ENSDARG00000054438	fzd2	0.77	4.96e-05
ENSDARG00000052928	arf6b	0.77	2.98e-05
ENSDARG00000010478	hsp90aa1.1	0.77	5.39e-05
ENSDARG00000059035	porb	0.77	3.41e-05
ENSDARG00000033364	mgst3b	0.77	3.27e-08
ENSDARG00000042245	myl13	0.77	0.0278
ENSDARG00000061764	ahnak	0.77	8.42e-07
ENSDARG00000036371	acta1a	0.77	4.27e-08
ENSDARG00000021059	alas1	0.77	1.29e-09
ENSDARG00000029596	trim55a	0.76	0.04
ENSDARG00000110186	CDCP1	0.76	0.0134
ENSDARG00000057114	hpf1	0.76	0.00584
ENSDARG00000069946	itga6b	0.76	0.0198
ENSDARG00000014673	fzd9b	0.76	0.00518
ENSDARG00000042458	rfc4	0.76	0.00509
ENSDARG00000098941	CU856520.1	0.76	0.00291
ENSDARG00000056600	papss2b	0.76	0.00138
ENSDARG00000017320	f11r.1	0.76	0.000293
ENSDARG00000020454	psmd8	0.76	1.04e-06
ENSDARG00000020377	eif4g2a	0.76	5.75e-07
ENSDARG00000029439	atp2a2a	0.76	4.45e-05
ENSDARG00000103403	sar1b	0.76	3.07e-08
ENSDARG00000086740	phyh	0.76	5.45e-08
ENSDARG00000013800	snrpd3	0.75	0.0319
ENSDARG00000074410	brip1	0.75	0.0324
ENSDARG00000009160	kmo	0.75	0.0188
ENSDARG00000055620	acad9	0.75	0.0104
ENSDARG00000071567	TSTD1	0.75	0.0103
ENSDARG00000039082	zgc:123010	0.75	0.00763
ENSDARG00000004527	pin4	0.75	0.00885
ENSDARG00000054588	cox6a2	0.75	0.00789
ENSDARG00000070477	dnajc2	0.75	0.0046
ENSDARG00000040912	kdelr3	0.75	0.00402
ENSDARG00000042552	cacna1sb	0.75	0.0208
ENSDARG00000100442	cfh	0.75	0.00391
ENSDARG00000062929	FAM83G	0.75	0.00617
ENSDARG00000070256	suz12a	0.75	0.00389
ENSDARG00000077293	synpo2la	0.75	0.00789
ENSDARG00000023578	lpp	0.75	0.00254
ENSDARG00000054060	pof1b	0.75	0.000681
ENSDARG00000097959	si:dkey-248g15.3	0.75	7.87e-05
ENSDARG00000103634	CU914622.2	0.75	0.000875
ENSDARG00000074390	tmem176l.4	0.75	0.000142
ENSDARG00000061985	rbm47	0.75	7.83e-05
ENSDARG00000000068	slc9a3r1a	0.75	0.00044
ENSDARG00000040738	zgc:153846	0.75	6.83e-05
ENSDARG00000004754	hspa4a	0.75	1.35e-05
ENSDARG00000053912	fbl	0.75	5.65e-07
ENSDARG00000069615	ckmt2a	0.75	1.7e-05
ENSDARG00000014591	ilf2	0.75	2.09e-09
ENSDARG00000093549	selenop	0.75	1.76e-12
ENSDARG00000097008	opn1mw1	0.75	1.31e-11
ENSDARG00000061651	marveld2b	0.74	0.0399
ENSDARG00000010732	xrcc4	0.74	0.039
ENSDARG00000076534	si:ch211-14a17.10	0.74	0.0351
ENSDARG00000045515	kin	0.74	0.037
ENSDARG00000091304	card19	0.74	0.0281
ENSDARG00000110040	CABZ01092781.1	0.74	0.025
ENSDARG00000040374	tmem182a	0.74	0.0247
ENSDARG00000040306	otomp	0.74	0.02
ENSDARG00000103399	SLC44A2	0.74	0.0218
ENSDARG00000059362	cavin1b	0.74	0.0199
ENSDARG00000027930	naprt	0.74	0.0156
ENSDARG00000010432	eaf2	0.74	0.0152
ENSDARG00000094324	efemp2a	0.74	0.00874
ENSDARG00000101160	apoa4a	0.74	5.11e-05
ENSDARG00000103266	ogal	0.74	0.00206
ENSDARG00000038123	myl9a	0.74	0.000995
ENSDARG00000056510	gstk1	0.74	0.000194
ENSDARG00000077694	dtnba	0.74	0.000383
ENSDARG00000070702	s100v2	0.74	0.000492
ENSDARG00000044132	ogna	0.74	9.94e-05
ENSDARG00000036700	si:ch211-114n24.6	0.74	7.85e-06
ENSDARG00000004748	zgc:100868	0.74	0.000453
ENSDARG00000035598	coro1ca	0.74	3.6e-06
ENSDARG00000021806	zfp36l2	0.74	2.45e-05
ENSDARG00000017105	vaspb	0.74	9.72e-07
ENSDARG00000041068	got2a	0.74	3.6e-06
ENSDARG00000016393	arf2b	0.74	4.37e-07
ENSDARG00000086826	sult6b1	0.74	6.89e-08
ENSDARG00000045514	atp5f1c	0.74	7.87e-12
ENSDARG00000068478	gpx4a	0.74	1.43e-14
ENSDARG00000030417	pkd1a	0.73	0.047
ENSDARG00000031971	poglut2	0.73	0.042
ENSDARG00000040528	lgals3bpb	0.73	0.0433
ENSDARG00000045605	ticrr	0.73	0.037
ENSDARG00000104404	b4galt1l	0.73	0.0263
ENSDARG00000037061	aldh9a1b	0.73	0.0144
ENSDARG00000056059	rangap1b	0.73	0.00596
ENSDARG00000029724	pqbp1	0.73	0.00329
ENSDARG00000069116	timm10	0.73	0.00621
ENSDARG00000035682	FP102018.1	0.73	0.00358
ENSDARG00000002937	meis1a	0.73	0.00306
ENSDARG00000097157	si:ch211-207n23.2	0.73	0.00255
ENSDARG00000041110	dnajc3a	0.73	0.00124
ENSDARG00000035569	cyp1d1	0.73	0.00139
ENSDARG00000016753	ipo9	0.73	0.000661
ENSDARG00000017659	sephs2	0.73	1.83e-06
ENSDARG00000004034	arhgdig	0.73	1.76e-06
ENSDARG00000075445	psmb5	0.73	3.37e-07
ENSDARG00000043511	prdx6	0.73	1.6e-06
ENSDARG00000002847	fndc1	0.72	0.0446
ENSDARG00000020387	nipsnap3a	0.72	0.0181
ENSDARG00000039516	c8a	0.72	0.0177
ENSDARG00000054914	dgat1b	0.72	0.023
ENSDARG00000058953	abcc4	0.72	0.0218
ENSDARG00000062081	tbc1d1	0.72	0.00855
ENSDARG00000018566	flnca	0.72	0.00685
ENSDARG00000061600	cemip2	0.72	0.00521
ENSDARG00000040314	psph	0.72	0.00183
ENSDARG00000074985	aurkaip1	0.72	0.0043
ENSDARG00000018574	sf3b4	0.72	0.000553
ENSDARG00000063333	nup210	0.72	0.00011
ENSDARG00000099306	zgc:175088	0.72	3.98e-05
ENSDARG00000068710	nid1a	0.72	6.6e-06
ENSDARG00000012399	adssl	0.72	1.15e-05
ENSDARG00000002197	pygl	0.72	3.21e-05
ENSDARG00000039208	nasp	0.72	1.75e-06
ENSDARG00000036588	mhc1zba	0.72	1.86e-06
ENSDARG00000052348	smarca5	0.72	1.23e-06
ENSDARG00000042535	actc1a	0.72	2.34e-07
ENSDARG00000006588	zgc:111983	0.72	2.01e-08
ENSDARG00000039041	sfrp5	0.71	0.0402
ENSDARG00000060980	atp8b1	0.71	0.0497
ENSDARG00000014348	stk17b	0.71	0.0261
ENSDARG00000014179	pfkma	0.71	0.0313
ENSDARG00000110836	tmem14ca	0.71	0.0171
ENSDARG00000017910	pdss1	0.71	0.0119
ENSDARG00000099154	CABZ01032488.1	0.71	0.0106
ENSDARG00000042874	phlda2	0.71	0.0274
ENSDARG00000096721	si:rp71-1c10.11	0.71	0.0267
ENSDARG00000074989	sparcl1	0.71	0.00605
ENSDARG00000011615	mybpc3	0.71	0.00195
ENSDARG00000101626	arf6a	0.71	0.00185
ENSDARG00000011301	nae1	0.71	0.000796
ENSDARG00000103824	hint1	0.71	0.000512
ENSDARG00000095807	hp	0.71	0.000492
ENSDARG00000056531	nutf2	0.71	0.000111
ENSDARG00000058302	sh3bgrl	0.71	6.51e-05
ENSDARG00000099663	cox5ab	0.71	2.78e-05
ENSDARG00000003938	rpa1	0.71	5.26e-07
ENSDARG00000005254	kdelr2a	0.71	2.79e-05
ENSDARG00000014165	ssr3	0.71	1.41e-07
ENSDARG00000080010	adh5	0.71	1.33e-06
ENSDARG00000033738	zgc:153867	0.71	9.87e-10
ENSDARG00000010149	atp5fa1	0.71	1.93e-13
ENSDARG00000093494	si:ch211-217k17.9	0.7	0.0406
ENSDARG00000038917	rad50	0.7	0.0256
ENSDARG00000005004	slc5a12	0.7	0.0125
ENSDARG00000100596	si:ch73-43g23.1	0.7	0.0123
ENSDARG00000105185	snx7	0.7	0.0104
ENSDARG00000041108	ctsh	0.7	0.0087
ENSDARG00000035326	nccrp1	0.7	0.00178
ENSDARG00000044540	fkbp2	0.7	0.00105
ENSDARG00000018022	msh2	0.7	0.00147
ENSDARG00000020442	snx5	0.7	0.000386
ENSDARG00000016156	fam53b	0.7	0.000514
ENSDARG00000058062	magt1	0.7	0.000236
ENSDARG00000103735	elovl1b	0.7	0.00127
ENSDARG00000063126	gusb	0.7	0.000576
ENSDARG00000058538	alcamb	0.7	0.000267
ENSDARG00000039429	adka	0.7	0.000135
ENSDARG00000054530	rars1	0.7	0.000102
ENSDARG00000016484	dkc1	0.7	0.000107
ENSDARG00000071670	tma7	0.7	1.31e-05
ENSDARG00000058593	sri	0.7	6.03e-05
ENSDARG00000028625	jph2	0.7	0.00114
ENSDARG00000040158	cdc42l	0.7	2.66e-07
ENSDARG00000031795	abcf1	0.7	1.49e-07
ENSDARG00000052712	suclg1	0.7	1.18e-09
ENSDARG00000070571	inavab	0.69	0.0461
ENSDARG00000068148	arrdc1a	0.69	0.0416
ENSDARG00000052721	prim2	0.69	0.039
ENSDARG00000103759	fahd2a	0.69	0.0125
ENSDARG00000036785	si:ch211-226m16.2	0.69	0.00478
ENSDARG00000038865	acox3	0.69	0.00154
ENSDARG00000040944	ntd5	0.69	0.00074
ENSDARG00000014047	cldn7b	0.69	0.000275
ENSDARG00000036074	cebpa	0.69	0.000589
ENSDARG00000042953	cyp2n13	0.69	0.000122
ENSDARG00000092035	si:ch211-156j16.1	0.69	0.000369
ENSDARG00000037361	kdelr2b	0.69	2.57e-05
ENSDARG00000067975	atp5if1a	0.69	8.4e-05
ENSDARG00000019360	sec23b	0.69	5.37e-06
ENSDARG00000023330	anp32b	0.69	1.57e-07
ENSDARG00000039578	pa2g4a	0.69	2.33e-09
ENSDARG00000020504	h3f3b.1	0.69	2.48e-10
ENSDARG00000099420	nme2b.2	0.69	0.0219
ENSDARG00000071084	wipf1b	0.68	0.0372
ENSDARG00000055976	pecr	0.68	0.0376
ENSDARG00000021154	zgc:92040	0.68	0.0414
ENSDARG00000016074	cryz	0.68	0.012
ENSDARG00000102565	vasnb	0.68	0.0093
ENSDARG00000034943	tm9sf5	0.68	0.00247
ENSDARG00000043279	aqp12	0.68	0.0071
ENSDARG00000019191	41153	0.68	0.00138
ENSDARG00000074749	abca12	0.68	0.000243
ENSDARG00000039830	gng5	0.68	0.000116
ENSDARG00000103747	cav1	0.68	9.98e-05
ENSDARG00000104353	nop58	0.68	0.000664
ENSDARG00000044299	lmnb1	0.68	3.6e-06
ENSDARG00000101627	ssr1	0.68	1.11e-06
ENSDARG00000104702	cat	0.68	2.54e-08
ENSDARG00000001870	atp1a1a.4	0.68	6.99e-06
ENSDARG00000024775	si:ch211-129c21.1	0.67	0.0416
ENSDARG00000060753	pear1	0.67	0.0302
ENSDARG00000076381	slc25a1b	0.67	0.0399
ENSDARG00000103783	cyyr1	0.67	0.0214
ENSDARG00000015890	mafa	0.67	0.0237
ENSDARG00000018569	tnfrsf1a	0.67	0.012
ENSDARG00000055009	col4a1	0.67	0.00868
ENSDARG00000036995	lsm6	0.67	0.0113
ENSDARG00000004875	tmc6b	0.67	0.00373
ENSDARG00000042018	fhl2a	0.67	0.000976
ENSDARG00000043130	notch2	0.67	0.000242
ENSDARG00000002644	rgs5a	0.67	0.000596
ENSDARG00000028327	gmfb	0.67	5.3e-05
ENSDARG00000056108	ndufa4	0.67	9.54e-06
ENSDARG00000000069	dap	0.67	1.19e-06
ENSDARG00000015111	ddx39ab	0.67	1.38e-08
ENSDARG00000056498	crp2	0.67	9.29e-08
ENSDARG00000038900	acadm	0.67	1.1e-08
ENSDARG00000040988	tpi1b	0.67	5.81e-10
ENSDARG00000078391	fam98a	0.66	0.0491
ENSDARG00000069301	tmem177	0.66	0.0495
ENSDARG00000062222	mxra8a	0.66	0.035
ENSDARG00000062997	hyal2b	0.66	0.0304
ENSDARG00000030723	cldn11b	0.66	0.0221
ENSDARG00000013711	zgc:77486	0.66	0.0219
ENSDARG00000073716	cpxm1a	0.66	0.0135
ENSDARG00000056922	ltbp1	0.66	0.0121
ENSDARG00000100372	alad	0.66	0.00707
ENSDARG00000044588	emp2	0.66	0.00271
ENSDARG00000061140	colec12	0.66	0.00481
ENSDARG00000005699	ddx19	0.66	0.000389
ENSDARG00000103612	akt2l	0.66	0.000665
ENSDARG00000005423	pgam1a	0.66	1.59e-05
ENSDARG00000009484	arf1	0.66	1.72e-06
ENSDARG00000003113	ada	0.66	1.3e-05
ENSDARG00000059323	rpn1	0.66	4.07e-08
ENSDARG00000087402	tpm1	0.66	1.05e-07
ENSDARG00000001889	tuba1a	0.66	2.27e-09
ENSDARG00000015902	stat6	0.65	0.0388
ENSDARG00000058102	sardh	0.65	0.0264
ENSDARG00000018757	klf5l	0.65	0.0215
ENSDARG00000043663	faub	0.65	0.0207
ENSDARG00000054446	ccdc43	0.65	0.0186
ENSDARG00000103129	nid1b	0.65	0.00855
ENSDARG00000075718	rpz5	0.65	0.00377
ENSDARG00000095774	emd	0.65	0.00879
ENSDARG00000060252	mogs	0.65	0.00503
ENSDARG00000045814	samm50	0.65	0.00283
ENSDARG00000001873	phgdh	0.65	0.00099
ENSDARG00000014015	pdia7	0.65	0.000857
ENSDARG00000045676	calua	0.65	0.00049
ENSDARG00000040440	snrpd2	0.65	0.000245
ENSDARG00000014915	ndufab1b	0.65	0.000183
ENSDARG00000098785	glrx3	0.65	0.000246
ENSDARG00000035993	sumo3b	0.65	0.000215
ENSDARG00000009544	cldnb	0.65	0.000533
ENSDARG00000015208	rbb4l	0.65	4.05e-05
ENSDARG00000053262	atp1b4	0.65	4.01e-05
ENSDARG00000057882	arpc3	0.65	1e-05
ENSDARG00000037790	pvalb8	0.65	2.25e-05
ENSDARG00000004757	ybx1	0.65	2.87e-10
ENSDARG00000008026	niban2b	0.64	0.0422
ENSDARG00000096888	serpinb1l4	0.64	0.0437
ENSDARG00000015674	msx3	0.64	0.0399
ENSDARG00000070055	arfip1	0.64	0.015
ENSDARG00000030157	mybpc2a	0.64	0.00532
ENSDARG00000018178	pgm2	0.64	0.00239
ENSDARG00000028401	rhogc	0.64	0.00229
ENSDARG00000026070	cd82b	0.64	0.00184
ENSDARG00000038694	zgc:101744	0.64	0.00193
ENSDARG00000078785	tmem258	0.64	0.000215
ENSDARG00000017658	gmppb	0.64	0.000216
ENSDARG00000071863	itgb1a	0.64	7.42e-05
ENSDARG00000105223	pmp22a	0.64	0.00012
ENSDARG00000025977	blmh	0.64	0.000669
ENSDARG00000039211	zgc:77439	0.64	3.77e-05
ENSDARG00000013561	pgm1	0.64	2.02e-06
ENSDARG00000070787	jupa	0.64	4.3e-07
ENSDARG00000031435	TXN	0.64	1.99e-08
ENSDARG00000101892	ino80e	0.63	0.0424
ENSDARG00000044776	clic3	0.63	0.0461
ENSDARG00000069671	maip1	0.63	0.0409
ENSDARG00000099411	zgc:158343	0.63	0.0449
ENSDARG00000039563	loxl3b	0.63	0.0395
ENSDARG00000105412	si:ch211-276i12.11	0.63	0.043
ENSDARG00000058038	eml3	0.63	0.0259
ENSDARG00000020924	myo1ca	0.63	0.0255
ENSDARG00000057568	nefla	0.63	0.0248
ENSDARG00000056653	fhl1b	0.63	0.0406
ENSDARG00000059993	trpm4a	0.63	0.0355
ENSDARG00000058003	wfdc1	0.63	0.0153
ENSDARG00000011418	sigmar1	0.63	0.00853
ENSDARG00000071087	slc35b4	0.63	0.0105
ENSDARG00000054911	tmsb	0.63	0.0114
ENSDARG00000006782	rb1	0.63	0.00688
ENSDARG00000040917	cbfb	0.63	0.00472
ENSDARG00000034080	plcd1b	0.63	0.00343
ENSDARG00000032617	fgfrl1a	0.63	0.00219
ENSDARG00000019293	tfdp1a	0.63	0.00274
ENSDARG00000052207	c3a.3	0.63	0.00305
ENSDARG00000075325	mrpl16	0.63	0.000387
ENSDARG00000011648	snrpd1	0.63	0.000306
ENSDARG00000035913	yars1	0.63	0.000857
ENSDARG00000006609	map2k2a	0.63	0.000192
ENSDARG00000037846	hm13	0.63	0.000246
ENSDARG00000102105	dad1	0.63	6.77e-05
ENSDARG00000053446	sub1a	0.63	1.05e-05
ENSDARG00000009250	etfb	0.63	3.23e-06
ENSDARG00000036161	hnrnpa0l	0.63	1.89e-08
ENSDARG00000003952	pfn2	0.63	1.68e-09
ENSDARG00000038068	ddx5	0.63	7.31e-07
ENSDARG00000036630	plp2	0.62	0.0416
ENSDARG00000017813	pigs	0.62	0.0482
ENSDARG00000099633	sec14l7	0.62	0.0397
ENSDARG00000104484	itgb1b	0.62	0.0315
ENSDARG00000017988	dse	0.62	0.023
ENSDARG00000104138	igfbp7	0.62	0.0267
ENSDARG00000007285	mrpl57	0.62	0.0183
ENSDARG00000070386	krtcap2	0.62	0.0125
ENSDARG00000035882	rida	0.62	0.01
ENSDARG00000091481	foxc1a	0.62	0.0239
ENSDARG00000031891	tbx1	0.62	0.00469
ENSDARG00000057624	cops5	0.62	0.00862
ENSDARG00000034541	tgfbr2b	0.62	0.0091
ENSDARG00000102624	kif22	0.62	0.00321
ENSDARG00000076590	atad2	0.62	0.000726
ENSDARG00000043180	gpd1b	0.62	0.000243
ENSDARG00000104451	slc39a7	0.62	0.000196
ENSDARG00000054807	sec13	0.62	0.000135
ENSDARG00000077383	anxa11a	0.62	0.000612
ENSDARG00000063572	perp	0.62	8.6e-05
ENSDARG00000017775	atp5mc3a	0.62	3.59e-07
ENSDARG00000100116	mrps24	0.61	0.034
ENSDARG00000005643	gcat	0.61	0.0223
ENSDARG00000022437	cd81b	0.61	0.0218
ENSDARG00000103590	cyp2aa6	0.61	0.019
ENSDARG00000038980	txndc12	0.61	0.00393
ENSDARG00000044751	ddt	0.61	0.000512
ENSDARG00000009153	pla2g1b	0.61	0.00466
ENSDARG00000061579	myo1cb	0.61	0.000376
ENSDARG00000068820	h2az2a	0.61	2.53e-05
ENSDARG00000079745	si:ch211-166a6.5	0.61	0.000684
ENSDARG00000040534	epcam	0.61	2.87e-06
ENSDARG00000068503	gbgt1l4	0.6	0.0422
ENSDARG00000055991	hmbsb	0.6	0.0371
ENSDARG00000039543	mrps6	0.6	0.0315
ENSDARG00000038225	nras	0.6	0.0229
ENSDARG00000035350	ins	0.6	0.0201
ENSDARG00000058365	hspb8	0.6	0.0209
ENSDARG00000103472	nedd8l	0.6	0.0253
ENSDARG00000055969	rfc3	0.6	0.0173
ENSDARG00000103929	ildr1a	0.6	0.0284
ENSDARG00000017874	dnajc3b	0.6	0.0198
ENSDARG00000074807	tbrg4	0.6	0.0158
ENSDARG00000044541	ppp1r14ba	0.6	0.0112
ENSDARG00000033175	snrpe	0.6	0.00292
ENSDARG00000056532	serinc2	0.6	0.00825
ENSDARG00000013961	slc31a1	0.6	0.00216
ENSDARG00000014796	wnt11	0.6	0.00211
ENSDARG00000052271	slc22a18	0.6	0.0015
ENSDARG00000021309	rhoca	0.6	0.00102
[truncated: 512 more rows]

## Sheet: selected genes
Gene name	log2(fold-change)	padj
collagens
col10a1a	4.55	2.6e-115
col1a1a	4.32	1.42e-264
col11a1a	3.31	7.69e-86
col2a1a	3.02	5.51e-131
col1a1b	2.93	3.36e-141
col2a1b	2.2	9.07e-62
entpd5a	1.79	3.27e-06
bmper	1.17	0.00124
sp7	0.87	0.0475
enpp1	0.8	0.00398
plod2	0.8	0.00856
spp1	0.32	0.445
bmp2a	0.21	0.741
runx2b	-0.04	0.937
alpl	-0.11	0.692
Fgf8 signaling
etv4	0.16	0.558
etv5a	-0.32	0.0159
etv5b	-0.13	0.44
bmp2b	0.05	0.926
runx2b	-0.04	0.937
fgf8b	-0.11	0.844
fgf8b	-0.11	0.844
fibulins
fbln1	-0.49	0.25
fbln2	0.58	0.0504
efemp1	-0.02	0.997
efemp2a	0.74	0.00874
efemp2b	-0.44	0.000318
fbln5	0.9	0.00216
fbln7	-0.14	0.743
fbln8	#N/A	#N/A
hmcn1	-0.32	0.257
ctsk	0.58	0.0376
hmcn2	1.24	0.00036
scpp1	0.01	0.99
